# Supplementary material for: Induced pluripotent stem cell models of Zellweger spectrum disorder show impaired peroxisome assembly and cell type-specific lipid abnormalities
Source: Stem Cell Res Ther. 2015 Aug 29;6:158. doi: 10.1186/s13287-015-0149-3 (PMC4553005; doi:10.1186/s13287-015-0149-3)
Supplement: Additional file 1: — Characterization of candidate iPSCs. A complete listing of the protein, genetic, epigenetic, and cell differentiation assays performed on the iPSCs generated in this study is provided. (XLSX 11 kb) [file 13287_2015_149_MOESM1_ESM.xlsx]

## Sheet: Additional_file_1
Additional file 1. Characterization of candidate iPSCs.
Fibroblast ID	Status	iPSC colony ID#	Genotype	Immunostaining						Global Expression	Global DNA methylation	Karyotyping	Differentiation
				OCT4	SOX2	NANOG	SSEA4	TRA-1-60	AP	U133A2.0 GeneChip	Infinium BeadArray	CytoSNP BeadArray	Embryoid Body	Teratoma
Control1 AG05838	Healthy female, 36 years old	Control1-iPS1	Presumed wild type	√	√	√	√	√	√	√	√	√	√
		Control1-iPS2	Presumed wild type		√		√	√	√	√	√	√
		Control1-iPS3	Presumed wild type	√	√	√	√	√	√	√	√	√	√
		Control1-iPS4	Presumed wild type	√		√	√	√	√	√
Control2 AG09599	Healthy female, 30 years old	Control2-iPS1	Presumed wild type	√	√	√	√	√	√	√	√	√	√
		Control2-iPS2	Presumed wild type	√	√	√	√	√	√	√		√
		Control2-iPS3	Presumed wild type	√	√	√	√	√	√	√	√	√	√	√
		Control2-iPS4	Presumed wild type	√	√	√	√	√	√	√	√	√
Control3 AG13153	Healthy male, 30 years old	Control3-iPS1	Presumed wild type	√	√	√	√	√	√	√	√	√	√
PBD_PEX1fs1 PBD 721	Male PBD-ZSD patient, <18 years old	PBD_PEX1fs1 iPS1	PEX1 c.2097_2098insT p.I700fs/c.2916delA p.G973fs	√	√	√	√	√	√	√	√	√	√
		PBD_PEX1fs1 iPS2		√	√	√	√	√	√	√	√	√	√	√
PBD_PEX1fs2 PBD 702	Female PBD-ZSD patient, <18 years old	PBD_PEX1fs2 iPS1	PEX1 c.2097_2098insT p.I700fs/2916delA p.G973fs							√		√
		PBD_PEX1fs2 iPS2		√	√	√	√	√	√	√		√
		PBD_PEX1fs2 iPS3		√	√	√	√	√	√	√	√	√
PBD_PEX1ms1 PBD 615	Male PBD-ZSD patient, <18 years old	PBD_PEX1ms1 iPS1	Homozygous PEX1 c.2528G>A p.G843D	√	√	√	√	√	√	√	√	√	√
		PBD_PEX1ms1 iPS2		√	√	√	√	√	√		√	√	√
		PBD_PEX1ms1 iPS3		√	√		√	√	√	√	√	√	√
		PBD_PEX1ms1 iPS4		√	√	√	√	√	√		√	√
		PBD_PEX1ms1 iPS5		√	√	√	√	√	√	√	√	√
PBD_PEX1ms2 PBD 643	Female PBD-ZSD patient, <18 years old	PBD_PEX1ms2 iPS1	Homozygous PEX1 c.2528G>A p.G843D	√	√	√	√	√	√		√	√	√
		PBD_PEX1ms2 iPS2		√	√	√	√	√	√		√	√
		PBD_PEX1ms2 iPS3		√				√			√
PBD_PEX10 PBD 687	Female PBD-ZSD patient, <18 years old	PBD_PEX10 iPS1	PEX10 c.337delC p. L113fs; c.880A>G p.T294A; c.890T>C p.L297P	√	√	√	√	√	√	√	√	√
		PBD_PEX10 iPS2		√	√	√	√	√	√	√	√	√	√
		PBD_PEX10 iPS3		√				√	√		√
PBD_PEX12 PBD 673	Male PBD-ZSD patient, <18 years old	PBD_PEX12 iPS1	Homozygous PEX12 c.959C>T p.S320F	√	√	√	√	√	√		√
		PBD_PEX12 iPS2		√	√	√	√	√	√	√	√	√	√
		PBD_PEX12 iPS3		√	√	√	√	√	√	√	√	√
PBD_PEX26 PBD 604	Male PBD-ZSD patient, <18 years old	PBD_PEX26 iPS1	Homozygous PEX26 c.292 C>T p.R98W	√	√	√	√	√	√	√	√	√	√
		PBD_PEX26 iPS2		√	√	√	√	√	√	√	√	√
The presence of the appropriate PEX gene mutations have been confirmed for at least one iPSC colony derived from each PBD-ZSD patient
