# Supplementary material for: Induced pluripotent stem cell models of Zellweger spectrum disorder show impaired peroxisome assembly and cell type-specific lipid abnormalities
Source: Stem Cell Res Ther. 2015 Aug 29;6:158. doi: 10.1186/s13287-015-0149-3 (PMC4553005; doi:10.1186/s13287-015-0149-3)
Supplement: Additional file 2: — Log-transformed gene expression scores from PBD-ZSD patient and healthy donor control fibroblasts and iPSCs. A complete list of log-transformed gene expression scores from PBD-ZSD patient and healthy donor control fibroblasts and iPSCs is provided. (XLSX 11932 kb) [file 13287_2015_149_MOESM2_ESM.xlsx]

## Sheet: Additional_file_2
Additional file 2. Log-transformed gene expression scores from PBD-ZSD patient and healthy donor control fibroblasts and iPSCs.
Probe Set ID	Chromosomal Location	Entrez Gene	Gene Symbol	Control1 Fibroblast	Control2 Fibroblast	Control3 Fibroblast	PBD_PEX1ms1 Fibroblast	PBD_PEX1fs1 Fibroblast	PBD_PEX1fs2 Fibroblast	PBD_PEX10 Fibroblast	PBD_PEX26 Fibroblast	PBD_PEX12 Fibroblast	Control1 iPS1	Control1 iPS2	Control1 iPS3	Control1 iPS6	Control1 iPS5	Control1 iPS4	Control1 iPS7	Control2 iPS1	Control2 iPS2	Control2 iPS3	Control2 iPS4	Control3 iPS1	PBD_PEX1fs1 iPS1	PBD_PEX1fs1 iPS2	PBD_PEX1fs2 iPS1	PBD_PEX1fs2 iPS2	PBD_PEX1fs2 iPS3	PBD_PEX1ms1 iPS1	PBD_PEX1ms1 iPS3	PBD_PEX1ms1 iPS5	PBD_PEX10 iPS1	PBD_PEX10 iPS2	PBD_PEX26 iPS1	PBD_PEX26 iPS2	PBD_PEX12 iPS2	PBD_PEX12 iPS3
1007_s_at	chr6p21.3	100616237 /// 780	DDR1 /// MIR4640	6.30187	7.3641	7.277	7.07683	7.70729	7.87931	6.92792	7.86133	6.58807	8.71396	8.4723	8.71747	8.43008	8.37905	8.75113	8.72642	8.87527	8.87277	8.78844	8.87272	9.00243	8.7225	8.95487	8.67181	8.79929	8.61687	8.71495	8.67006	8.4348	8.79077	8.80975	8.78402	8.88324	8.80694	8.77885
1053_at	chr7q11.23	5982	RFC2	5.14806	4.51061	4.58547	5.05276	5.5025	5.18076	5.83396	4.73598	6.33348	7.78692	7.86909	7.66612	7.50094	7.70434	7.91406	7.8661	7.51314	7.64368	7.4967	7.88475	7.84752	7.86426	7.85462	7.64287	7.75249	7.78263	7.66878	7.65978	7.83749	8.16023	7.59494	7.7052	7.67581	7.80166	7.74492
117_at	chr1q23	3310	HSPA6	4.0639	4.24376	4.30825	4.31489	3.90233	4.33875	4.2696	4.16548	4.57113	4.25206	3.86483	4.2407	4.03669	4.669	4.23506	4.28605	4.32384	4.42395	4.27624	4.2634	4.04458	4.17082	4.06286	4.34105	4.05966	4.17466	4.08079	4.36502	4.16963	4.23974	4.28171	4.71809	4.15335	4.32468	4.15643
121_at	chr2q13	7849	PAX8	5.9938	6.11673	6.8142	6.74247	6.29024	5.83732	6.59863	6.49404	6.58744	5.71435	5.65935	5.97701	5.9592	6.03451	5.8381	6.06192	6.57157	6.31394	6.59434	6.24848	6.28518	6.2318	6.32018	6.34916	6.43247	5.86063	6.12634	6.07856	6.04312	5.91694	6.00127	6.42046	6.18843	6.16288	6.2763
1255_g_at	chr6p21.1	2978	GUCA1A	3.9837	3.91636	3.77648	3.99575	4.22641	3.97527	3.91192	3.91821	3.87009	7.25879	6.85752	7.71902	7.0868	5.94774	6.83558	6.36396	7.26823	6.38114	6.64676	7.06913	6.75723	7.43366	6.6227	6.25898	6.30567	6.31109	8.13505	7.65857	7.66552	6.96544	7.4884	6.95818	7.53545	5.78427	8.33624
1294_at	chr3p21	7318	UBA7	4.6053	4.37147	4.31204	4.34267	4.18321	4.33709	4.46778	4.13046	4.87563	4.145	4.11159	4.23672	4.00158	4.28898	4.30076	4.37116	4.31536	4.41799	4.5384	4.37935	4.31148	4.32849	4.08562	4.35853	4.36906	4.26262	3.93627	4.21401	4.13475	4.26476	4.1872	4.39212	4.00428	4.23543	4.36976
1316_at	chr17q11.2	7067	THRA	5.15507	5.18721	5.30776	5.25997	5.10292	5.34424	5.48088	5.49512	5.39304	4.67887	4.75545	4.70074	5.05686	4.98924	4.98201	4.89787	5.17668	5.10292	5.28913	4.88672	5.12913	5.02818	5.00526	5.0857	4.92429	4.80776	4.84023	4.90942	4.70628	4.9085	4.78232	5.11479	4.79153	5.2798	4.83557
1320_at	chr14q31.3	11099	PTPN21	4.14644	4.44327	4.68201	4.62148	4.47517	4.37854	4.35002	4.68554	4.36052	4.19781	4.18606	3.999	4.04707	4.27466	4.25393	4.21035	4.30032	4.1698	4.16624	4.15237	4.10832	4.00171	3.97662	4.2332	4.11584	4.0432	3.88037	4.16656	4.04191	4.02393	4.12597	4.16035	3.97334	4.3106	4.01713
1405_i_at	chr17q11.2-q12	6352	CCL5	3.47371	3.341	3.56687	3.43158	3.6022	3.48901	3.3871	3.40884	3.39859	3.21615	3.35209	3.13985	3.28202	3.334	3.58441	3.28885	3.24717	3.3032	3.24338	3.24056	3.34584	3.16552	3.22116	3.18761	3.18703	3.31579	3.35383	3.15594	3.30447	3.12551	3.28107	3.40704	3.26258	3.42839	3.33945
1431_at	chr10q24.3-qter	1571	CYP2E1	3.65901	3.66964	3.73974	3.76703	3.85362	3.75923	3.76985	3.80339	3.78092	3.59093	3.68337	3.51626	3.64098	3.57659	3.54378	3.65715	3.5827	3.63312	3.74647	3.65017	3.58898	3.59049	3.73621	3.73382	3.40224	3.53892	3.5948	3.83074	3.7218	3.67818	3.68858	3.74312	3.58132	3.61691	3.48617
1438_at	chr3q21-qter	2049	EPHB3	4.49538	4.57636	4.61979	4.52871	4.20688	4.3511	4.57478	4.39635	4.66032	4.44927	4.38184	4.29073	4.61841	4.62675	4.47786	4.76208	4.59435	4.60893	4.83354	4.50843	4.52069	4.02533	4.31822	4.78201	5.04849	4.18681	4.6418	4.29715	4.44458	4.47765	4.32176	4.62205	4.52751	4.42825	4.40636
1487_at	chr11q13	2101	ESRRA	5.77638	5.77959	5.44959	5.6599	5.53317	5.5939	5.74327	5.61396	5.51831	6.1363	5.27316	5.77096	5.66704	6.06911	5.89601	5.84489	6.01106	5.91454	6.11399	5.68135	5.7168	6.02724	5.92799	6.04072	5.61966	5.74211	6.16009	5.97165	6.21008	5.96768	6.1822	5.97958	5.91437	5.96146	5.99765
1494_f_at	chr19q13.2	1548	CYP2A6	4.12942	4.21508	4.12539	4.13397	3.79678	4.16425	4.07017	4.11927	4.33819	4.02309	4.04849	4.12603	3.82311	4.114	4.12246	3.81131	4.06438	4.3028	4.15546	4.03486	3.82815	3.9773	3.99249	4.03852	4.00251	4.0864	3.95401	4.15102	4.03094	3.89024	4.02437	4.24409	3.90941	4.18115	3.89381
1598_g_at	chr13q34	2621	GAS6	10.412	12.4433	11.7231	12.2909	11.3654	11.2681	10.8795	13.0172	9.82279	6.72125	6.50562	6.83368	7.01387	6.82742	6.56205	6.60375	6.99413	7.27053	7.2143	6.92977	7.60878	7.01614	7.23582	7.30164	6.61578	6.81659	7.13966	6.85667	6.92221	7.05571	7.35989	7.00979	6.89406	6.90058	6.94954
160020_at	chr14q11-q12	4323	MMP14	8.89329	8.93519	8.57885	8.66155	9.22094	8.02611	9.87121	8.96433	9.11772	6.10521	5.89475	6.35865	6.23519	6.51262	6.22868	6.37773	6.15295	6.67605	6.49723	6.62338	6.43758	6.09766	6.31425	6.69638	6.18925	6.03334	6.0747	6.3421	6.12208	6.38242	6.23071	6.50164	6.14032	6.4631	6.21775
1729_at	chr16q22	8717	TRADD	6.70924	6.58501	6.65914	6.20443	6.6	6.34859	6.94905	6.7328	5.58454	4.56881	4.51885	4.64173	4.91891	4.82002	4.63229	4.65298	4.79737	4.75588	5.1376	4.76765	4.70716	4.91034	4.9734	4.7082	4.9277	4.76109	4.92303	4.51747	4.67572	4.70126	4.6909	4.79628	4.77864	4.67708	4.75657
177_at	chr3q26	5337	PLD1	4.10366	4.55375	4.43801	4.78946	4.99533	4.91866	4.34108	4.59857	4.28239	3.88254	3.89159	3.83753	3.92507	3.86484	3.8004	3.82359	3.93878	3.82451	3.84353	3.96503	3.86236	3.80237	3.7346	3.97332	3.75853	3.86442	3.77229	4.1134	3.76083	3.96117	3.76871	4.16118	3.81258	3.95577	3.95132
1773_at	chr14q23 /// chr14q23.3	100529261 /// 2342	CHURC1-FNTB /// FNTB	4.00036	4.11241	4.276	4.31116	4.27552	4.17278	4.19126	4.30253	4.51033	4.46573	4.3833	4.30797	4.25513	4.51672	4.6702	4.47283	4.27555	4.14223	4.3273	4.04867	4.12831	3.98139	4.19074	4.16297	4.15436	4.31884	3.91406	4.10285	4.11043	4.23696	4.00653	4.17906	4.11158	4.4405	4.20155
179_at	chr7q11.23	441263	DTX2P1-UPK3BP1-PMS2P11	6.51039	6.66433	6.96656	6.72576	6.55246	6.68946	6.73341	6.73233	6.84574	6.5188	6.40048	6.66978	6.53941	7.08223	6.69961	6.76004	7.31744	6.96562	7.09895	6.82111	6.69274	6.93	6.84905	7.11146	6.65873	6.44545	6.80247	6.82565	6.62905	6.8833	6.98406	7.1392	6.6753	6.96426	6.71244
1861_at	chr11q13.1	572	BAD	6.8858	6.30329	6.35474	6.2827	6.35999	6.6718	6.57731	6.49879	5.68238	5.46503	5.20881	4.80714	4.9786	4.96447	4.98701	5.14681	4.58682	5.07579	4.69041	4.69512	4.94109	4.89376	4.87701	5.0149	5.27774	4.97214	4.80157	4.97399	4.99624	4.9896	4.82467	4.7657	4.84223	4.58619	4.92646
200000_s_at	chr17p13.3	10594	PRPF8	8.95935	8.22252	7.9626	8.5239	8.33417	8.57217	8.66828	8.66763	8.95814	9.68781	9.42346	9.91886	9.53229	9.51055	9.56081	9.56889	9.05807	9.32202	9.03097	9.5313	9.16064	9.27726	9.27618	9.25099	9.50157	9.50071	9.2455	9.01692	8.99849	9.3002	9.5923	9.2386	9.47345	9.55742	9.42297
200001_at	chr19q13.12	826	CAPNS1	10.1007	9.05834	9.02789	9.22325	9.14564	9.44011	9.57821	8.91389	9.20824	8.65739	8.51091	8.75027	8.48524	8.74812	8.64077	8.60259	8.09723	8.45592	7.88004	8.49053	8.23548	8.32494	8.16578	8.72433	8.5125	8.23475	8.57781	8.34818	8.82098	8.51543	8.16543	8.59072	7.96591	8.29501	7.70865
200002_at	chr9q34.1	11224	RPL35	12.2407	11.94	12.0298	11.9427	11.9631	11.9841	11.9824	11.7077	12.1008	12.6618	12.4792	12.5389	12.5176	12.3893	12.4859	12.4872	12.6453	12.5703	12.57	12.4967	12.4485	12.5807	12.5393	12.4997	12.4834	12.6543	12.6135	12.6782	12.6677	12.6864	12.5298	12.5053	12.7499	12.4961	12.7251
200003_s_at	chr19q13.4	6158	RPL28	13.0966	12.8438	12.857	12.7811	13.0087	12.8227	13.0104	12.9576	12.9818	12.9896	12.9466	12.9193	12.9847	12.8154	12.8471	12.732	12.9076	13.0358	12.6649	12.9692	12.8905	12.8922	12.8468	13.0349	12.8413	12.8367	12.8618	13.0803	12.822	13.1227	12.9686	13.0759	12.9236	12.8083	12.9321
200004_at	chr11p15	1982	EIF4G2	11.8986	11.4686	11.4733	11.308	11.4946	11.3839	11.2326	11.4618	11.6217	11.7363	11.4756	11.4936	11.655	11.8064	11.7763	11.7308	11.0284	11.2756	11.294	11.5005	11.5478	11.4935	11.4302	11.1452	11.3272	11.6113	11.1732	11.1238	11.2937	11.2482	11.2507	10.8944	11.2904	11.8877	11.2388
200005_at	chr22q13.1	8664	EIF3D	9.83179	8.95573	8.97583	9.14226	9.2094	9.40147	9.55398	8.88541	9.56858	9.99415	10.0585	10.0851	10.1904	9.85741	9.76639	9.90697	10.0444	10.0622	9.8744	9.99414	9.92325	10.1014	10.0627	10.1775	9.92784	9.89986	9.81106	9.83855	9.89038	9.98982	9.9927	10.209	10.0111	10.0636	10.0764
200006_at	chr1p36.23	11315	PARK7	11.2708	10.9158	11.2621	11.091	11.3469	11.2405	11.4136	11.1728	11.3387	11.5105	11.3375	11.6606	11.3825	11.5714	11.5944	11.5532	11.4014	11.3774	11.4857	11.4705	11.3945	11.4318	11.387	11.5312	11.5048	11.3259	11.4977	11.5424	11.5164	11.5756	11.5135	11.4627	11.4823	11.5812	11.5236
200007_at	chr15q22	6727	SRP14	11.3272	11.6665	11.8465	11.5013	11.6623	11.6031	11.167	11.7324	11.2024	11.4467	11.3723	11.5116	11.4149	11.4109	11.5763	11.552	11.8537	11.2316	11.7654	11.5165	11.6967	11.7128	11.6736	11.0789	11.7981	11.6689	11.959	11.4857	11.7998	11.5151	11.8214	11.0703	11.8621	11.6663	11.8576
200008_s_at	chr10p15	2665	GDI2	8.2259	7.57368	7.82057	7.68163	8.3384	7.78708	8.19487	7.67399	8.23069	8.95236	9.48853	9.1046	9.119	9.06418	9.35063	9.23892	8.75408	9.1333	9.04856	9.28088	8.88464	9.23984	9.31764	7.88616	9.08319	8.9687	8.67522	8.41874	8.72021	8.9859	9.04323	9.19528	9.21395	9.52337	9.05801
200009_at	chr10p15	2665	GDI2	10.824	10.3845	10.5006	10.3239	10.851	10.4228	10.6765	10.4208	10.9835	11.5257	11.6092	11.4748	11.5887	11.3418	11.5651	11.4719	11.1721	11.3674	11.367	11.4757	11.3479	11.3689	11.3975	10.5821	11.2659	11.0762	11.107	11.1457	11.1263	11.4311	11.4707	11.3121	11.3546	11.5108	11.4178
200010_at	chr1p36.1-p35	6135	RPL11	12.0754	12.1086	11.9541	12.0596	12.0447	12.0028	12.1005	12.0103	12.0286	12.2415	12.3064	12.483	12.3898	12.4183	12.2851	12.3944	12.7154	12.4275	12.5908	12.5682	12.545	12.627	12.694	12.3217	12.5352	12.6043	12.8017	12.5093	12.7688	12.5272	12.6525	12.4479	12.832	12.4476	12.6725
200011_s_at	chr12q13	377	ARF3	8.11048	8.55179	8.41371	8.27596	8.48578	8.13363	8.79991	8.6579	8.17677	8.90067	8.66005	9.23327	8.47051	8.78933	8.95678	9.03416	8.93614	9.0961	9.2657	9.35158	9.24292	9.25183	9.10291	9.09695	9.01808	9.38044	9.44274	9.21217	9.75617	9.07984	9.4353	8.8836	9.01972	9.31587	9.22352
200012_x_at	chr13q12.2 /// chr1q32.3	100131205 /// 26771 /// 6144 /// 619499	RPL21 /// RPL21P28 /// SNORA27 /// SNORD102	13.2163	13.1182	13.0563	13.1657	13.1842	13.1803	13.0406	13.0378	13.1137	13.2671	13.1502	13.1565	13.2658	13.2352	13.1883	13.2516	13.2207	13.1599	13.2223	13.1334	13.2498	13.268	13.2194	13.1625	13.28	13.2528	13.4992	13.256	13.3767	13.2625	13.2588	13.2344	13.3711	13.2322	13.4345
200013_at	chr3q12	6152	RPL24	12.4502	12.4025	12.3795	12.342	12.5464	12.5543	12.49	12.4727	12.4351	13.0019	12.992	12.921	13.0034	12.9803	12.9661	13.0242	13.1043	13.0765	13.1941	13.011	12.902	13.0582	13.1017	13.0267	12.882	12.9445	13.08	13.1202	12.9777	13.0448	13.0441	13.131	13.1774	13.0101	13.1681
200014_s_at	chr14q11.2	100652761 /// 100653343 /// 3183	HNRNPC /// LOC100652761 /// LOC100653343	10.5851	10.154	10.2547	10.0886	10.3748	10.4428	10.4215	10.4189	10.3856	11.6252	11.5934	11.4979	11.4177	11.4806	11.7541	11.7547	11.3665	11.371	11.6182	11.4946	11.3138	11.2885	11.4828	11.5622	11.3551	11.5211	11.3801	11.5766	11.561	11.6047	11.3932	11.3965	11.4645	11.6462	11.4918
200015_s_at	chr2q37	4735	41519	11.156	11.0723	11.1111	11.0471	11.3273	10.9083	11.3428	10.8088	10.9129	10.248	10.2337	10.4057	10.1369	9.93938	10.3302	10.2064	10.4934	10.2156	10.5948	10.4006	10.2796	10.6007	10.4553	9.81807	10.7705	10.1709	10.5117	10.271	10.4687	10.1452	10.5225	10.0298	10.4632	10.4726	10.4858
200016_x_at	chr12q13.1	3178	HNRNPA1	12.4143	12.2453	12.0022	12.0881	12.1645	12.2594	12.3104	12.1072	12.5629	13.1485	13.1163	13.2725	13.0741	12.9919	13.1	13.2129	13.1414	13.1275	12.9663	13.236	13.2088	13.1181	13.1507	13.0454	13.2368	13.0809	12.9726	13.0166	12.9231	13.1405	13.1242	13.0411	13.0385	13.1484	13.0415
200017_at	chr2p16	6233	RPS27A	12.4332	12.4386	12.5526	12.3969	12.422	12.4626	12.171	12.5031	12.4324	12.6745	12.4942	12.7114	12.646	12.7235	12.7267	12.6916	13.0914	12.6645	12.9502	12.8878	12.8467	13.0102	12.9335	12.7009	12.882	12.847	13.0672	12.8129	12.9611	12.7494	12.8132	12.7634	13.022	12.8639	13.0163
200018_at	chr11p15	100508408 /// 6207 /// 85388	LOC100508408 /// RPS13 /// SNORD14B	12.8224	12.9761	12.8777	12.9891	12.91	12.9144	12.9416	12.8569	12.8274	12.937	13.0036	12.9895	13.0114	13.0022	12.972	13.0408	13.1356	12.9218	13.0873	13.0396	13.0978	13.0107	13.1449	13.0062	13.0218	13.01	13.1131	13.0384	13.0898	13.0374	13.0185	13.0435	13.2197	13.0326	13.0663
200019_s_at	chr11q13	2197	FAU	12.2324	11.8271	11.8581	11.8886	12.0919	12.0912	12.0096	11.9449	11.8169	12.4119	12.413	12.3251	12.4111	12.1792	12.3256	12.4046	12.3409	12.3153	12.4474	12.3572	12.3274	12.4374	12.3972	12.3042	12.2835	12.3348	12.6051	12.4209	12.5217	12.471	12.4512	12.3259	12.5049	12.1463	12.5058
200020_at	chr1p36.22	23435	TARDBP	8.15467	8.29477	8.34347	8.28905	8.62006	8.17053	8.64088	8.54065	8.40064	9.42056	9.61425	9.41808	9.19409	9.4766	9.53665	9.50893	8.908	9.05207	9.15052	9.3053	9.23192	9.09587	9.24013	8.75934	8.95833	9.31508	8.77042	8.86077	9.00399	9.22781	9.15583	8.53277	8.82688	9.54632	9.08184
200021_at	chr11q13	1072	CFL1	13.0269	12.7528	12.7327	12.9307	12.7624	12.7504	12.9402	12.9962	12.9743	12.7515	12.6996	12.6275	12.5173	12.7772	12.6617	12.8029	12.2433	12.4703	12.0412	12.5655	12.4905	12.2583	12.1954	12.5719	12.5532	12.2848	12.2525	12.5125	12.3867	12.3799	12.2289	12.413	12.082	12.6138	12.1739
200022_at	chr19q13	6141	RPL18	12.4569	12.0563	12.0718	12.1701	12.265	12.3053	12.5543	12.2075	12.2373	12.5422	12.5802	12.6406	12.5492	12.5094	12.5939	12.5693	12.641	12.7016	12.1344	12.614	12.5464	12.5208	12.553	12.6785	12.5893	12.6293	12.4528	12.6478	12.4475	12.6474	12.6818	12.8705	12.6407	12.4498	12.5665
200023_s_at	chr11p15.4	8665	EIF3F	11.7097	11.9939	11.7152	11.7933	11.6838	11.9405	11.8354	11.9676	11.4669	11.606	12.0291	11.801	11.9143	11.6686	11.6994	11.6411	11.68	11.7759	11.2866	11.7009	11.4782	11.5716	11.5373	11.9667	11.5308	11.3866	11.4309	11.9697	11.4155	11.846	11.6653	11.9538	11.4561	11.5766	11.4912
200024_at	chr19q13.4	6193	RPS5	12.4616	12.2149	12.1934	12.2216	12.3358	12.3161	12.2825	12.3317	12.3029	12.8462	12.5714	12.5433	12.7192	12.6469	12.6705	12.7412	12.6758	12.7203	12.7584	12.7299	12.8403	12.742	12.662	12.7318	12.7135	12.7135	12.7742	12.9282	12.8069	12.9019	12.7261	12.8099	12.9156	12.7079	12.8382
200025_s_at	chr17q21	6155	RPL27	12.7119	12.8287	12.8188	12.9049	12.8795	12.9139	12.7735	13.0102	12.785	13.0227	12.8141	12.9354	13.0487	12.9142	12.9608	13.0039	13.0472	12.9659	13.0237	12.9368	12.862	12.861	12.9928	13.0981	12.9202	12.9797	13.0532	13.105	12.9449	13.1188	12.9491	13.0921	13.0927	12.9417	13.0864
200026_at	chr4q25	6164	RPL34	12.6233	12.7381	12.9099	12.5856	12.791	12.708	12.8828	12.6788	12.6347	12.9094	12.8518	12.9494	12.8997	12.6996	12.7118	12.8705	13.1653	12.9006	13.1633	13.0828	12.8783	13.0249	12.9942	12.9938	13.1194	12.9174	13.3693	12.991	12.9906	12.9672	13.0714	12.9141	13.1265	12.8408	13.137
200027_at	chr18q21.31	4677	NARS	9.90379	10.0417	9.87909	10.2968	10.0931	10.0951	9.72785	9.87381	10.1276	10.9609	10.9081	10.8918	10.8252	11.2614	10.962	10.9995	10.993	10.7806	11.2073	10.881	10.7562	10.8785	10.7925	10.8807	10.4122	11.1015	10.8388	10.7448	10.9629	10.8468	10.8997	10.5701	10.8838	11.0683	10.8481
200028_s_at	chr2q11.2	56910	STARD7	9.04682	9.45629	9.59896	9.47758	9.0594	9.02337	9.27169	9.44624	8.72947	10.0468	10.0485	9.7366	9.73061	9.82037	10.1387	10.1884	9.46833	9.69199	9.53606	9.80063	9.63813	9.63221	9.62388	9.70563	9.22534	9.58759	9.32486	9.72227	9.49471	9.68264	9.69745	9.27248	9.41032	9.90754	9.50645
200029_at	chr17q11.2-q12	6143	RPL19	12.9804	12.6738	12.6215	12.6886	12.809	12.728	12.6935	12.5767	12.7842	12.8857	12.9072	12.853	12.8536	12.8683	12.9595	12.8748	12.9208	12.9771	12.9324	12.9476	12.9622	12.9587	13.0168	12.9371	12.9225	12.9104	13.0334	12.9361	13.0472	12.9254	12.9979	12.9373	12.9498	12.9093	13.002
200030_s_at	chr12q23	5250	SLC25A3	12.1187	11.8492	11.8281	11.7944	11.7379	11.7734	12.1528	11.9902	11.9244	11.8562	12.0685	12.0249	11.8746	12.0185	12.0496	11.9628	12.1382	12.1538	11.9173	12.0831	12.0453	12.0975	12.0621	12.0265	12.0004	11.9145	11.8051	11.9879	11.8382	11.9807	11.9407	11.9853	11.861	12.0714	11.8295
200031_s_at	chr19q13.3	6205	RPS11	13.2186	13.1917	13.0952	13.1368	13.1575	13.1881	13.0836	13.2461	13.1546	13.2031	13.1617	13.2183	13.2906	13.2451	13.2048	13.2815	13.2621	13.3165	13.1121	13.2557	13.2586	13.2758	13.2569	13.258	13.1315	13.137	13.2746	13.2847	13.3285	13.3535	13.2291	13.2898	13.2354	13.1556	13.2792
200032_s_at	chr4p13	6133	RPL9	12.9972	12.9736	13.036	12.9646	12.9447	12.9356	13.0566	13.1111	13.0242	13.2459	13.1251	13.1223	13.1969	13.1687	13.2008	13.242	13.4152	13.2344	13.3991	13.2617	13.2519	13.1805	13.2849	13.1809	13.207	13.2261	13.3483	13.3258	13.2107	13.3486	13.241	13.3664	13.3289	13.1746	13.3066
200033_at	chr17q21	1655	DDX5	10.7118	11.3815	11.274	11.4471	11.347	11.3256	11.1013	10.7887	11.3996	12.0851	11.5676	11.5835	11.548	11.5506	11.6829	11.7121	11.3847	11.3606	11.4532	11.6246	11.8674	11.7689	11.9086	11.2161	11.373	11.843	11.3645	11.3277	11.3712	11.6518	11.3306	10.3301	11.548	11.8142	11.4684
200034_s_at	chr12q24.1	6128	RPL6	12.5671	12.3341	12.5191	12.3577	12.3633	12.4483	12.4113	12.4345	12.4923	12.7179	12.5147	12.7296	12.5208	12.7023	12.6903	12.6784	12.9412	12.5951	12.8731	12.772	12.817	12.7621	12.8543	12.6264	12.8535	12.7231	12.8165	12.6976	12.8822	12.6987	12.7645	12.7058	12.9445	12.842	12.9293
200035_at	chr17p13	23399	CTDNEP1	8.15776	7.70871	7.63122	7.74441	7.51571	7.75243	8.06492	7.63689	8.27461	8.11525	7.85018	8.22073	7.79102	8.00656	8.059	7.93874	7.88175	7.98628	7.64606	7.88848	8.06311	7.81458	8.08624	7.84764	8.03865	7.81639	8.04758	8.07062	8.02321	7.80706	7.98939	7.97251	7.6666	7.87236	7.89842
200036_s_at	chr6p21.31	4736	RPL10A	12.417	12.0299	11.9991	12.0552	12.2308	12.307	12.1916	12.0408	12.1885	12.5711	12.4884	12.4599	12.5805	12.5056	12.5374	12.5542	12.7201	12.644	12.7111	12.5982	12.6145	12.7303	12.7474	12.5775	12.7056	12.7038	12.8825	12.7093	12.7148	12.6674	12.6885	12.6327	12.9009	12.604	12.8354
200037_s_at	chr7p15.2	11335	CBX3	10.0169	9.88567	9.96035	9.73509	9.83127	9.69379	9.98599	9.67728	10.3038	10.9192	10.9666	11.0547	10.8741	10.9083	10.9333	10.877	10.8178	10.6552	10.9697	10.8637	10.8198	10.6382	10.7542	10.5979	10.6499	10.9627	10.9272	10.5832	10.9599	10.7529	10.6896	10.3888	10.9679	10.933	10.7838
200038_s_at	chr18q /// chr18q21	100526842 /// 6139	RPL17 /// RPL17-C18ORF32	13.0169	13.0373	12.9584	12.9829	13.0279	13.128	13.1101	12.7324	12.891	13.2997	13.2942	13.2234	13.3125	13.2354	13.0591	13.2901	13.4179	13.3239	13.3769	13.3347	13.2567	13.4117	13.3703	13.3409	13.3491	13.3751	13.5409	13.38	13.3912	13.397	13.4252	13.3001	13.4955	13.2606	13.5303
200039_s_at	chr1p34.2	5690	PSMB2	9.62705	9.68879	9.85118	9.83706	9.96545	9.92569	9.89683	9.75407	9.99147	10.6595	10.6056	10.9437	10.7727	10.9525	10.831	10.6932	10.9473	10.8135	10.7034	10.8213	10.6492	10.7641	10.8737	10.8286	10.5515	10.6873	10.4816	10.8959	10.5108	10.9291	10.8219	10.8751	10.5106	10.6652	10.6492
200040_at	chr1p32	10657	KHDRBS1	8.98999	8.68201	8.94007	8.78939	9.35424	8.76779	9.12931	8.75839	9.28809	10.4539	10.41	10.6728	10.2032	10.2764	10.5149	10.5868	10.2288	10.3472	10.257	10.5642	10.2357	10.3787	10.5287	10.436	10.5352	10.4194	10.2468	10.6062	10.2822	10.5818	10.4652	10.3264	10.2861	10.5028	10.3934
200041_s_at	chr6p /// chr6p21.3 /// chr6p21.33	100532737 /// 692199 /// 7919	ATP6V1G2-DDX39B /// DDX39B /// SNORD84	6.82571	5.67647	6.64203	5.86975	6.63344	6.01879	6.75834	6.09237	6.16052	9.04842	8.94646	9.11426	8.54747	8.73234	8.89863	8.86524	8.38787	8.34854	8.79624	8.93258	8.92545	8.77957	8.72276	8.26756	8.16056	8.66815	8.97212	8.35145	9.256	8.59313	8.46414	8.33693	8.22634	8.41776	8.47079
200042_at	chr22q12	51493	C22orf28	8.42686	8.42285	8.67229	8.55187	8.6807	8.67951	8.67045	8.59186	8.54448	9.76681	9.49915	9.35793	9.52339	9.46429	9.65327	9.63116	9.23786	9.1133	9.40477	9.28316	9.51536	9.56918	9.50175	9.44844	9.49474	9.60536	9.48593	9.60227	9.39055	9.40851	9.50428	9.50877	9.46791	9.57901	9.48243
200043_at	chr14q24.1|7q34	2079	ERH	10.5367	10.6621	10.6038	10.7539	10.8338	10.831	10.7437	10.658	10.7305	11.6252	11.6067	11.598	11.3667	11.6526	11.7091	11.5856	11.5846	11.4043	11.8354	11.6468	11.6827	11.6673	11.8608	11.5963	11.7283	11.6326	11.8252	11.6628	11.7744	11.6901	11.6872	11.3376	11.6664	11.6434	11.7031
200044_at	chr12q24.31	283459 /// 8683	GATC /// SRSF9	10.0138	10.3601	10.4071	10.1749	10.409	10.2987	10.4539	10.511	10.1807	11.0495	10.8714	10.8585	10.9264	10.918	11.057	11.0454	10.5766	10.7285	10.524	10.8855	10.7161	10.6306	10.6525	10.5406	10.7189	10.7562	10.4818	10.6282	10.768	10.909	10.6911	10.5878	10.5601	10.791	10.6579
200045_at	chr6p21.33	23	ABCF1	7.44509	7.11171	6.96897	7.37827	7.55075	7.34558	6.87648	7.38347	7.8271	8.86995	8.40117	8.83518	8.60732	8.62943	8.68461	8.67954	7.95244	8.66837	8.16253	8.58684	8.70593	8.62702	8.6712	8.61028	8.11727	8.63894	8.30487	8.44273	8.2798	8.64555	8.38581	8.43657	8.29789	8.68581	8.44913
200046_at	chr14q11.2	1603	DAD1	10.4522	10.9341	11.0532	11.0341	10.9803	10.9299	11.0235	11.3065	10.4942	9.93322	9.81095	9.7018	9.92873	9.9624	9.82177	9.9254	9.95523	9.87312	10.0567	9.71895	9.98639	10.0613	9.92606	9.79372	10.7427	10.1319	10.4472	10.0933	10.3417	9.88562	10.1047	9.94657	10.3069	9.86536	10.3124
200047_s_at	chr14q	7528	YY1	9.32589	9.79383	9.83573	9.64839	9.89805	9.841	9.55588	9.62701	9.33994	10.1714	10.0049	10.3872	10.1725	10.3042	10.3975	9.98865	10.1938	10.3332	10.2202	10.4024	10.22	10.367	10.3172	10.2058	10.03	10.5097	10.3093	10.3287	10.3581	10.0471	10.2584	10.076	10.3016	10.357	10.4058
200048_s_at	chr1q21	10899	JTB	10.4293	11.1739	11.1579	11.0592	11.056	10.8824	10.5889	10.9847	10.4903	10.439	10.6172	9.99052	10.4718	10.5226	10.6851	10.7922	10.136	10.0849	10.54	10.4071	10.3252	10.4749	10.4039	10.2373	10.1273	10.4393	10.4423	10.423	10.6878	10.2433	10.372	10.0445	10.3162	10.5502	10.3955
200049_at	chr17q21.32	11143	KAT7	6.30777	5.86709	5.78197	5.61522	5.93854	5.92896	6.50445	6.22705	6.10304	8.4116	8.12042	8.52363	8.40551	8.85103	8.85441	8.68815	7.89293	8.33007	7.25548	7.97644	8.22807	8.35686	8.36999	8.38215	8.68447	8.59871	8.21744	8.12613	8.10793	8.30647	8.20676	8.26995	7.7494	8.16982	8.2302
200050_at	chr19q13.1	7705	ZNF146	8.08813	8.08973	8.04939	8.30171	8.563	8.15872	8.01163	8.46424	8.17835	9.32499	9.51489	9.80398	9.32018	9.65388	9.53278	9.48829	9.88861	9.30562	9.91386	9.57556	9.68682	9.81309	9.84456	9.45506	9.80629	9.91069	10.2081	9.57859	9.88803	9.42074	10.0863	9.56526	10.2224	9.83094	10.0408
200051_at	chr11q13.1	9092	SART1	7.20538	6.28802	6.20667	6.55005	6.70411	6.92636	6.79242	6.4609	6.80873	7.46966	7.34238	6.98288	7.03203	7.28479	7.24509	7.15328	6.648	7.12414	6.34698	7.03921	6.80743	6.96345	6.80697	7.21206	6.61494	6.8173	6.74861	7.22828	6.89186	7.30717	6.80141	7.11924	6.38452	7.0418	6.86676
200052_s_at	chr1q21.3	3608	ILF2	8.53374	8.7286	8.85874	8.86269	9.43448	9.06953	9.09499	9.11282	9.20687	10.7272	10.6097	10.4224	10.5087	10.6078	10.8167	10.6649	10.3529	10.4372	10.5923	10.3559	10.4949	10.7064	10.6981	10.298	10.541	10.6297	10.55	10.2621	10.7031	10.5211	10.6333	10.3426	10.6613	10.7116	10.4156
200053_at	chr17p13.2	9552	SPAG7	8.71895	8.05033	7.79852	7.9722	8.14828	8.19167	7.979	7.88813	8.87595	8.84488	9.22352	9.12712	9.24942	9.08639	9.09657	9.07916	9.60587	9.44296	9.60154	9.22219	9.25222	9.51758	9.53288	9.48388	9.51832	9.16826	9.81375	9.22333	9.63932	9.30195	9.48721	9.25921	9.39767	9.19957	9.60808
200054_at	chr11q23.3	8882	ZNF259	6.75054	6.81884	6.58957	6.69255	6.92268	6.45235	6.63474	6.58701	6.73662	7.5351	7.58851	7.19159	7.78886	7.43693	7.57072	7.3334	6.85461	7.1846	6.96683	6.90274	6.70915	7.40184	6.9667	7.2811	6.66763	7.15896	7.08696	7.4235	7.20583	7.29871	6.83453	6.91974	6.85445	6.89281	7.05527
200055_at	chr11p15.3	6881	TAF10	9.9787	9.97861	9.89169	9.91223	9.81862	9.93732	10.076	9.53452	9.83502	9.97356	9.9484	9.91699	10.2158	10.0275	9.85724	9.88333	9.86214	10.3107	9.87287	9.89778	9.82447	9.88974	9.85358	10.3015	9.69155	9.66244	10.1092	10.3465	10.102	10.3608	10.0471	10.3685	9.95236	9.54829	9.91245
200056_s_at	chr2p13-p12	10438	C1D	8.00807	8.39303	8.38197	8.24912	8.1797	8.37201	8.02068	8.13938	6.99097	8.34869	7.51517	8.0591	8.16474	7.46895	7.76118	7.83881	7.93464	7.48573	8.09423	7.92525	8.11172	8.18845	8.07542	7.20273	8.24416	8.35957	9.12236	8.32296	8.93118	8.29477	8.56398	7.55067	8.37071	7.56068	8.27746
200057_s_at	chrXq13.1	4841	NONO	10.8962	10.3593	10.195	10.7918	10.5423	10.8158	10.9268	10.7212	11.152	11.9041	11.9399	11.677	11.9204	11.8157	12.0243	11.8511	11.3687	11.8421	11.2124	11.6385	11.475	11.5287	11.6628	11.5991	12.0903	12.0966	11.5896	11.5875	11.4526	11.7425	11.6633	11.6165	11.4541	11.9422	11.624
200058_s_at	chr2q11.2	23020	SNRNP200	8.35123	8.14871	8.11921	8.42789	8.44245	8.54107	8.4929	8.38943	8.7624	9.65307	9.33154	9.84732	9.12642	9.36972	9.52629	9.53952	9.5736	9.59251	9.16855	9.69572	9.72024	9.52142	9.54352	9.34177	9.8422	9.62819	9.46788	9.28119	9.31527	9.46246	9.67433	9.52881	9.53176	9.72722	9.74401
200059_s_at	chr3p21.3	387	RHOA	11.982	11.7773	11.7362	11.9542	11.9	12.0203	12.0107	11.9855	11.9132	11.6853	11.5647	11.4363	11.6329	11.4979	11.5881	11.5963	11.4434	11.6176	11.1743	11.5377	11.4366	11.4488	11.3815	11.5861	11.6925	11.3372	11.0378	11.3887	11.0722	11.6644	11.3221	11.6664	11.3387	11.5709	11.2285
200060_s_at	chr16p13.3	10921	RNPS1	7.91218	7.89632	7.93808	8.03605	8.11939	7.96336	8.00879	8.1451	8.53491	10.0604	9.67437	9.93053	9.61271	9.74981	9.86182	9.84883	9.64435	9.8972	9.69639	9.86324	9.75144	9.806	9.93829	9.8938	9.91339	9.81068	9.76779	9.74911	9.57108	9.85901	9.80697	9.91684	9.67179	9.80052	9.69961
200061_s_at	chr10q22	6229	RPS24	13.1176	12.9819	12.9781	13.0879	13.1291	13.1147	13.0857	13.0548	13.0422	13.383	13.163	13.3352	13.3913	13.4455	13.241	13.3119	13.4592	13.4279	13.4433	13.3511	13.3399	13.4074	13.4189	13.3652	13.3488	13.3934	13.4987	13.4294	13.5356	13.4805	13.4773	13.3093	13.509	13.3488	13.481
200062_s_at	chr8q22	6156	RPL30	13.101	12.905	12.8123	12.8945	12.9583	13	13.0323	12.9692	12.8857	13.0985	13.2103	13.0431	13.1509	13.0638	13.1816	13.232	13.1296	13.1245	13.2418	13.135	13.0601	13.1606	13.1234	13.2189	13.143	13.102	13.3312	13.2353	13.1819	13.1971	13.162	13.1589	13.1833	13.0712	13.2286
200063_s_at	chr5q35.1	4869	NPM1	12.5619	12.4855	12.5374	12.5604	12.3122	12.722	12.6799	12.1294	12.8456	13.3622	13.084	13.2774	13.1276	13.3585	13.3784	13.3708	13.3784	13.3418	13.4409	13.2857	13.2957	13.2377	13.2798	13.3927	13.219	13.2381	13.2495	13.37	13.1779	13.4145	13.1625	13.2994	13.2387	13.4422	13.2472
200064_at	chr6p12	3326	HSP90AB1	10.7749	10.2328	10.004	10.4567	10.3842	10.298	10.3388	10.5366	10.8001	12.1776	12.0166	12.1668	11.9882	12.1237	12.1202	12.0433	11.7687	12.268	11.648	12.048	11.66	11.9659	11.9721	12.0919	11.7787	11.9033	11.8046	12.029	11.6792	12.2558	12.0578	12.1091	11.7284	11.9883	11.8751
200065_s_at	chr1q42	100500810 /// 375	ARF1 /// MIR3620	10.764	10.452	10.4192	10.4682	10.4728	10.5075	10.6468	10.7702	10.4899	10.4045	10.0208	10.1024	10.1102	10.2471	10.2599	10.2849	10.0694	10.3775	9.83405	10.0009	10.1548	9.97812	10.1499	10.6884	10.5092	10.2237	9.90313	10.3372	10.0006	10.2828	10.1708	10.3788	10.1988	10.0434	10.1179
200066_at	chr5q31.3	3550	IK	8.45465	8.06199	8.23915	8.20425	8.56536	8.56969	8.26926	8.21647	8.5423	8.32465	8.50424	8.34669	8.27614	8.28457	8.26637	8.17185	8.39954	8.39413	8.2259	8.4512	8.25249	8.42499	8.51494	8.32343	8.50772	8.34009	8.3541	8.26263	8.22115	8.44797	8.49319	8.62929	8.41394	8.41227	8.43541
200067_x_at	chr6q21	8724	SNX3	10.0872	10.4026	10.4528	10.4368	10.2481	10.0893	10.4201	10.5516	9.67331	9.05144	9.21671	9.35888	9.54876	8.77142	8.9995	9.00639	9.41101	9.10619	9.35502	9.25288	9.14057	9.3031	9.05985	9.28364	9.28854	9.23081	9.35473	9.22057	9.38415	9.16997	9.40294	9.23614	9.3132	9.07517	9.55489
200068_s_at	chr5q35	821	CANX	10.2265	10.5016	10.2307	10.4682	10.4798	10.0735	10.4913	10.4146	10.6808	10.3622	10.2724	10.4953	10.359	10.5873	10.4819	10.4286	10.2816	10.4064	10.0989	10.4462	10.2136	10.279	10.1401	10.2867	10.0918	10.3139	10.1095	10.2566	10.1197	10.2942	10.3564	10.5006	10.2515	10.5349	10.2687
200069_at	chr12q24.1	9733	SART3	6.15225	6.0034	6.04613	6.29458	6.58919	5.55235	5.88976	6.19212	5.44881	8.24829	8.3976	8.37136	8.01256	7.90327	8.12967	8.33695	7.97715	8.0065	7.78663	7.86725	8.0376	7.78622	7.78217	8.08949	7.67073	7.76914	7.93372	8.29945	7.89253	8.05226	8.01291	7.94513	7.87481	7.81789	8.2802
200070_at	chr2q35	27013	CNPPD1	7.01712	6.90134	7.04205	6.91266	6.74676	6.95015	6.98805	7.25948	7.03904	7.247	6.83608	6.92902	6.23608	6.95642	7.08963	7.18293	6.88794	6.56051	7.06081	6.61072	6.98372	6.94144	6.4376	6.63255	6.64983	6.96407	6.69664	6.95876	7.11266	6.82494	6.81363	6.54503	6.96513	7.18681	6.81827
200071_at	chr10q23	10285	SMNDC1	8.60699	8.34252	8.67566	8.53829	8.48003	8.55888	8.59026	8.41381	8.14112	9.70872	9.40793	9.59725	9.28958	9.28656	9.60312	9.60521	9.21487	9.12622	9.33378	9.37802	9.40043	9.39979	9.3058	9.23729	9.16147	9.46099	9.44032	9.31857	9.32372	9.34645	9.2361	9.21069	9.42426	9.33061	9.38784
200072_s_at	chr19p13.3-p13.2	4670	HNRNPM	9.13733	8.67009	8.99527	8.74392	9.35871	9.21802	9.03551	8.85285	9.72701	11.596	11.2515	11.1708	10.9312	11.1642	11.4315	11.3916	10.3412	10.8854	10.8398	11.3355	10.8426	11.1251	11.0318	10.511	10.2764	11.0288	10.2431	10.2724	10.7253	11.0221	10.6684	10.1682	10.4635	11.3941	10.7594
200073_s_at	chr4q21	3184	HNRNPD	9.06607	9.5796	9.75368	9.88563	9.84855	9.69758	9.92051	9.55998	10.2875	11.6578	11.3723	11.6145	11.2677	11.7669	11.7295	11.7241	11.4768	11.4922	11.2931	11.805	11.4019	11.2202	11.3691	11.4693	11.1331	11.4253	11.0488	11.4395	11.0061	11.6765	11.2398	11.2622	11.1565	11.7298	11.1907
200074_s_at	chr3p22-p21.2	9045	RPL14	11.7923	11.2195	11.1542	11.2658	11.4175	11.504	11.5895	11.3415	11.6575	11.8701	11.9397	12.0644	11.9985	12.0582	12.0029	12.0424	12.2066	12.0543	12.2493	12.1215	12.1485	12.302	12.3448	12.1165	12.1674	12.1477	12.4698	12.1263	12.3254	11.9962	12.2074	12.2431	12.3382	12.2378	12.4791
200075_s_at	chr1q32-q41	2987	GUK1	10.1134	9.6767	9.56766	9.667	9.65613	9.65527	10.1839	10.003	9.42555	8.59958	8.34888	8.20396	8.56009	8.13771	8.55906	8.39151	8.02604	8.41615	7.98851	8.38304	8.06353	8.18566	7.79604	8.58793	8.55332	8.16647	8.28247	8.23615	8.35768	8.42402	8.18249	8.36987	8.42236	8.00406	8.25697
200076_s_at	chr19p13.11	79036	KXD1	8.65553	8.13297	8.17138	8.00199	8.45683	8.27324	8.62209	8.29356	8.45313	8.72245	8.99154	9.12912	8.92097	8.65567	8.7745	8.77572	8.91155	9.00898	8.72959	8.92573	8.78062	9.08251	8.85385	9.17512	9.15289	8.77666	9.03736	9.09906	9.02153	8.93105	9.05675	9.27248	8.74953	8.7255	8.98862
200077_s_at	chr19p13.3	4946	OAZ1	12.4776	12.8073	12.8109	12.6553	12.5731	12.6189	12.6595	12.6969	12.5296	12.3315	12.2117	12.2872	12.1572	12.2206	12.2513	12.4128	12.3251	12.4396	12.3454	12.3372	12.2449	12.2444	12.2878	12.5391	12.1398	12.3375	12.2445	12.441	12.3106	12.4497	12.2918	12.3193	12.1643	12.2091	12.2979
200078_s_at	chr1p32.3	533	ATP6V0B	8.37529	8.92115	9.01096	9.03195	9.03954	8.80942	9.21324	9.18773	8.36793	9.02345	8.96732	8.3549	8.81231	9.0637	9.10111	9.01241	8.33558	8.87511	8.9308	8.39378	8.57267	8.54351	8.53577	8.8635	8.34694	8.87097	8.70585	8.69898	8.93056	8.79757	8.4854	8.68527	8.44876	8.75467	8.45673
200079_s_at	chr16q23.1	3735	KARS	9.11602	8.64504	8.54387	8.73711	8.96402	8.77866	8.62812	8.81709	9.2135	9.95742	10.1181	10.0449	9.89601	10.0757	10.1458	10.0755	9.75624	10.1226	10.0769	9.9578	9.84909	10.0351	10.0696	10.2857	9.75119	9.93123	10.048	10.1494	10.1381	10.135	9.99567	10.3489	9.85513	10.0345	9.91594
200080_s_at	chr17q25.1 /// chr1q42.12 /// chr2q31.1	3020 /// 3021 /// 440926	H3F3A /// H3F3AP4 /// H3F3B	11.5699	11.7291	11.9622	11.672	11.9038	11.7704	11.8803	11.7556	11.4637	12.696	12.4816	12.69	12.3201	12.7069	12.7315	12.7822	12.768	12.5506	12.6416	12.7109	12.7021	12.4561	12.6463	12.6265	12.5285	12.5143	12.5807	12.6309	12.5857	12.6811	12.4438	12.4847	12.6264	12.6889	12.5843
200081_s_at	chr9p21	6194	RPS6	12.7978	12.4935	12.7748	12.6521	12.9079	12.7011	12.7215	12.5279	12.6211	12.9038	13.0576	12.9709	12.9452	12.7867	12.8887	13.0434	13.1593	13.0765	13.1719	13.1215	13.1054	13.1492	13.1276	12.9545	13.0304	13.094	13.2029	13.0557	13.1797	13.0771	13.0982	12.8963	13.2596	12.8938	13.2107
200082_s_at	chr2p25	6201	RPS7	12.88	12.2524	12.5404	12.4166	12.5505	12.712	12.6189	12.5635	12.7599	13.1073	13.0633	12.9996	13.1901	13.03	13.0742	13.121	13.254	13.1196	13.3485	13.1102	13.1818	13.0032	13.2429	13.1565	13.1943	13.2086	13.2567	13.14	13.2464	13.1493	13.3023	13.1061	13.2681	13.0854	13.3128
200083_at	chr17p11.2	23326	USP22	8.72013	8.66887	8.74998	8.43514	8.75379	8.56644	8.96913	8.84539	8.65321	9.70085	9.53996	9.61218	9.35155	9.49477	9.77306	9.66754	8.90855	9.46352	8.95815	9.53377	9.33558	9.15339	9.24591	9.01943	9.00479	9.55614	8.99622	9.25319	9.0128	9.21624	9.34089	9.04526	8.9917	9.31023	8.98625
200084_at	chr11p15.1	10944	C11orf58	9.86443	9.95779	10.0015	10.0187	10.0271	10.1421	9.76504	10.0669	9.97422	10.8015	10.6637	10.378	10.5493	10.874	10.8084	10.7987	10.2674	10.3344	10.6959	10.4412	10.3391	10.5936	10.4582	10.2361	10.2611	10.41	10.5122	10.1948	10.6672	10.4943	10.3441	10.0617	10.5107	10.7582	10.5749
200085_s_at	chr16p12.3	6923	TCEB2	11.5283	11.5754	11.6066	11.5867	11.6881	11.7712	11.7436	11.5148	11.2836	11.3796	11.4215	11.3335	11.2838	11.2831	11.2907	11.4161	11.4342	11.4609	11.4359	11.3661	11.449	11.6726	11.5783	11.4805	11.3523	11.2986	11.606	11.6135	11.5674	11.6363	11.4552	11.4612	11.5302	11.0881	11.6116
200086_s_at	chr16q24.1	1327	COX4I1	10.7871	10.8315	11.1784	10.7424	10.9305	11.1543	10.9379	10.6938	10.3736	11.1858	11.199	11.0674	11.0236	10.9387	10.7682	11.1134	11.2473	11.0891	11.113	11.1676	11.1794	11.0272	11.0972	11.0285	11.1319	11.1027	11.0521	11.253	11.0288	11.2053	11.1847	11.012	11.1405	10.9916	11.1156
200087_s_at	chr12q24.31	10959	TMED2	10.8085	11.1125	11.058	10.9412	11.0615	11.0132	10.7823	10.8917	11.1256	11.0944	10.6947	10.7754	10.6761	10.7407	10.7664	10.8735	10.3509	10.3884	10.4736	10.7525	10.4249	10.2222	10.119	10.4081	10.3203	10.4092	10.2211	10.4199	10.2365	10.656	10.3014	10.4858	10.3937	10.4582	10.0729
200088_x_at	chr2q33.2 /// chr9q34	6136 /// 648771 /// 65065	LOC648771 /// NBEAL1 /// RPL12	13.2081	12.9181	12.4584	12.8931	12.9576	12.8089	12.9331	12.8773	12.9627	12.997	13.2408	13.2063	13.288	13.0536	13.0976	13.1078	13.2484	13.267	13.0191	13.1328	12.9933	13.2898	13.2756	13.3813	13.0418	13.1405	13.2353	13.3224	13.1871	13.2763	13.2924	13.3136	13.2658	13.0234	13.283
200089_s_at	chr15q22	595097 /// 595098 /// 595099 /// 595100 /// 6124	RPL4 /// SNORD16 /// SNORD18A /// SNORD18B /// SNORD18C	12.4274	12.1533	12.4074	12.197	12.4543	12.4282	12.5428	12.1361	12.4997	12.677	12.848	12.8321	12.7966	12.6961	12.6873	12.6927	12.9676	12.7809	12.7348	12.9528	12.8645	12.9219	12.9453	12.8565	12.824	12.8639	12.9571	12.8346	12.8842	12.8643	12.8715	12.8737	12.9564	12.7413	12.9531
200090_at	chr8p11	2339	FNTA	9.93501	9.67338	9.59368	9.348	9.54603	9.63519	9.22247	9.36641	9.59862	9.68227	9.97473	10.045	10.1534	9.48327	9.98211	9.99156	10.2987	9.66052	10.2467	10.0681	10.1509	10.1794	10.1987	10.2774	10.4173	10.4412	10.6784	10.0613	10.379	9.80036	10.5008	10.0562	10.5541	9.80789	10.6237
200091_s_at	chr11q23.3	6230	RPS25	12.1323	12.0945	12.1958	12.0615	12.0938	12.279	12.1341	12.0284	12.2018	12.4291	12.1464	12.5008	12.3356	12.3156	12.3771	12.3834	12.9301	12.5097	12.7106	12.6142	12.5969	12.6305	12.7443	12.5278	12.6319	12.5356	12.8962	12.6843	12.6014	12.6703	12.6318	12.6093	12.866	12.479	12.7938
200092_s_at	chr5p13	6167	RPL37	12.8009	12.8548	12.8938	12.8301	12.8979	12.981	12.922	12.9278	12.8517	13.0028	12.8573	13.1201	12.9619	13.0112	13.0962	13.0437	13.3677	13.0292	13.2216	13.1606	13.0476	12.981	13.0991	13.1158	12.9444	13.0809	13.1932	13.1275	13.0598	13.1547	13.0862	13.0485	13.2854	13.0974	13.16
200093_s_at	chr5q31.2	3094	HINT1	10.999	10.8727	11.1828	10.9533	11.1325	10.9693	11.011	11.1368	10.996	11.6899	11.611	11.2949	11.0988	11.2527	11.4213	11.7309	11.8146	11.3701	11.8225	11.3776	11.3614	11.4668	11.5084	11.381	11.9291	11.8055	11.911	11.4379	11.7883	11.4391	11.8295	11.337	11.7915	11.4022	11.7555
200094_s_at	chr19pter-q12	1938	EEF2	12.1041	11.4565	11.3704	11.6037	11.8421	11.8783	12.1661	11.7994	11.8364	12.1438	12.0922	12.4418	12.0986	12.074	11.9238	12.0177	12.3388	12.2893	12.0478	12.3835	12.2337	12.3173	12.5536	12.5326	12.3636	12.3518	12.2925	12.3755	12.2036	12.4698	12.6745	12.5682	12.4495	12.2369	12.541
200095_x_at	chr6p21.31	6204	RPS10	13.3011	13.267	13.2176	13.2689	13.368	13.2679	13.3926	13.2679	13.3852	13.5287	13.5904	13.5606	13.5705	13.4475	13.5353	13.4981	13.5198	13.5403	13.5222	13.5204	13.5043	13.5042	13.5295	13.6601	13.5111	13.4656	13.4775	13.5403	13.4937	13.532	13.5346	13.5862	13.522	13.5385	13.5789
200096_s_at	chr5q35.1	8992	ATP6V0E1	10.9758	11.5981	11.6937	11.6185	11.5499	11.2406	11.3629	11.7128	10.9258	10.0013	10.0499	9.73569	10.1127	10.1898	9.9456	10.062	9.85214	9.74492	10.3975	9.80963	9.92349	10.0191	9.86697	9.64643	9.73174	10.4336	10.2952	9.89815	10.369	9.79511	10.0885	9.66785	10.075	9.85796	10.0554
200097_s_at	chr9q21.32 /// chr9q21.32-q21.33	3190 /// 407043	HNRNPK /// MIR7-1	9.68711	10.139	10.1019	9.75473	10.1911	9.97217	10.0293	10.3741	9.69899	10.8443	10.5822	10.7324	10.4329	10.6884	10.7913	10.8499	10.4508	10.4869	10.6101	10.9665	10.7366	10.6845	10.7897	10.3487	10.5802	10.7787	10.6134	10.2793	10.7285	10.5879	10.5284	10.2132	10.7595	10.8846	10.7009
200098_s_at	chr12q24.31	51433	ANAPC5	9.69636	9.98156	9.75079	10.0433	9.88732	9.73807	9.8946	9.99348	9.81137	9.86647	9.86393	9.71399	9.70492	9.71637	9.70728	9.69013	9.55869	9.79852	9.58695	9.51555	9.50407	9.45705	9.55891	9.89289	9.1087	9.51567	9.44299	9.89116	9.56532	9.94302	9.56691	9.52175	9.45659	9.63868	9.54361
200099_s_at	chr4q31.2-q31.3 /// chr4q31.3	6189 /// 8944	RPS3A /// SNORD73A	13.179	13.0247	13.0728	13.0446	13.1219	13.1328	13.0784	13.1338	13.1056	13.5278	13.3953	13.4021	13.307	13.3699	13.4875	13.5331	13.5486	13.4266	13.5399	13.4789	13.3931	13.365	13.4299	13.4457	13.4053	13.4007	13.5473	13.496	13.415	13.5213	13.3935	13.5058	13.5104	13.3591	13.4933
200593_s_at	chr1q44	3192	HNRNPU	8.37691	8.27434	8.25412	8.17272	8.57301	8.66032	8.51101	8.28492	9.09348	10.1012	10.2798	9.89633	9.89173	10.0771	10.1753	10.0527	9.15918	9.77522	9.53344	10.0979	9.82635	9.90341	9.89183	9.89533	9.42137	9.88853	9.0461	9.14341	9.34473	9.79724	9.30525	9.3479	9.30795	10.4318	9.47624
200594_x_at	chr1q44	3192	HNRNPU	10.2009	9.80638	9.92408	9.96718	10.2378	10.0271	10.1522	9.9919	10.3548	11.4957	11.3615	11.44	11.199	11.4667	11.5532	11.4289	10.8985	11.1931	11.2261	11.5318	11.3794	11.2933	11.3188	11.1564	11.0714	11.4637	10.8765	10.9344	11.0705	11.2485	11.1317	10.8406	11.0069	11.6673	11.0644
200595_s_at	chr10q26	8661	EIF3A	9.65023	9.40927	9.65869	9.31995	9.35455	9.5672	9.42344	9.3893	9.53366	10.1767	9.8085	10.2954	9.90667	9.91776	10.0432	9.93323	10.1865	9.87672	9.92033	10.2428	9.98664	9.87493	10.0206	10.0192	9.74916	10.0176	10.1717	10.0079	9.5963	10.0749	9.87272	9.92404	10.0283	10.2689	10.2176
200596_s_at	chr10q26	8661	EIF3A	9.80808	9.10468	9.21747	9.2458	9.45896	9.43249	9.33183	9.39763	9.78886	10.1429	10.1408	10.0819	10.2441	9.97288	10.1218	10.0708	9.90636	10.0706	9.67847	10.1418	9.82072	10.1846	10.3998	9.99595	10.0332	10.0225	9.91198	9.91234	9.76284	10.0388	10.3612	10.0536	9.89377	10.1467	10.2981
200597_at	chr10q26	8661	EIF3A	6.31688	6.03257	5.86778	5.96645	6.10789	6.21671	6.05462	6.0251	5.39944	6.97056	7.3544	7.79952	7.20421	6.9158	6.89761	6.84815	7.37788	7.48	7.43092	7.67858	7.40273	7.51895	7.35459	7.10073	7.38996	7.31771	7.39768	7.45448	7.51062	7.33904	7.70123	7.35325	7.58285	6.84327	7.62903
200598_s_at	chr12q24.2-q24.3	100500842 /// 7184	HSP90B1 /// MIR3652	11.2575	11.0673	11.1573	11.4496	11.1411	11.1151	11.3993	11.7789	11.6533	10.9456	11.027	10.5697	11.2003	10.7529	11.0147	10.6263	10.1969	11.0026	10.4902	10.4776	10.4148	10.4334	10.4783	10.4231	11.1215	10.4714	10.4172	11.1535	10.3724	10.3388	10.7691	11.6473	10.9246	11.2692	10.5693
200599_s_at	chr12q24.2-q24.3	100500842 /// 7184	HSP90B1 /// MIR3652	10.6154	11.1303	11.3778	11.1507	11.3828	10.7591	10.9703	11.4646	11.2804	10.8043	10.6878	11.1242	10.9296	10.8563	10.8004	10.7071	10.982	10.8041	10.9	10.8875	10.9898	10.9166	10.7964	10.7417	11.3152	10.9017	10.9541	10.7473	10.8384	10.5826	10.8657	11.2909	11.1803	10.8249	10.7878
200600_at	chrXq11.1	4478	MSN	10.5996	10.0168	10.0842	10.275	10.3431	10.1858	10.2354	10.4678	10.7941	10.4463	8.92286	9.26551	9.63462	9.56145	9.50722	9.31361	9.71935	9.40907	9.15642	9.3586	9.54648	9.27352	9.10082	9.27596	11.4043	10.6986	9.43944	9.36283	9.44638	9.41548	9.70682	9.18476	9.76389	9.84089	9.57228
200601_at	chr19q13	81	ACTN4	7.73533	7.89399	7.54991	7.45717	7.38137	8.26968	7.25696	7.64397	7.5384	6.5564	6.3881	6.82511	6.69241	7.19067	6.74255	6.59775	6.63092	6.65469	6.83134	6.54779	6.56489	6.76458	6.54807	6.98178	6.46017	6.42912	6.73499	6.77816	6.79226	6.62364	6.26997	7.09512	6.30251	6.60105	6.34342
200602_at	chr21q21.3	351	APP	10.0464	10.43	10.6668	10.1837	10.1955	10.379	9.96349	10.4616	9.32075	9.07266	9.04396	9.95032	9.30573	9.78326	9.42483	9.28182	10.2759	9.62472	9.45118	9.80675	9.5061	9.65179	9.51656	9.48026	9.81181	9.29659	9.63889	9.88887	9.50944	9.7484	9.37923	9.89241	9.77382	9.3814	9.71084
200603_at	chr17q23-q24	5573	PRKAR1A	10.0186	10.4837	10.5035	10.3026	10.2783	10.2222	10.0202	10.166	10.3071	9.08621	8.85378	9.03695	8.88227	8.752	9.10055	9.10767	9.12341	8.67207	8.7543	9.26087	9.01566	8.96059	9.09388	8.94093	9.14141	9.17086	8.98646	8.78827	8.74654	8.77995	9.04585	8.38627	9.21061	8.47627	8.94461
200604_s_at	chr17q23-q24	5573	PRKAR1A	7.24773	6.67743	6.85769	6.34901	6.41118	5.89724	6.50407	6.07316	7.83397	8.42289	8.44567	8.04434	8.28704	7.95187	8.55365	8.35642	7.17463	7.74641	7.13177	7.49713	7.68926	7.69276	7.34723	7.75076	7.69047	7.36015	7.39079	7.93245	7.42143	7.89165	7.77415	7.85628	7.63828	8.38002	7.69063
200605_s_at	chr17q23-q24	5573	PRKAR1A	10.7312	10.4501	10.3102	10.4154	10.0286	10.3604	10.4055	10.4572	10.6192	9.24738	9.39781	8.68434	9.55259	9.09394	9.45762	9.27224	8.7836	8.60317	8.23163	8.66696	8.81483	8.41778	8.23273	8.71527	8.58213	8.71523	7.99266	8.35089	7.88338	8.65419	8.47874	8.52469	8.55967	8.93427	8.32311
200606_at	chr6p24	1832	DSP	9.04118	9.79197	10.084	10.1382	9.41795	9.6981	9.17328	9.92106	7.90558	9.05968	8.91453	9.66889	9.50487	9.28572	8.66398	8.84972	9.02049	8.98557	8.94512	9.43825	9.3931	8.91946	8.98714	8.9993	9.6578	9.02049	9.23419	8.89064	8.66427	8.64368	9.55629	8.70313	8.95473	9.24678	8.97172
200607_s_at	chr8q24	5885	RAD21	8.00966	6.58519	7.05313	6.9035	7.43654	7.61928	7.72124	7.02908	8.03968	8.01185	8.88974	7.94767	8.49901	8.01738	8.51107	8.32753	7.77385	8.66548	7.34861	8.25724	7.53233	8.15878	7.88144	7.87169	8.26599	8.06362	7.54101	8.59348	7.86918	7.9531	8.02701	8.37111	8.20528	8.57518	8.20034
200608_s_at	chr8q24	5885	RAD21	9.3506	9.44633	9.65691	9.02729	9.59195	9.7621	9.66607	9.43985	9.76445	10.402	10.0325	10.5638	10.1682	10.1805	10.1376	10.562	10.2884	10.2121	10.1242	10.6958	10.042	10.0391	10.0027	10.1547	10.165	10.3339	10.1515	10.2686	10.1768	10.274	10.1817	9.99943	10.3186	10.131	10.1612
200609_s_at	chr4p16.1	9948	WDR1	10.2584	10.1873	10.4551	10.6233	10.6441	10.7107	10.2581	10.8276	10.5467	10.3494	10.5229	10.2233	10.4077	10.2835	10.209	10.2461	9.7934	10.1836	10.2157	10.0848	10.5444	10.1459	10.5208	10.0681	10.0695	10.3369	9.89883	10.2974	9.89564	10.1656	10.2582	10.2531	10.0223	10.497	10.0196
200610_s_at	chr2q37.1	4691	NCL	9.84388	9.31551	9.55067	9.87254	9.94572	9.97653	9.61024	9.68413	10.3294	11.4214	11.2832	11.3778	11.0963	11.3582	11.363	11.4287	11.1577	11.1511	11.0976	11.2666	11.3387	11.4911	11.5676	11.394	11.2707	11.561	11.2011	11.2803	11.3381	11.5177	11.4323	11.229	11.3597	11.5784	11.1089
200611_s_at	chr4p16.1	9948	WDR1	8.80238	8.87654	9.02024	9.40308	9.26892	9.47089	9.09855	9.26184	9.48595	9.91439	9.78907	9.70646	9.4429	10.0275	9.61048	9.70131	9.38443	9.76348	9.78887	9.63489	10.2186	9.88466	9.99678	9.98032	9.55713	9.93654	9.58301	9.75718	9.75993	9.8039	9.72497	9.85351	9.56452	10.2009	9.71538
200612_s_at	chr17q11.2-q12	163	AP2B1	8.94378	7.65329	7.31839	7.73188	7.61187	7.44797	7.8956	8.05613	7.49958	8.39022	8.47626	8.48021	8.79633	8.29017	8.2732	8.26072	7.40332	7.9846	7.27704	8.37712	7.68314	7.73467	7.35069	8.12795	8.49065	7.97745	7.82005	7.88455	7.53142	8.06833	8.16759	7.67714	7.69104	8.06646	8.10384
200613_at	chr3q28	1173	AP2M1	8.40468	8.90033	8.85938	8.8737	8.98251	9.12385	8.83576	8.55181	8.3715	8.75069	8.65059	8.33915	8.3637	8.52218	8.63709	8.51905	7.61286	8.35034	8.16634	8.58887	7.92587	8.00176	8.24012	8.41996	8.19124	7.92829	8.58387	8.33383	8.40425	8.29281	8.31925	8.13722	8.05054	8.26622	7.89483
200614_at	chr17q11-qter	1213	CLTC	11.9183	11.6535	11.5049	11.5854	11.6799	11.6097	11.8456	11.5075	11.9552	11.35	11.3885	11.606	11.395	11.5527	11.4728	11.4461	11.2258	11.3876	11.1316	11.6163	11.2439	11.2406	11.2426	11.5688	11.0544	11.366	11.1363	11.3209	11.0645	11.3341	11.3946	11.4602	11.1976	11.4384	11.356
200615_s_at	chr17q11.2-q12	163	AP2B1	7.75959	7.81258	7.79278	7.89498	7.88587	7.76352	7.33214	7.80767	8.06391	7.97318	8.30786	8.04732	8.36643	8.36354	8.03466	8.02969	7.4363	7.81999	7.16964	7.97667	7.64618	7.92847	7.59598	8.20933	7.37548	7.80756	8.01484	8.33933	7.94907	8.04135	7.89708	8.2735	7.66162	8.29639	8.00838
200616_s_at	chr12q24.31	9761	MLEC	9.51818	9.16649	9.49734	9.49955	9.59159	9.51494	9.79161	9.58768	9.72544	9.69889	10.0025	9.78322	9.85838	9.92831	9.8438	9.9179	9.8811	9.91516	9.57605	9.94435	9.68484	9.47183	9.77347	9.9489	9.79806	9.56352	9.60082	10.4212	9.73876	9.85505	9.87961	9.99517	9.53155	9.70879	9.62879
200617_at	chr12q24.31	9761	MLEC	7.06181	6.82287	6.7718	7.03865	7.00404	7.20486	7.41993	7.3372	6.80221	7.79543	7.94377	7.79367	7.4386	7.81405	7.81291	7.78258	7.66253	7.35387	7.38448	7.85261	7.21274	7.07992	7.25841	7.80453	7.46595	7.24671	8.28876	8.12985	8.07168	7.73731	7.56806	7.92722	7.0864	7.47005	7.41735
200618_at	chr17q11-q21.3	3927	LASP1	10.118	9.80064	10.1472	9.95244	10.1671	10.8233	9.9342	9.92622	9.99496	9.61329	9.31981	9.78499	9.59093	9.5242	9.47332	9.47655	9.51132	9.48536	9.73589	9.88145	9.64521	9.60752	9.83783	9.73565	9.95163	9.80137	9.42811	9.57994	9.58124	9.55502	9.51295	9.51286	9.54041	10.0868	9.72175
200619_at	chr11q13.1	10992	SF3B2	9.12183	8.53238	8.20003	8.67306	8.67354	8.82059	8.87568	8.96475	9.21136	9.52699	9.53056	9.35652	9.33706	9.27389	9.33681	9.16021	8.90847	9.45056	9.02028	9.12459	9.18462	9.33532	9.35666	9.32179	9.20371	9.23283	8.90268	9.37405	9.08249	9.34786	9.2752	9.22867	9.13236	9.41479	9.26139
200620_at	chr1p32.3	9528	TMEM59	10.7718	11.6855	11.3269	11.1321	11.2283	11.0303	11.1713	11.1759	10.4328	8.94894	9.11932	9.4172	9.48724	9.11405	8.89892	9.21788	9.68616	9.20969	9.79328	9.37521	9.47026	9.83711	9.66077	9.19543	9.54888	9.45433	10.1111	9.36212	9.81607	9.45074	9.63532	9.3421	9.78565	8.9918	9.84696
200621_at	chr1q32	1465	CSRP1	7.68438	8.56176	9.44526	9.55092	9.78794	10.3633	9.02224	9.57202	9.53059	6.6107	6.55254	6.35678	6.94783	6.88041	5.51519	6.00593	5.82114	6.58751	6.63344	6.88575	7.79994	6.81778	6.48389	7.39411	7.61262	6.47114	6.0127	7.08794	6.8191	7.09693	6.22359	6.5328	6.84618	7.31494	6.32956
200622_x_at	chr14q24-q31 /// chr19q13.2-q13.3 /// chr2p21	801 /// 805 /// 808	CALM1 /// CALM2 /// CALM3	8.66442	8.00455	8.09255	8.24049	8.1023	8.17406	8.63807	8.41616	7.91275	8.65165	8.89518	8.84018	8.90487	8.53606	8.77617	8.58238	8.57786	8.81689	8.37612	8.41018	8.90228	8.59302	8.64917	8.75913	8.74954	8.71116	8.81615	9.35387	9.10488	8.90371	8.65717	9.25461	8.86327	8.29436	8.80233
200623_s_at	chr14q24-q31 /// chr19q13.2-q13.3 /// chr2p21	801 /// 805 /// 808	CALM1 /// CALM2 /// CALM3	8.6685	7.98816	8.21754	8.14464	8.12821	8.32181	9.03748	8.09351	8.33945	8.79948	8.62189	8.5866	8.61111	8.50226	8.57134	8.6238	8.19716	8.61417	8.04565	8.51233	8.34131	8.01207	8.05276	8.38679	8.63025	8.1577	8.20146	8.83293	8.39502	8.88554	8.42536	8.8108	8.02465	8.38635	8.27996
200624_s_at	chr5q31.2	724102 /// 9782	MATR3 /// SNHG4	8.73614	8.74623	8.88011	8.66697	9.08812	9.10137	8.38822	8.96192	8.9495	10.0832	10.2396	10.1037	10.3026	10.2083	10.2458	10.0952	10.1762	9.9521	10.0665	10.2737	9.90903	10.0237	10.0177	10.0772	9.95491	9.96447	10.103	9.7687	9.97112	10.0767	9.86401	9.99116	10.2502	10.1356	10.2752
200625_s_at	chr1p34.2	10487	CAP1	10.8259	10.8558	11.2803	11.2524	11.267	11.1788	10.8759	11.196	10.7436	10.5022	10.3967	10.3818	10.2901	10.3968	10.1518	10.2587	10.1839	10.2981	10.2708	10.3275	10.337	9.9798	9.99579	10.3548	10.2393	10.14	10.1854	10.5344	10.4883	10.4257	10.2093	10.2601	10.1446	10.2971	10.156
200626_s_at	chr5q31.2	724102 /// 9782	MATR3 /// SNHG4	9.41357	9.60748	9.83679	9.13217	9.84618	9.85957	9.17163	9.73959	9.61037	11.0401	10.869	11.0996	10.9094	10.8501	10.9042	11.1013	11.2874	10.739	11.1717	11.1658	10.8864	10.9757	10.9155	10.7183	11.0075	11.0391	11.1896	10.4995	11.0239	10.9058	10.9147	10.555	11.3457	10.8972	11.2925
200627_at	chr12q13.3|12	100506732 /// 10728	LOC100506732 /// PTGES3	10.7843	10.3759	10.583	10.3578	10.7113	10.7022	10.623	10.6095	11.043	12.1806	12.1848	12.2934	12.285	12.0219	12.1865	12.1607	12.2516	12.2185	12.037	12.2477	12.1293	12.039	12.0632	12.2266	12.0018	12.0916	11.9201	12.2678	12.0585	12.2749	12.0496	12.3185	12.1382	12.1724	12.0837
200628_s_at	chr14q32.31	7453	WARS	6.60958	6.30353	6.48361	6.59973	6.88739	6.87657	6.83544	6.83989	6.53867	7.35952	7.27533	7.51932	7.15304	8.23237	7.40932	7.4707	6.6628	8.07845	7.36911	7.86787	7.2612	7.62092	7.39004	7.97008	8.09276	8.05095	6.82647	7.60777	7.59833	7.89895	7.56711	7.94651	7.31869	8.02605	6.74411
200629_at	chr14q32.31	7453	WARS	7.66061	7.57208	7.29078	7.97775	8.22982	8.19355	8.05964	7.68038	8.03073	9.07023	8.93268	8.96741	8.85691	9.53789	8.91245	9.02818	8.63181	9.78277	8.73373	9.34017	8.54502	9.09789	8.99294	9.63066	9.47991	9.28569	8.51627	9.23512	8.84913	9.68811	9.23824	9.48647	8.7847	9.48995	8.52498
200630_x_at	chr9q34	6418	SET	10.436	10.387	10.2522	10.1263	10.5514	10.4179	10.1217	10.4202	10.8712	12.1324	12.2521	12.3082	12.1268	12.2691	12.2932	12.3532	12.0873	12.179	12.1828	12.285	12.2141	12.201	12.2388	12.2533	11.8244	12.1191	12.0006	12.152	12.1105	12.1871	12.081	12.2611	12.0189	12.3333	12.0908
200631_s_at	chr9q34	6418	SET	10.441	9.80146	9.83554	9.73334	10.0559	9.93364	9.90342	10.0579	10.3333	12.0618	12.2582	12.1735	12.161	12.1157	12.2825	12.2494	12.134	12.1049	12.1872	12.272	12.2471	12.2871	12.2803	12.152	11.7599	12.0838	12.0712	12.1015	12.0943	12.172	12.1175	11.9533	12.1072	12.2948	12.151
200632_s_at	chr8q24.3	10397	NDRG1	8.68642	8.41585	8.69418	8.7733	8.73684	7.99352	8.60572	8.18175	7.49094	4.76332	5.14344	4.95095	5.80621	4.90376	4.7143	4.75487	5.22448	5.44131	5.36934	5.95747	4.9882	6.06469	5.86037	5.44161	8.42384	4.98489	5.23595	5.23253	5.27127	5.44922	4.98763	6.89341	6.1767	5.24917	5.37383
200633_at	chr17p12-p11.2	7314	UBB	13.1233	13.212	13.0926	13.1188	13.1227	13.1206	13.3346	13.2069	13.0521	13.0365	12.9361	12.9632	12.9366	12.977	13.0876	13.1568	12.617	12.9462	12.6134	12.8491	12.8331	12.5679	12.5356	12.9457	12.7435	12.7418	12.1749	12.8843	12.6357	12.8338	12.6018	12.9172	12.5735	12.9451	12.5915
200634_at	chr17p13.3	5216	PFN1	10.7149	10.2315	10.6555	10.5529	10.5571	10.5472	10.3812	10.7529	10.5942	11.1304	10.7462	10.8684	10.8565	11.1925	11.0491	10.9156	10.6761	10.7745	10.4905	10.987	10.8303	10.3713	10.51	10.861	10.3104	10.4204	10.9405	10.8021	11.2324	10.8611	10.3824	10.7205	10.2034	10.7512	10.2883
200635_s_at	chr1p34	5792	PTPRF	6.22222	6.77754	6.78539	7.16247	6.72777	7.00213	6.39932	7.16346	5.20272	7.45945	8.17691	8.49457	8.42491	7.89609	7.67643	7.97971	7.93847	7.94502	7.84299	8.66975	7.94084	8.15555	8.31688	7.95866	7.93139	7.66504	8.22942	8.19798	7.4346	7.97292	8.15011	7.91144	7.99077	8.03273	8.25761
200636_s_at	chr1p34	5792	PTPRF	7.69977	7.8453	8.47424	8.67943	8.52087	8.39188	8.47613	8.59928	6.30416	8.71171	9.24153	9.48042	9.5844	9.19954	8.91688	8.85516	9.25032	9.29886	9.14662	9.64417	9.239	9.1045	9.17838	9.2931	9.03782	8.93182	9.44542	9.43985	8.92217	9.3945	9.31763	9.38376	9.32898	9.02796	9.42081
200637_s_at	chr1p34	5792	PTPRF	5.61251	6.00238	5.15222	6.42056	6.06924	5.9773	5.84611	6.56859	5.00703	6.58098	7.30648	7.72089	7.58374	6.82944	6.98375	7.11988	6.02385	7.25456	5.93078	7.72408	6.35506	7.36635	7.02779	7.07643	6.98197	6.84369	7.21767	7.05696	6.5545	7.41632	7.05769	7.05733	6.99291	6.55542	7.24107
200638_s_at	chr8q23.1	7534	YWHAZ	10.5906	10.0395	10.0335	10.0834	10.3003	9.77919	10.019	10.1315	10.4811	10.9987	10.4615	10.0843	10.3854	10.5242	10.7747	10.7431	9.51339	9.97157	9.63498	10.1425	9.88508	9.99084	10.1707	9.87513	10.2463	10.2159	9.40875	9.3231	9.61591	10.0246	9.4343	9.71258	9.88333	10.8212	9.82438
200639_s_at	chr8q23.1	7534	YWHAZ	10.6114	10.4597	10.3749	10.4734	10.3465	10.3143	10.4796	10.5204	10.367	11.2714	10.742	11.093	11.193	11.3062	11.219	11.1788	10.7869	10.9485	10.6441	11.1928	10.832	10.6679	10.9834	11.018	11.0228	10.953	10.8685	11.0102	10.8471	11.047	10.788	11.0353	10.8802	11.0175	10.6268
200640_at	chr8q23.1	7534	YWHAZ	9.98539	9.7901	9.75064	9.75271	9.90541	9.7011	9.80728	9.92163	9.47973	10.5979	10.5759	10.6278	10.6353	10.6092	10.6859	10.4682	10.0847	10.4845	10.0517	10.6998	10.2181	10.4061	10.3433	10.5105	10.6976	10.5788	10.2856	10.2127	10.3261	10.4378	10.3472	10.2449	10.2811	10.4052	10.0289
200641_s_at	chr8q23.1	7534	YWHAZ	9.2206	8.67969	8.77059	8.62045	9.03333	8.42706	8.81638	8.7051	9.29077	8.96903	9.18055	8.11174	8.63529	9.19348	9.34395	9.12219	7.80813	8.3547	8.21484	8.71808	8.7525	8.68867	8.94535	8.69886	8.61127	8.5396	7.40961	8.06804	7.8955	8.39962	7.64099	8.64693	8.20862	9.60062	8.13624
200642_at	chr21q22.11	6647	SOD1	11.284	11.0981	10.9719	10.9783	11.1378	11.0086	11.235	10.9865	10.8384	10.8455	10.8218	11.1141	11.044	10.9309	10.7938	10.6037	11.5018	11.0309	11.6983	11.1015	11.1244	11.609	11.4967	11.041	11.6897	11.5189	11.6498	11.1761	11.6326	11.0952	11.4841	11.0346	11.6032	10.9831	11.5679
200643_at	chr2q37.3	3069	HDLBP	9.24369	8.85441	8.57396	9.15728	8.9261	9.225	8.94093	8.94676	9.49785	8.16842	7.7844	8.03115	7.68216	8.2308	7.86639	7.92457	7.33155	7.90401	7.1142	7.72085	7.6403	7.59417	7.61471	7.86126	7.36676	7.44519	7.3632	7.69894	7.37808	7.68764	7.16393	8.1605	7.50571	8.25283	7.40848
200644_at	chr1p35.1	65108	MARCKSL1	5.05105	6.23312	6.81218	8.12616	8.25578	6.85555	7.13035	7.43993	7.30643	11.3225	10.6055	10.5477	10.6579	11.0316	11.0963	11.0456	10.131	10.4255	10.363	10.5298	10.6132	10.3141	10.3915	10.1578	10.1424	10.3324	10.1584	10.1897	10.3538	10.401	10.22	9.76966	10.0676	11.1497	10.162
200645_at	chr17p13.1	11337	GABARAP	11.2322	11.3377	11.0271	11.0769	11.0998	11.1128	11.2066	11.2259	10.8094	9.95423	9.95531	9.73591	10.1127	9.95816	9.95606	9.88615	9.89019	10.1828	9.9171	10.0119	10.079	9.95827	9.9077	10.0643	9.90171	9.93169	10.4211	9.94243	10.1627	9.94222	10.0208	10.0342	10.0225	9.8657	10.099
200646_s_at	chr19q13.33	4924	NUCB1	4.83234	5.58713	4.8744	5.35918	5.11425	5.11667	5.27679	5.39496	5.28852	4.51551	4.2548	4.10683	4.23422	4.56585	4.516	4.59246	4.80651	4.50153	4.6681	4.38014	4.55264	4.24624	4.14826	4.71287	4.50378	4.58045	4.35368	4.55238	4.55137	4.63091	4.28242	4.40485	4.37893	4.47752	4.23245
200647_x_at	chr16p11.2	728689 /// 8663	EIF3C /// EIF3CL	9.8052	9.27655	8.66696	9.78033	8.83507	9.59368	9.23318	9.46893	9.86699	10.6707	10.6633	10.6647	10.4252	10.59	10.6113	10.5725	10.2804	10.7442	10.2688	10.8828	10.0306	10.0824	9.91547	10.6242	9.98067	10.3492	10.4413	10.7803	10.6415	10.3342	10.1593	10.5293	10.0971	10.7329	10.4985
200648_s_at	chr1q31	2752	GLUL	8.36749	5.835	5.57408	5.40559	5.63594	5.43173	7.18443	5.87571	5.69715	7.87589	8.27088	7.50342	7.78146	8.28492	8.00668	7.92751	6.98457	7.87378	7.0452	7.75806	7.66731	7.56758	7.66176	7.51498	7.15677	7.69563	6.91436	7.76808	7.0921	7.71066	7.07785	8.26256	7.67744	8.08622	7.34529
200649_at	chr19q13.33	4924	NUCB1	6.41725	6.6546	6.33301	6.46052	6.42014	6.36129	6.20766	6.69749	5.92125	5.07778	5.29148	5.31806	5.46005	5.26905	4.9985	5.15059	4.97854	5.18997	5.17623	5.1815	5.02241	5.32854	4.92456	5.04103	5.29193	5.11041	5.42586	5.22501	5.29327	5.26116	5.33621	5.26291	4.94845	4.70938	4.99368
200650_s_at	chr11p15.4	3939	LDHA	12.909	12.5318	12.5228	12.4876	12.1504	12.2885	12.7514	12.5031	12.7573	11.9021	12.2934	12.6137	12.6371	11.8037	12.0584	12.0624	12.0373	12.5327	11.7255	12.8159	11.8303	12.5948	12.1866	11.4902	12.8642	10.7554	12.449	11.879	12.2949	12.3924	11.3922	12.5595	12.2934	11.8652	12.3984
200651_at	chr5q35.3	100289627 /// 10399 /// 619570 /// 619571	GNB2L1 /// LOC100289627 /// SNORD95 /// SNORD96A	12.7526	12.4085	12.4815	12.4756	12.624	12.5369	12.6759	12.2327	12.6426	12.899	12.9842	12.8792	12.9208	12.8052	12.8414	12.889	12.9263	12.8933	12.6935	12.9654	12.9345	12.8994	12.9416	12.9919	12.8407	12.8657	12.8071	12.965	12.8904	13.0581	12.9996	13.0128	12.9105	12.8537	12.9262
200652_at	chr1q21-q23	6746	SSR2	10.3925	10.498	10.5251	10.8189	10.805	10.6974	10.6798	10.8245	10.7254	9.98115	9.92463	9.88756	10.1532	9.95145	10.2335	10.2032	10.1199	10.1366	10.0477	9.92366	10.1294	10.1447	10.2057	10.067	10.3445	9.95948	10.4809	10.1444	10.1902	9.97409	10.2231	10.25	10.1757	10.1302	10.1245
200653_s_at	chr14q24-q31 /// chr19q13.2-q13.3 /// chr2p21	801 /// 805 /// 808	CALM1 /// CALM2 /// CALM3	10.1942	10.0899	10.0872	10.0976	10.4777	10.1197	10.5119	10.1117	10.1111	10.4818	10.3464	10.5413	10.3969	10.4625	10.4662	10.3742	10.3755	10.2458	10.3714	10.7153	10.5471	10.5879	10.7181	10.2396	10.2528	10.4895	10.2255	10.6434	10.3736	10.422	10.2672	10.2111	10.4798	10.5989	10.481
200654_at	chr17q25	5034	P4HB	11.3548	11.3812	11.2193	11.9367	11.6984	11.2695	11.6652	11.6774	11.4686	10.0904	10.0611	10.0916	10.3179	10.145	10.1255	10.1138	9.78857	10.2826	9.62372	10.1311	10.0887	10.0126	9.95203	10.2166	10.2152	9.90988	9.82382	10.1686	9.93655	10.1895	9.89516	10.3797	10.0038	10.0752	9.89035
200655_s_at	chr14q24-q31 /// chr19q13.2-q13.3 /// chr2p21	801 /// 805 /// 808	CALM1 /// CALM2 /// CALM3	11.1261	10.7962	10.9333	11.0337	11.0873	10.9915	11.3112	10.9522	10.861	11.3427	11.0849	11.2902	11.0857	11.336	11.242	11.3411	10.9977	11.1585	10.897	11.3679	11.09	11.1352	11.1003	11.0847	10.823	10.9873	10.7351	11.3466	10.8858	11.1932	10.8449	10.8937	10.9729	11.3052	10.8943
200656_s_at	chr17q25	5034	P4HB	9.07452	9.56461	9.31138	9.69512	9.89264	9.36096	9.7122	9.87821	9.55181	8.1042	7.85062	8.17439	7.96779	8.03984	8.52482	8.14012	8.00279	8.14273	7.53952	8.28657	8.29433	8.12282	8.08989	8.02714	8.62479	8.21253	7.95048	8.19516	8.13149	8.15539	8.01714	8.19473	8.3048	7.98481	7.89276
200657_at	chrXq24	292	SLC25A5	10.6666	10.6226	10.5088	10.3595	10.9068	10.908	10.9199	10.4305	11.0062	12.4964	12	11.9231	11.872	11.758	11.8922	11.7447	11.9706	11.9855	11.6821	11.8026	11.6574	11.8411	11.8517	12.0093	12.4549	12.5047	11.5953	11.9186	11.7188	11.8262	12.0086	12.053	11.6865	11.9097	11.629
200658_s_at	chr17q21	5245	PHB	9.01578	8.55956	8.67384	8.80113	8.79554	8.98768	8.72211	9.04066	9.1655	10.4351	10.336	9.9679	10.3784	10.2616	10.3008	10.1979	10.111	10.2761	10.3365	10.1205	10.1319	10.1339	10.1928	10.1955	9.99194	10.1339	10.2181	10.4046	10.3395	10.3907	10.097	10.2935	10.2341	10.2548	10.1355
200659_s_at	chr17q21	5245	PHB	6.95308	7.64026	7.5499	7.69931	7.70159	7.75642	7.77577	8.07737	7.32184	8.99817	8.80977	8.54455	8.25404	8.78986	8.93157	8.94776	8.16838	8.4958	8.61295	8.3592	8.31064	8.52131	8.51544	8.39631	8.10309	8.52674	8.2844	8.31861	8.6903	8.71124	8.32237	8.22239	8.22864	8.55057	8.34252
200660_at	chr1q21	6282	S100A11	10.8144	9.7096	10.0025	9.78307	9.78533	9.74872	9.84561	9.67902	10.2836	8.95628	8.49043	8.64897	9.05898	9.70702	9.07027	8.84019	7.75258	7.9583	7.30776	8.07449	8.24737	7.6838	7.48087	8.16781	8.52108	7.57568	7.96368	8.37468	8.567	7.64786	7.46913	8.11343	7.59079	8.84423	7.91479
200661_at	chr20q13.1	5476	CTSA	9.77225	9.90077	9.61912	9.78088	9.93893	9.50918	10.0077	9.71782	9.27331	7.47057	7.36271	7.40262	7.14261	7.33775	7.31715	7.29844	6.5071	7.20144	6.68822	7.16739	6.96961	6.9137	6.88016	7.16693	6.46549	7.34908	6.49153	6.79495	6.78098	7.08974	6.9908	7.00419	6.46863	7.30434	6.91969
200662_s_at	chr1q42	9804	TOMM20	10.8224	10.119	10.0756	10.2334	10.5236	10.3724	10.3423	10.4333	10.1114	11.3193	11.577	11.511	11.4657	11.0508	11.2169	11.29	11.5535	11.5018	10.8217	11.5534	11.5172	11.6333	11.6099	12.0772	11.6627	11.4986	11.5768	11.649	11.2629	11.5694	11.6265	11.6684	11.677	11.1354	11.653
200663_at	chr12q12-q13	967	CD63	12.6861	12.134	12.1977	12.1172	12.3876	11.938	12.4318	12.2883	12.6364	10.683	10.7311	10.7724	10.9414	10.8055	10.7432	10.4685	10.9498	10.9808	10.8177	11.0859	11.1865	10.9959	11.1454	10.9208	11.1101	11.1923	10.6617	10.9163	10.8847	10.7092	11.0184	10.948	10.9507	10.8353	10.9367
200664_s_at	chr19p13.2	3337	DNAJB1	7.01029	6.62393	6.45785	6.66992	6.69092	6.73182	6.55439	6.75394	6.75319	7.05645	7.25477	7.08588	7.20684	6.88986	7.35815	7.453	6.67243	7.19688	7.00448	6.95128	6.49569	7.20796	7.3488	7.19961	7.47224	6.92012	7.36597	7.11616	7.29309	7.24946	6.99719	7.58349	7.03089	6.66405	7.5208
200665_s_at	chr5q31.3-q32	100505813 /// 6678	LOC100505813 /// SPARC	10.9968	12.5647	12.8465	12.8713	13.2477	12.7217	11.4148	12.3723	12.352	9.79367	9.76043	9.72702	10.384	9.99335	9.66947	9.49637	9.2775	9.82154	8.71658	10.1374	10.0383	9.57257	9.57417	10.0069	10.5775	9.24014	9.20912	10.0741	9.09774	9.78565	9.20809	9.88597	9.73202	10.1618	9.49546
200666_s_at	chr19p13.2	3337	DNAJB1	7.89779	7.06177	7.04915	7.07573	7.54296	7.0608	7.32349	7.07666	7.12628	7.85787	7.80487	7.88303	7.66524	7.69978	7.97668	8.10073	7.28176	7.82017	7.42222	7.55193	7.04009	7.73906	7.72494	7.15747	8.06898	7.51787	8.20378	7.44056	7.7804	7.72423	7.87151	7.64232	7.41056	7.42803	7.97108
200667_at	chr4q24	7323	UBE2D3	9.99638	9.68041	9.65085	9.60629	9.67345	9.67065	9.77711	9.88756	9.41844	10.1458	10.1931	10.006	10.032	10.0118	10.1263	10.1577	9.9749	9.93111	9.82246	9.88223	9.85844	9.86998	9.85574	9.88314	9.87256	10.0085	9.76335	9.89475	9.72807	9.94998	9.78438	9.88112	9.99929	9.89384	9.80534
200668_s_at	chr4q24	7323	UBE2D3	10.8639	10.5115	10.6802	10.6907	10.5076	10.6455	10.59	10.6273	10.663	10.9364	10.7899	10.5503	10.9937	11.0934	11.0402	10.9798	10.61	10.793	10.7332	10.7308	10.8519	10.6629	10.786	10.8498	10.5728	10.6658	10.589	10.5707	10.7095	10.9648	10.5811	10.5145	10.6531	10.9496	10.6251
200669_s_at	chr4q24	7323	UBE2D3	10.4734	9.84127	10.0743	10.0558	9.80355	10.142	10.0976	9.88434	10.3676	10.2808	10.6576	10.0497	10.681	10.7084	10.4692	10.4888	10.384	10.5652	10.4228	10.2832	10.5073	10.3671	10.4355	10.5497	10.1313	10.2704	10.2666	10.434	10.4279	10.5379	10.1982	10.5911	10.2221	10.8879	10.3339
200670_at	chr22q12.1|22q12	7494	XBP1	6.63711	6.96335	7.08913	7.08983	7.26055	6.83944	6.76719	7.38554	7.39295	7.72882	7.76771	7.33971	7.81687	7.97025	7.80191	7.83252	7.62098	7.52241	7.63996	7.61472	7.75319	7.59399	7.64536	7.99479	7.64099	7.97486	7.36216	7.81938	7.47701	7.6753	7.47482	8.03126	7.7364	8.00571	7.46901
200671_s_at	chr2p21	6711	SPTBN1	5.0435	4.90142	4.7244	4.88527	4.49958	5.20678	5.14372	4.96463	5.16552	4.67141	5.2429	4.71042	5.09217	4.88148	5.08711	4.95804	4.61364	4.82857	4.61431	4.79981	4.37708	4.25283	4.39147	4.7882	4.17791	4.49537	4.25149	5.18023	4.66528	4.80941	4.18911	5.23671	4.48818	4.952	4.349
200672_x_at	chr2p21	6711	SPTBN1	6.59723	6.34631	6.14488	6.23318	6.14337	6.37156	6.67203	6.25335	5.31037	5.59719	6.36428	6.34747	5.45594	5.92986	5.87018	5.63272	6.21653	6.18884	6.15066	6.4456	6.75558	6.64285	6.80084	6.08166	6.98979	7.11301	6.06078	5.8619	6.01576	5.67332	6.19209	6.49646	6.72781	6.84743	6.35107
200673_at	chr2p24.1	9741	LAPTM4A	11.4783	12.1807	12.1432	12.1023	11.9544	11.9765	11.8375	12.102	11.3788	11.2993	11.323	11.468	11.413	11.4024	11.5377	11.4416	11.5188	11.4407	11.2564	11.52	11.5591	11.3202	11.2285	11.3747	11.2477	11.3222	11.3724	11.4505	11.3875	11.3947	11.3238	11.2584	11.4124	11.2331	11.32
200674_s_at	chr3p25-p24	6161	RPL32	13.2775	13.1341	13.0995	13.2077	13.2198	13.1047	13.0468	13.2299	13.1435	13.2381	13.2957	13.3632	13.3117	13.2066	13.1915	13.266	13.3094	13.2983	13.3636	13.2599	13.1769	13.3383	13.3562	13.2697	13.3301	13.2698	13.4762	13.2974	13.3961	13.3529	13.3653	13.3405	13.4164	13.1233	13.4711
200675_at	chr11p15.5	975	CD81	11.1698	10.7477	10.4655	10.6477	10.3256	10.365	10.9566	11.0355	10.3079	9.93123	9.53822	9.81427	9.84639	10.0779	9.52768	9.61874	9.25557	9.64516	9.48217	9.48167	9.42825	9.71702	9.43338	9.66088	9.94681	9.37087	9.46602	9.72734	9.64459	9.63227	9.48788	9.81471	9.47251	9.65446	9.1957
200676_s_at	chr22q11.21	7332	UBE2L3	6.76331	5.70424	5.77757	5.54582	6.00526	5.8393	6.06924	5.82873	4.9108	6.79782	6.27938	6.276	5.99398	5.83104	5.71023	5.94875	5.60076	5.95682	5.28651	5.90502	5.12851	5.57336	5.47962	5.28046	6.04118	6.07061	5.86837	5.47701	5.52819	5.99904	5.91779	5.82724	5.42749	5.29316	5.81161
200677_at	chr21q22.3	754	PTTG1IP	10.7147	11.4559	11.1187	11.218	11.0072	10.7284	11.0504	10.9791	10.2696	9.95093	10.0204	9.47989	10.1132	9.91315	10.1497	10.1104	9.35693	9.68148	9.28824	9.74948	9.46634	9.36819	9.5599	9.74758	9.90171	9.33204	9.36858	9.48179	9.419	9.67929	9.48985	9.71447	9.50995	9.77097	9.23619
200678_x_at	chr17q21.32	2896	GRN	9.8406	9.68212	9.39392	9.69565	9.55439	9.27111	9.80032	9.74873	8.69465	7.97013	7.92703	8.20004	8.08943	7.9968	7.98514	7.73842	7.94324	8.05618	7.88199	8.02585	8.04322	8.10469	8.09279	7.76429	7.95185	8.03841	7.91714	8.01817	7.77295	7.9054	8.0241	8.13059	7.99075	7.94475	8.05601
200679_x_at	chr13q12	3146	HMGB1	10.1446	9.14585	9.87006	9.46461	9.81345	9.89386	9.93819	9.47582	10.7491	11.1794	11.8261	11.3109	11.7574	11.5543	11.7305	11.5415	11.5651	11.3779	11.9978	11.6115	11.7709	11.6893	11.8282	11.1005	11.4255	11.6898	11.7071	11.5118	11.8549	11.3442	11.5843	11.1708	11.7153	12.0017	11.795
200680_x_at	chr13q12	3146	HMGB1	11.5963	10.8603	11.2004	10.8633	11.4177	11.2573	11.6457	11.2295	12.0709	12.5225	12.8419	12.552	12.5314	12.6105	12.8283	12.748	12.592	12.5065	12.9724	12.7269	12.7962	12.7737	12.7577	12.3905	12.5667	12.7313	12.6599	12.4826	12.8657	12.4053	12.6045	12.0925	12.7259	12.8627	12.7796
200681_at	chr6p21.3-p21.1	2739	GLO1	10.0613	10.1611	10.3731	10.2984	10.4935	10.3115	10.4774	10.5836	10.159	10.7604	11.1085	11.1559	10.8712	10.6671	10.8689	11.0208	10.8094	10.8204	11.0691	10.9572	10.8869	10.8436	10.8441	11.1338	10.9964	10.8271	10.6912	10.8554	10.7064	10.8479	10.7903	10.93	11.0938	10.7312	10.7978
200682_s_at	chr22q11.21	7332	UBE2L3	10.6207	10.3996	10.4984	10.4164	10.4567	10.5321	10.4673	10.5574	10.7475	10.8745	10.6906	10.6771	10.7661	11.0723	11.1144	11.0403	10.5889	10.8773	10.9498	10.6936	10.8212	10.861	10.9945	10.7302	10.7637	10.7927	10.6632	10.7961	10.9077	10.6667	10.748	10.5948	10.6543	11.0236	10.686
200683_s_at	chr22q11.21	7332	UBE2L3	8.35572	7.99012	8.31033	8.09268	8.37717	8.20301	8.27783	8.37537	7.6311	8.77799	8.75788	8.54647	8.51466	8.45383	8.70073	8.76609	8.18183	8.63493	8.27943	8.34327	8.20955	8.31948	8.30307	8.51628	8.49662	8.6346	8.02599	8.2552	8.29015	8.61043	8.42294	8.20747	8.0812	8.37506	8.15354
200684_s_at	chr22q11.21	7332	UBE2L3	7.1566	6.58847	6.48326	6.52224	6.82029	6.8006	6.83553	6.88037	6.11057	7.50367	7.29971	7.23477	7.16427	6.74119	7.53924	7.75729	6.36014	6.94729	6.8549	7.05708	6.50118	6.58021	6.80625	6.40935	6.6902	7.05232	6.70793	6.38081	6.73531	6.99635	6.86335	6.49796	6.37597	6.97762	6.77396
200685_at	chr1p31	9295	SRSF11	6.4571	5.18472	5.21686	5.6368	5.70225	5.55321	5.8184	5.31032	5.41065	6.63096	6.05215	6.77722	6.17359	5.67688	6.19694	6.00629	6.759	6.27789	6.37172	6.13538	6.70263	6.81285	6.52518	5.91439	7.19616	7.01728	7.36614	6.56777	7.12798	6.24846	7.08679	6.45377	7.72577	6.51205	7.23869
200686_s_at	chr1p31	9295	SRSF11	9.62877	9.70932	9.48707	9.82088	9.57991	9.62403	9.24746	9.25591	9.90484	10.412	10.1731	10.5816	10.1873	10.2431	10.5277	10.3459	10.9301	10.453	10.5723	10.5139	10.665	10.4019	10.4478	10.1497	10.5836	10.7073	10.8521	10.5748	10.6462	10.3281	10.6587	10.6007	10.8968	10.5936	10.8187
200687_s_at	chr16q22.1	23450	SF3B3	7.75971	6.52801	6.51898	6.58766	6.898	6.95137	7.22374	6.754	8.09295	9.08517	8.75497	8.88926	8.72955	8.85989	8.94021	8.86839	8.15869	8.91861	8.21013	8.63504	8.0529	8.33617	8.25292	8.48131	8.46183	8.37765	8.32627	8.64261	8.18994	8.61585	8.61252	8.9479	8.24916	8.72826	8.48821
200688_at	chr16q22.1	23450	SF3B3	5.93585	4.6369	5.06272	5.08352	4.92486	5.2671	4.98333	4.79801	5.30126	5.91746	5.34451	5.66166	5.3888	5.65079	5.60423	5.5957	5.7958	5.8409	5.5168	5.67917	5.39331	5.45506	5.41726	5.67472	5.72048	5.38578	5.66969	5.68876	5.6187	5.50714	6.05259	5.88725	5.60303	5.78217	6.06578
200689_x_at	chr11q12.3	100500804 /// 1937	EEF1G /// MIR3654	12.3971	12.2551	12.1492	12.359	12.431	12.2907	12.5048	12.4757	12.4746	12.4935	12.5994	12.5436	12.5786	12.3855	12.5299	12.5333	12.5784	12.6233	12.2543	12.6557	12.3544	12.4192	12.47	12.6422	12.5319	12.3833	12.3336	12.4811	12.304	12.6258	12.5932	12.7284	12.4712	12.4642	12.4466
200690_at	chr5q31.1	3313	HSPA9	6.07068	5.82708	5.59362	6.15365	6.35332	5.84897	5.73678	5.76528	5.5106	7.68331	7.65603	7.51791	7.29014	7.68673	7.54669	7.6413	7.25407	7.31129	7.91859	7.71421	7.37598	7.59165	7.77113	7.4117	6.7136	7.93502	7.36611	7.31524	7.49003	7.653	7.4172	7.20324	7.35386	7.83672	7.55653
200691_s_at	chr5q31.1	3313	HSPA9	8.93412	8.76497	8.88321	9.00702	9.3352	8.70439	8.90255	9.09802	9.26042	10.6251	10.4759	10.5837	10.393	10.6482	10.4502	10.4455	10.3146	10.6051	10.7374	10.5533	10.3154	10.7282	10.7235	10.6228	10.0396	10.8738	10.2956	10.4908	10.4498	10.8315	10.6328	10.433	10.2508	10.7169	10.466
200692_s_at	chr5q31.1	3313	HSPA9	8.47998	8.32785	8.57591	8.62278	8.92134	8.48735	8.61754	8.57297	9.09624	10.0554	10.0495	9.96798	9.94427	10.0245	10.1083	9.99617	9.98472	10.1814	10.4621	10.2439	10.0735	10.3938	10.6414	10.2592	9.79682	10.7348	10.012	10.141	10.1008	10.3378	10.2152	9.93686	10.0728	10.4687	10.189
200693_at	chr2p25.1	10971	YWHAQ	11.4031	10.6747	10.696	10.6686	10.5958	10.5663	10.9303	10.5211	10.9593	11.5206	11.3861	11.1671	11.3614	11.3895	11.4028	11.372	10.8342	11.1859	10.7301	11.2828	10.8463	10.7641	10.5039	10.8487	10.8862	10.7496	10.4983	10.8918	10.6099	11.2219	10.772	10.8224	10.7495	11.2483	10.6068
200694_s_at	chr14q32	57062	DDX24	7.6484	8.05648	8.18643	7.94357	8.26954	8.22862	7.85985	7.74921	7.64144	8.38252	8.09854	8.29828	7.98398	8.21861	8.29808	8.12217	7.81302	8.14381	7.89859	8.21694	7.84503	8.29685	8.30925	7.9034	8.18831	8.25707	7.97069	8.27887	8.04733	8.18896	8.17511	8.07361	8.08862	8.30655	8.27152
200695_at	chr19q13.41	5518	PPP2R1A	6.88345	6.16682	5.74774	6.20726	5.7673	6.02488	6.07134	6.1039	6.29587	7.16785	7.24026	7.5161	7.3404	7.31203	7.37353	7.36179	6.78856	7.02681	6.91933	7.22473	7.19372	7.34698	7.47607	7.21019	6.93632	6.89811	7.57175	6.83568	7.55232	7.21215	7.3035	7.01311	6.85118	7.06184	7.0927
200696_s_at	chr9q33	2934	GSN	10.843	10.6349	10.5007	10.5787	10.3683	10.591	10.5007	10.6147	8.52739	7.36922	7.3096	7.43128	8.01031	7.18787	7.11202	7.1993	7.38409	7.88873	6.9968	7.60739	8.96851	7.69385	7.68456	7.93821	9.49538	7.20769	7.88112	7.93759	7.71332	7.6333	8.14174	7.62302	7.8665	7.08177	8.09275
200697_at	chr10q22	3098	HK1	8.84344	8.40881	8.19792	8.21705	8.2924	8.63314	8.56256	8.38575	8.31202	8.72972	9.03492	9.41925	9.29982	9.0937	8.77873	8.68613	9.04054	9.26462	9.07691	9.06276	8.60312	9.04188	8.99014	9.57244	9.07805	8.8409	8.6429	9.5172	9.02212	9.53576	9.09556	9.80702	8.86885	8.89389	9.11003
200698_at	chr7p22.1	11014	KDELR2	9.6391	10.3353	10.1638	10.3834	10.2798	9.8898	10.2383	9.84219	10.276	8.47825	8.06858	7.84954	8.62222	8.37407	8.43282	8.28148	7.10729	8.28089	7.03229	7.97194	7.69444	7.22201	7.55313	8.05703	7.78436	7.64081	6.94344	8.0246	7.27488	8.22326	7.21046	7.90903	7.41349	7.63524	7.19468
200699_at	chr7p22.1	11014	KDELR2	10.3904	10.5867	10.3926	10.5166	10.5582	9.97928	10.7522	10.4921	10.3655	8.5413	8.47365	8.34592	8.62345	8.08054	8.14085	7.94034	8.04241	8.57135	7.70835	8.23272	7.87299	7.67788	7.70446	8.08135	8.17101	7.8135	7.84308	8.44344	7.82023	8.6598	8.15269	8.67288	7.96761	7.67372	8.07715
200700_s_at	chr7p22.1	11014	KDELR2	10.2096	10.4831	10.4607	10.5449	10.8113	10.7125	10.1762	10.7706	11.1117	8.88617	9.06872	8.70523	9.58028	9.27816	8.90748	8.70077	8.47177	8.71757	8.24434	8.8112	8.91127	8.76148	8.68624	9.55253	9.52607	9.03524	8.37183	9.43034	8.52371	8.95364	8.51259	9.27841	8.94477	8.92214	8.95689
200701_at	chr14q24.3	10577	NPC2	10.6319	11.1973	11.2415	11.4445	11.3021	10.3391	11.4684	11.2049	10.2287	9.98946	10.3111	10.59	10.4747	10.2366	9.88203	9.76582	10.8309	10.5848	10.6657	10.5258	10.9406	11.0642	10.9845	10.55	10.4475	10.8775	10.8867	10.6866	10.7483	10.4028	10.9942	10.9983	11.021	10.1965	10.9256
200702_s_at	chr14q32	57062	DDX24	8.12212	7.67902	8.02296	7.84455	7.746	8.13565	8.09046	7.80923	7.87018	7.6762	8.20187	7.38857	8.02566	7.52161	7.79658	7.55112	7.35061	8.09319	7.45404	7.53456	7.82956	7.64473	7.89296	7.23871	7.74918	7.62677	6.94611	8.13004	7.19154	7.51673	7.55237	8.25977	7.52058	8.3404	7.46869
200703_at	chr12q24.23	8655	DYNLL1	11.603	11.6751	11.8775	11.5294	11.5596	11.7321	11.5099	11.9723	11.4056	12.2497	11.9101	11.8409	12.0706	11.918	12.1842	12.1401	11.843	11.7164	11.8716	11.9689	12.0726	11.8141	11.8897	11.3911	11.5103	11.9594	11.9618	11.8264	11.9731	11.905	11.7463	11.2957	11.776	12.0103	11.845
200704_at	chr16p13.13	9516	LITAF	8.49354	8.16864	7.96113	7.47795	7.69505	8.63647	7.83794	8.32361	6.45583	9.15408	9.23123	9.50105	9.52189	9.37336	8.91175	9.08774	9.43749	9.45591	9.00824	9.59249	9.50538	9.26206	9.5455	9.63996	9.01587	9.00211	9.31519	9.38737	9.19585	9.15946	8.88477	9.64407	9.02302	9.33948	9.11471
200705_s_at	chr2q33 /// chr2q33.3	1933 /// 619569	EEF1B2 /// SNORA41	12.2163	11.6666	11.7972	11.7343	12.0147	11.7608	11.958	11.6567	12.0527	12.342	12.54	12.3707	12.3684	12.2471	12.4143	12.5544	12.4784	12.323	12.7101	12.4591	12.3636	12.5055	12.442	12.3282	12.2446	12.4272	12.707	12.4731	12.6053	12.341	12.4497	12.4058	12.4522	12.3132	12.5067
200706_s_at	chr16p13.13	9516	LITAF	7.90945	7.66951	7.3075	6.50115	6.84593	7.74187	6.70461	7.57415	5.37631	8.51133	8.57631	8.76337	8.66191	8.58237	7.98205	8.33371	8.2311	8.43797	7.84289	8.94458	8.23818	8.05145	8.28796	8.44925	7.83946	8.0633	7.79482	7.92063	7.81564	8.28772	7.80159	8.51516	7.90947	8.29467	7.83398
200707_at	chr19p13.2	5589	PRKCSH	4.99811	5.33328	5.35992	5.39465	5.34168	5.68125	5.87267	5.23056	5.44928	5.13604	5.19097	5.35597	5.06152	5.32694	5.19089	5.46337	5.02	5.35129	5.53831	5.30664	5.14668	5.21657	5.10645	5.71193	5.26369	4.96486	5.23319	5.29059	4.95685	5.56132	5.22454	5.65833	4.98614	5.5651	4.87371
200708_at	chr16q21	2806	GOT2	8.05483	7.45846	7.60359	7.82875	7.93193	7.6215	8.39935	7.97392	7.63676	9.17273	9.0875	9.2496	8.77276	9.1395	9.25667	9.26439	8.63707	9.09786	8.86368	9.07497	8.80971	8.80247	8.77191	9.2659	8.86813	9.01363	8.60771	9.10038	8.9026	9.20334	8.85068	8.859	8.51158	9.14382	8.78517
200709_at	chr20p13	2280	FKBP1A	9.23589	8.13944	7.95514	8.40738	8.2045	8.32902	8.94036	8.28492	7.9744	8.02363	7.1054	7.7958	7.52173	7.4707	7.57133	7.63126	6.52562	7.34393	6.79224	7.18818	7.15387	7.07281	6.75808	7.47595	7.12474	7.02505	7.08491	7.38748	7.2205	7.45516	6.77104	6.97817	6.82182	7.31609	7.06963
200710_at	chr17p13.1	37	ACADVL	9.8648	9.28076	8.85584	9.08457	9.3452	9.07133	9.65198	9.17851	9.54533	7.35258	7.61058	8.13973	7.48664	7.50786	7.30062	7.30776	8.6485	8.68105	8.1287	8.00885	8.51248	8.55603	8.39653	8.06423	8.71783	8.4153	8.42017	8.08987	8.32656	8.28009	8.63906	8.35334	8.76185	7.82902	8.679
200711_s_at	chr5q31	6500	SKP1	8.81229	9.1959	9.27251	9.21416	9.41367	9.19291	8.8364	9.03128	8.71596	9.2539	9.25542	9.27402	9.18299	9.06718	9.24201	9.20553	9.40291	8.9538	9.48512	9.17828	9.07189	9.39702	9.18555	8.93047	9.59366	9.43119	9.49696	9.19393	9.4694	9.21881	9.45523	8.82331	9.41752	8.88103	9.35161
200712_s_at	chr20q11.1-q11.23	22919	MAPRE1	6.59851	6.95042	6.75934	7.20415	6.99742	6.90394	6.55023	6.62573	7.03162	7.40629	7.5778	7.13915	7.2875	7.58551	7.68151	7.36493	7.14516	7.07267	7.38455	7.22624	7.445	7.57002	7.8293	7.44123	7.54264	7.68117	7.16389	7.25083	7.39793	7.1562	7.05342	7.50849	7.31934	7.87002	7.32803
200713_s_at	chr20q11.1-q11.23	22919	MAPRE1	8.91659	9.25093	9.23182	9.24948	9.53929	9.30315	9.04631	9.46641	9.49472	10.2178	10.3236	10.2033	10.2773	9.96041	10.2844	10.2566	9.84769	10.0081	10.0449	10.1524	9.91568	10.1317	10.1297	10.153	10.2185	10.1767	9.92626	9.86491	9.99096	10.0106	10.1594	10.1989	10.0935	10.2085	9.92751
200714_x_at	chr12q13	10956	OS9	8.6904	9.53578	9.1884	9.23234	9.17047	8.95637	9.06112	9.55748	8.84683	7.69144	7.3334	7.94104	7.31144	7.7288	7.85981	7.87053	8.04742	7.88786	7.61985	7.77865	7.42017	7.81805	7.79515	7.60917	7.65462	7.54674	8.1232	7.71211	8.00377	7.35677	7.57956	7.87119	7.78123	7.7951	7.73756
200715_x_at	chr19q13.3	23521 /// 26816 /// 26817 /// 26818 /// 26819	RPL13A /// SNORD32A /// SNORD33 /// SNORD34 /// SNORD35A	12.1063	11.5172	11.3554	11.6237	11.6944	11.6268	11.9622	11.4871	11.6331	11.6587	12.1778	12.1747	12.2699	11.6146	11.5091	11.6995	12.4632	12.3946	12.2204	12.1042	12.2309	12.4623	12.5379	12.4699	12.1925	12.1085	12.4323	12.2843	12.3673	12.1812	12.4419	12.5341	12.4395	11.9127	12.3658
200716_x_at	chr10q24.1 /// chr19q13.3	23521 /// 26816 /// 26817 /// 26818 /// 26819 /// 728658	RPL13A /// RPL13AP5 /// SNORD32A /// SNORD33 /// SNORD34 /// SNORD35A	13.2186	13.1316	13.0776	13.0608	13.2646	12.9981	13.261	13.0146	13.1218	13.0704	13.2995	13.2531	13.2568	13.1464	13.2052	13.2316	13.4061	13.3238	13.386	13.3676	13.3095	13.4404	13.4783	13.3778	13.4298	13.3424	13.4984	13.2995	13.4259	13.2492	13.5124	13.4141	13.4898	13.2534	13.5191
200717_x_at	chr8q21.11	6129	RPL7	13.1287	13.197	13.0764	13.1866	13.1782	13.1732	13.0539	13.0619	13.1329	13.3936	13.3366	13.3274	13.3251	13.3413	13.3656	13.3732	13.483	13.2908	13.4963	13.3437	13.3085	13.3515	13.4098	13.3394	13.458	13.3995	13.5636	13.4223	13.4089	13.3835	13.4602	13.351	13.5199	13.3835	13.4755
200718_s_at	chr5q31	6500	SKP1	11.9878	12.1666	12.2293	12.1026	12.1203	12.0399	12.3328	12.4063	11.8592	11.8054	11.6963	11.809	11.7707	11.8289	11.8321	11.8808	12.072	11.8516	12.0032	11.8585	11.8602	11.8345	11.8009	11.792	12.0583	11.8755	11.9369	11.9131	11.8529	11.8803	11.751	11.8113	11.9457	11.7965	11.856
200719_at	chr5q31	6500	SKP1	6.15494	6.20632	6.29635	5.63846	6.04711	6.40416	6.30238	6.60123	4.22991	7.15662	6.85508	6.88068	6.9019	6.60566	6.57231	6.67485	6.51249	6.41103	7.07859	6.60745	6.77259	6.83087	6.58635	5.94993	7.21695	7.25109	6.40416	6.08763	6.67424	6.65414	6.76674	6.50238	7.00773	5.5438	5.96974
200720_s_at	chr10q24.32	10121	ACTR1A	7.95989	8.10729	8.09464	7.97703	8.20946	7.82695	8.0754	8.24029	7.30536	7.37398	7.38625	7.17181	7.25173	6.88985	7.20272	7.3273	6.58048	7.0123	6.72069	6.81106	7.08293	7.01266	7.01846	6.76734	7.31216	6.91244	6.77485	6.91699	6.81099	6.89039	6.83593	6.42823	6.93813	6.37477	6.88629
200721_s_at	chr10q24.32	10121	ACTR1A	7.79177	7.38285	7.32179	7.67004	7.69056	7.66322	7.54987	7.82273	7.59588	7.75944	7.1356	7.20395	7.08999	7.07826	7.59293	7.46759	6.52893	7.28885	6.74967	6.96	7.06896	6.88807	6.90718	6.77067	7.01452	6.89517	6.71935	6.8881	6.83859	7.18836	7.37022	6.81359	6.76389	7.15764	6.8562
200722_s_at	chr11p13	4076	CAPRIN1	6.81563	6.91942	6.65479	6.77986	6.75336	6.79289	6.56587	6.72169	7.14256	7.41131	7.91226	7.37875	7.67368	7.50863	7.51305	7.5014	6.96889	7.33026	7.01743	7.53142	7.22383	7.6295	7.75443	7.07926	7.51932	7.57697	7.14148	7.25958	7.40314	7.36436	7.36182	7.46844	7.37161	7.89013	7.50962
200723_s_at	chr11p13	4076	CAPRIN1	9.99878	9.56127	9.34285	9.59287	9.668	9.54688	9.6497	9.39231	10.181	10.1514	10.4369	10.016	10.3077	10.1963	10.3122	10.2721	9.49422	9.88482	9.53989	10.0035	9.62451	9.7635	9.97544	9.88663	9.75913	9.86771	9.28566	9.67455	9.47334	9.91109	9.71187	9.882	9.69293	10.3918	9.67431
200724_at	chrXq28	6134	RPL10	4.29328	4.21725	4.10624	4.39505	4.328	4.06546	4.35403	4.34191	4.3421	3.96133	3.89628	4.0222	3.96655	4.26918	3.98491	4.00845	4.3857	4.05646	4.20467	4.09366	3.90703	3.87083	3.86504	4.15989	4.05022	3.97259	4.06716	3.97366	4.12943	4.06024	4.02711	4.32988	3.97253	3.95746	4.01895
200725_x_at	chrXq28	26778 /// 6134	RPL10 /// SNORA70	12.8562	12.5928	12.4099	12.5364	12.5868	12.5057	12.7443	12.5679	12.7943	12.6718	12.5972	12.5294	12.743	12.5606	12.7206	12.5474	12.6374	12.7758	12.5027	12.6141	12.6051	12.6423	12.6758	12.7341	13.1695	13.0919	12.5681	12.6719	12.5542	12.6773	12.6925	12.8029	12.7696	12.6648	12.6824
200726_at	chr12q24.1-q24.2	5501	PPP1CC	10.338	10.1153	10.2915	10.3437	10.0429	10.4342	10.309	10.1601	10.2705	11.4647	11.6859	11.6156	11.6474	11.5108	11.6609	11.6315	11.6485	11.6847	11.4129	11.5679	11.4417	11.5139	11.4711	11.7532	11.53	11.3555	11.431	11.7612	11.3453	11.7819	11.5405	11.9624	11.627	11.4997	11.6405
200727_s_at	chr2p14	10097	ACTR2	8.13097	5.77172	6.9127	6.65234	6.36791	7.00515	6.51183	6.15768	6.57377	5.51405	7.69553	6.29344	7.1537	5.07161	6.29117	6.2864	5.91898	6.08121	5.74354	6.57074	5.27442	4.88442	5.20738	5.458	5.32109	4.74982	4.82181	6.47069	4.69264	4.91949	5.15683	5.48298	4.87495	6.0174	5.03108
200728_at	chr2p14	10097	ACTR2	10.1305	10.0862	10.2464	10.2207	10.5004	10.7086	10.4322	10.3515	10.3363	9.55199	9.49023	9.41965	9.38803	9.24075	9.45264	9.23415	9.3412	9.6431	9.18972	9.3864	9.50477	9.78824	9.79126	9.18569	10.4885	9.90188	9.41109	9.15808	9.55674	9.23537	9.76006	9.50919	9.98608	10.0149	9.70095
200729_s_at	chr2p14	10097	ACTR2	9.46958	9.45589	9.70603	9.54106	9.56243	9.71986	9.82458	9.46523	9.80052	9.03697	9.17774	8.78399	8.93598	8.81354	9.18465	9.11016	8.41519	8.70559	8.25707	8.63764	9.10965	8.62437	8.51781	8.37008	9.18572	9.00445	8.20358	7.96736	8.3083	8.74809	8.75705	8.5505	8.92603	9.50869	8.73509
200730_s_at	chr6q12	7803	PTP4A1	7.96057	7.81898	7.41176	7.77303	7.94722	7.74085	7.6217	8.0156	8.34576	8.25485	8.71531	7.62693	8.63734	8.54	8.18446	8.12598	5.82103	7.9393	6.74167	8.13105	6.39439	6.8958	7.00172	8.05639	6.48742	7.12886	6.41527	7.13783	6.82458	8.01989	6.19741	7.87849	7.02109	7.34528	6.66759
200731_s_at	chr6q12	7803	PTP4A1	6.81897	7.25064	7.29854	7.17833	7.64683	7.16177	7.46422	7.19539	7.78238	6.59357	6.97883	6.55383	7.29961	6.66254	6.50806	6.42902	6.21494	6.38904	7.07084	7.10053	6.94902	7.30305	7.62913	6.9939	6.93147	7.19147	6.69663	6.07653	7.25638	6.29858	6.56362	6.67154	7.04357	6.85964	7.08111
200732_s_at	chr6q12	7803	PTP4A1	9.03335	8.85543	8.89948	9.04232	9.22523	8.84996	9.55838	8.97703	9.86171	7.96661	8.05954	8.0796	8.34448	7.9577	7.77234	7.20354	7.69237	8.01252	8.01005	8.57672	8.26095	8.22536	8.57894	8.36932	7.99011	8.10205	7.91925	8.16079	8.21988	7.87209	8.0826	8.05742	8.15978	8.09928	7.97916
200733_s_at	chr6q12	7803	PTP4A1	8.23987	8.65289	8.95486	8.80245	8.68244	8.51553	8.70035	8.50036	8.85671	8.77025	8.79382	8.67564	9.16074	8.74594	8.77591	8.74742	8.57766	8.65606	8.7189	9.13114	8.64016	8.76015	9.24662	8.89194	8.44632	8.97877	8.50375	8.74394	8.54512	8.72842	8.46468	8.76381	8.73459	8.69648	8.56286
200734_s_at	chr12q13	377	ARF3	8.9485	9.87724	9.4792	9.67509	9.67365	9.46409	9.27296	9.74368	9.2022	9.84603	9.38703	9.06032	9.27883	9.49144	9.54339	9.41522	8.74292	9.32535	8.98445	9.13901	8.60428	9.01742	8.48169	8.79182	9.47328	9.07697	9.2593	9.20269	9.59452	8.89806	9.06344	9.02802	8.87476	9.33856	8.99566
200735_x_at	chr12q23-q24.1	4666	NACA	12.4385	12.1752	12.0761	12.1429	12.3723	12.2148	12.1774	11.9928	12.5351	12.7344	12.6882	12.868	12.6347	12.8151	12.8127	12.7427	13.094	12.8527	13.1518	12.8974	12.987	13.202	13.1148	12.8377	13.0803	13.1049	13.2178	12.8557	13.1853	12.8953	13.1379	12.8764	13.1586	12.8674	13.2087
200736_s_at	chr3p21.3	2876	GPX1	11.4262	11.0806	11.151	10.7832	10.8677	10.6581	10.8382	11.0096	10.7549	11.0345	10.9151	10.7245	10.8432	10.9854	11.022	11.0114	10.6918	10.6043	10.8885	10.6539	10.5942	10.719	10.6188	10.6496	10.6804	10.7002	10.7343	10.7243	10.9297	10.7854	10.6807	10.7426	10.784	10.9235	10.7981
200737_at	chrXq13.3	100652805 /// 100653302 /// 5230	LOC100652805 /// LOC100653302 /// PGK1	7.65366	7.96587	8.05248	7.77169	8.18402	7.61604	7.9318	8.20271	7.49153	8.87995	8.92243	9.61466	9.08436	8.20293	8.28368	8.27848	9.60729	9.96836	9.10328	10.1371	8.95348	10.0897	9.47459	8.43822	11.3539	9.44457	9.83424	8.95213	9.55722	9.5824	8.66621	10.0423	9.75827	8.50983	9.80346
200738_s_at	chrXq13.3	100652805 /// 100653302 /// 5230	LOC100652805 /// LOC100653302 /// PGK1	10.7958	11.084	11.2998	10.9891	11.1415	10.9823	11.0301	11.1545	10.9578	11.9101	11.8062	12.2634	12.0985	11.4168	11.3184	11.4644	12.1724	12.4195	11.8407	12.6134	11.6559	12.5047	12.1597	11.6659	13.1392	12.0569	12.4072	11.8671	12.2017	12.2587	11.5962	12.5103	12.2759	11.4028	12.3552
200739_s_at	chr21q22.3	6612	SUMO3	7.77204	6.90609	7.17084	7.33953	6.9894	7.27281	6.70415	6.98817	7.35289	6.57107	7.06567	6.43411	6.37539	6.64635	6.67934	6.75401	6.75194	6.71684	6.74906	7.03926	6.49547	6.86678	7.15054	7.17213	6.47316	6.55646	6.54633	7.11099	6.71629	6.79219	6.69053	7.29608	6.58124	6.87983	6.59609
200740_s_at	chr21q22.3	6612	SUMO3	9.28875	9.25434	9.05551	9.16893	9.05492	9.00483	9.2957	9.13116	9.38523	9.49816	9.42789	9.34366	9.15838	9.3771	9.49948	9.41074	9.13974	9.31689	9.12241	9.43493	9.17804	9.22691	9.11899	9.45722	9.31181	9.41047	8.92142	9.05336	8.96738	9.17851	9.15786	9.14285	9.10431	9.34547	9.03908
200741_s_at	chr1q21	6232	RPS27	12.9844	13.2745	13.1558	13.0931	13.1339	13.2831	13.0931	13.1502	12.9872	13.169	13.0099	13.2026	13.2976	13.2571	13.0551	13.2361	13.4784	13.2835	13.3785	13.2774	13.3249	13.3224	13.2934	13.2453	13.2125	13.2213	13.4893	13.3298	13.3506	13.3511	13.3154	13.2897	13.4818	13.1657	13.4129
200742_s_at	chr11p15	1200	TPP1	7.71103	8.01859	7.49851	7.80345	7.62083	7.68694	7.44238	7.64654	5.20218	3.94147	4.64678	4.4529	4.99722	4.1796	4.2282	3.97503	4.14092	3.83408	4.03779	4.24951	4.17576	4.10082	4.25358	4.26337	4.25453	4.60237	4.43274	4.06041	4.13739	3.59889	4.33878	3.78579	4.09877	3.54554	4.26443
200743_s_at	chr11p15	1200	TPP1	9.16838	8.70119	8.88918	9.06585	9.20154	8.92023	9.60804	9.13948	8.2313	7.40617	7.37116	7.58558	7.60825	6.99422	7.29075	7.19976	7.07598	7.19815	6.82681	7.37775	6.89101	6.7696	7.11573	7.1502	7.42385	7.44406	7.20394	7.08533	6.72113	6.80589	7.39914	7.08013	7.0804	6.6141	7.24173
200744_s_at	chr1p36.33	2782	GNB1	8.43888	7.7959	7.97319	8.06858	8.19385	8.09639	8.16606	8.05059	8.49222	8.61496	8.74798	8.21705	8.62316	8.85272	8.8647	8.63243	7.84553	8.66044	8.15016	8.55937	8.18805	8.06519	8.25115	8.78773	8.46293	8.26346	7.59323	8.33566	8.03493	8.61583	8.10563	8.36987	7.90743	8.74391	8.21995
200745_s_at	chr1p36.33	2782	GNB1	10.6551	9.82194	9.56009	10.017	9.72232	9.92927	10.2636	10.2277	10.2259	9.78333	9.78576	9.15889	9.75149	9.51235	9.83506	9.65123	7.78528	9.52633	8.15314	9.29898	7.94666	8.4486	8.51148	9.34225	9.31487	8.57851	8.03238	9.44506	7.91803	9.43774	8.85521	9.18304	8.37788	9.30327	8.51967
200746_s_at	chr1p36.33	2782	GNB1	9.41684	9.21101	9.35659	9.5159	9.52092	9.50641	9.58761	9.40174	9.35647	9.18645	8.8517	9.00142	8.92103	9.05283	9.06344	8.995	8.6355	8.99172	8.60525	9.14003	9.08581	8.55159	8.51321	8.81477	9.3504	8.65018	8.74738	8.87134	8.82351	8.86129	8.73993	8.77627	8.58572	9.12945	8.65139
200747_s_at	chr11q13	4926	NUMA1	8.0318	7.17177	6.87433	7.30746	6.96733	7.73428	7.53758	7.43304	7.63617	7.27849	7.07424	7.23345	7.22085	7.19025	6.98019	6.81765	7.0912	6.95991	6.32399	7.36133	7.16542	6.99743	7.08296	6.81605	7.29663	7.06968	7.12063	6.62849	6.93308	6.89007	7.30901	6.86003	7.01899	7.10301	7.18579
200748_s_at	chr11q13	2495	FTH1	13.0881	13.8687	13.8479	13.6962	13.6449	13.0982	13.0376	13.284	12.9842	11.6752	11.6261	11.9568	11.7715	12.0103	11.7833	11.5059	12.0513	12.0162	11.8114	12.3566	12.4001	12.0093	12.1262	12.2564	12.1701	12.3295	11.8736	12.1634	11.8684	12.1451	12.0288	12.0415	12.0399	11.8359	11.9753
200749_at	chr12q24.3	5901	RAN	8.60082	8.60418	8.98138	8.60222	8.88293	8.73583	8.87349	8.78743	8.39717	9.81004	9.60318	9.69408	9.59691	9.33607	9.67131	9.75423	9.60713	9.45274	9.79565	9.97297	9.6611	10.0034	9.96942	9.33024	9.22358	10.2686	9.63423	9.35546	9.76216	9.66547	9.64156	8.83462	9.62836	9.35682	9.64556
200750_s_at	chr12q24.3	5901	RAN	10.6662	9.93695	10.6693	10.1717	10.5426	10.4444	10.5011	10.3437	11.423	12.1028	12.2056	12.0644	11.8889	12.2129	12.2429	12.2015	12.1198	11.9502	12.3787	12.1421	12.2816	12.2845	12.3411	11.9339	11.9343	12.157	12.0334	11.9067	12.2687	11.9742	11.976	11.7485	12.2282	12.3626	12.1662
200751_s_at	chr14q11.2	100652761 /// 100653343 /// 3183	HNRNPC /// LOC100652761 /// LOC100653343	9.71217	9.04808	9.9167	8.93536	9.59312	9.74422	9.51555	9.12232	9.43618	10.6343	11.231	11.321	10.4161	10.4837	11.1053	11.0982	11.7947	10.8084	11.9258	11.515	11.653	11.4557	11.5748	11.0891	11.5365	11.4216	11.6654	11.491	11.632	10.9485	11.3987	11.2683	11.6118	11.6685	11.5161
200752_s_at	chr11q13	823	CAPN1	6.57215	5.57195	5.08437	5.64866	5.41143	5.58192	5.99467	5.94628	5.6757	6.43445	6.30331	6.5168	6.47779	6.39137	6.11871	6.44877	5.649	6.03335	5.57783	5.69099	6.03167	5.95442	5.75579	5.72658	5.16546	6.02955	5.97682	6.21507	6.31029	6.17904	6.31354	5.86265	5.70201	5.79726	5.83727
200753_x_at	chr17q25.1	6427	SRSF2	7.1855	6.8073	7.18419	6.53149	7.58775	6.77585	6.73769	6.23287	7.42933	9.50547	9.50146	8.7007	9.13592	9.47922	9.57587	9.80743	8.58436	8.77225	9.44152	9.40463	9.56734	9.38003	9.66843	8.06225	8.69738	9.56106	8.56979	8.13733	8.92968	9.15211	8.50119	7.52977	8.79223	9.69378	8.67871
200754_x_at	chr17q25.1	6427	SRSF2	10.0198	9.44258	9.63472	9.42333	10.0683	9.33588	9.78513	9.35595	10.023	11.7616	11.7326	11.0843	11.571	11.5735	11.8204	11.8585	10.5182	11.4812	11.311	11.539	11.5658	11.4284	11.5491	10.3819	10.7698	11.5585	10.7309	10.5502	11.0581	11.2526	10.7892	9.75387	10.6543	11.5001	10.8707
200755_s_at	chr7q32.1	813	CALU	9.09549	10.482	10.6457	10.3384	10.2893	10.2952	10.213	10.2635	9.83879	7.82402	8.06528	8.11356	7.91997	7.74241	7.83341	7.64616	7.76482	7.74612	7.50761	8.28975	8.11543	7.86307	7.98481	7.90616	8.25341	8.01164	7.47986	7.8921	7.45195	7.83817	7.7264	8.13394	7.81664	7.61686	7.44751
200756_x_at	chr7q32.1	813	CALU	7.70246	8.77112	8.98423	9.17494	8.92349	8.90281	8.78286	8.79705	8.40841	6.03632	6.54249	6.46834	6.20495	6.37374	6.19089	6.40619	5.99081	6.38189	6.15615	6.42889	6.29282	6.59618	6.46208	6.48002	6.92463	6.40659	5.98209	6.48188	6.39545	5.9346	5.96546	6.91327	6.38439	6.69043	6.12677
200757_s_at	chr7q32.1	813	CALU	10.76	11.7021	11.6687	11.6405	11.7318	11.7702	11.4255	11.77	11.1865	8.96492	9.11007	9.19721	9.39642	9.21097	8.87439	9.01765	9.02392	9.48832	8.7004	9.17501	9.02822	8.98779	8.99686	9.61234	9.38677	9.1113	9.01653	9.82412	8.91102	9.42852	9.07726	9.57959	9.17236	8.89506	9.09523
200758_s_at	chr17q21.3	4779	NFE2L1	8.98673	9.08325	8.81851	9.30556	9.3437	8.90334	9.13144	9.17462	9.16115	8.31035	8.34607	8.80986	8.38766	8.80472	8.43231	8.57214	9.26299	9.11504	9.16958	9.31156	9.25937	9.64921	9.45468	9.43559	9.1835	9.68246	9.34641	9.12513	9.52773	9.25837	9.53726	9.3343	9.21403	9.23762	9.74069
200759_x_at	chr17q21.3	4779	NFE2L1	9.16629	9.15788	8.82409	9.16077	9.37779	8.81468	8.77472	9.0337	9.01703	8.30854	8.37659	8.77607	8.60524	8.91787	8.54641	8.45149	9.13886	9.10179	9.16296	9.2068	9.05989	9.1327	9.17786	9.36936	8.99514	9.29873	9.14484	9.20134	9.10484	9.12609	9.41872	9.44802	9.16519	8.95946	9.39409
200760_s_at	chr3p14	10550	ARL6IP5	11.4298	10.269	9.68526	9.49349	9.7571	10.0229	10.2277	10.3329	10.5019	7.75941	8.22342	7.52961	8.13732	7.29926	8.02634	7.48338	8.39647	8.27361	7.7025	7.88113	8.34276	7.91958	8.15705	7.54987	9.10101	7.94373	8.2309	8.4523	7.97628	8.24869	8.35855	7.95496	8.59879	8.06194	8.28704
200761_s_at	chr3p14	10550	ARL6IP5	11.0312	10.3066	9.78135	9.78307	9.77073	9.9115	10.3574	10.1687	10.1502	7.50367	7.82462	7.83521	8.00011	7.19251	7.73258	7.55074	8.53337	8.05751	7.77117	8.22247	8.11697	8.03451	8.12346	8.10289	9.30712	8.18567	8.73818	8.42093	8.1802	8.07302	8.36443	8.33441	8.76628	7.05086	8.76317
200762_at	chr8p22-p21	1808	DPYSL2	10.7238	10.4197	10.2373	10.4365	10.1457	10.1153	10.1831	10.0734	10.0922	10.4341	10.4985	10.4861	10.1697	10.0648	10.1717	10.4317	9.87831	10.0788	9.52746	10.4293	9.821	9.77054	9.67708	9.79834	10.3308	9.89662	9.64227	10.0679	9.90043	10.2912	9.99988	9.78207	9.78355	10.5815	10.31
200763_s_at	chr15q22	6176	RPLP1	13.3656	13.3677	13.4814	13.3451	13.3446	13.3702	13.232	13.3225	13.1141	13.474	13.4432	13.3878	13.4076	13.3727	13.4154	13.5116	13.3883	13.4693	13.2246	13.4176	13.4327	13.3393	13.3306	13.3901	13.392	13.357	13.3944	13.4786	13.376	13.5264	13.3541	13.4245	13.3921	13.4382	13.3968
200764_s_at	chr5q31.2	1495	CTNNA1	8.47704	8.10511	8.30645	8.14661	8.39307	8.44684	8.62785	8.02601	8.45273	8.16684	8.41484	8.84889	8.2675	8.42089	8.3093	8.25158	8.73013	8.66378	8.60417	8.88546	8.61709	9.02003	8.95755	8.6791	8.90912	8.97215	8.70973	8.54147	8.61275	8.53101	9.00728	8.94299	8.97917	8.88257	8.94154
200765_x_at	chr5q31.2	1495	CTNNA1	9.82853	9.51522	9.57766	9.57495	9.6765	9.75062	9.77359	9.68115	9.43503	9.77794	9.83072	10.2239	9.881	9.67836	9.5986	9.64653	9.87649	9.852	9.63926	10.065	9.87309	9.95231	9.90037	9.73482	9.99551	10.0346	9.76994	9.8267	9.63452	9.73208	10.1317	9.99855	9.94766	9.83388	9.97681
200766_at	chr11p15.5	1509	CTSD	7.0785	6.99358	6.30931	7.11487	6.59636	6.54879	6.43953	6.66179	6.58752	6.25387	5.95056	5.77724	5.91772	6.14262	6.08259	6.01255	5.85231	6.09208	5.4812	5.72569	5.92329	5.59497	5.4094	6.27735	5.54363	5.91575	5.61865	6.04745	5.53035	6.07601	5.69688	5.76359	5.71479	6.06948	5.98363
200767_s_at	chr9q22.31	23196	FAM120A	7.80195	6.68189	6.6137	6.98295	6.7187	6.86588	7.59862	6.80972	7.7104	6.09142	6.17408	5.9084	6.36218	6.23185	6.16111	5.90325	5.66069	5.76268	6.0995	5.56299	5.37277	5.73545	5.39928	5.57563	5.92013	5.46281	5.42302	5.54891	5.41274	5.56537	5.51161	5.39401	5.34058	6.30725	5.36763
200768_s_at	chr2p11.2	4144	MAT2A	8.39459	9.11924	8.6726	8.89582	9.09145	8.79345	9.28538	8.90519	9.51412	10.2029	10.1551	9.00004	10.0649	9.94337	10.0652	10.0802	8.68294	9.4779	9.78656	9.51299	9.76053	9.6816	9.89672	8.06337	8.2343	10.2683	8.85275	8.04587	9.56706	9.52724	9.03201	7.10144	8.59999	10.0392	8.74133
200769_s_at	chr2p11.2	4144	MAT2A	5.0101	4.6999	4.73278	4.62241	5.43431	4.28021	4.85378	4.6976	4.78798	5.28261	6.6041	5.17584	5.27197	5.66523	5.56112	5.84798	4.77333	5.51877	5.49649	5.71311	5.6493	5.54297	5.76191	4.78962	5.29138	6.4798	5.03788	4.84481	6.08583	5.146	4.97495	4.58924	5.12263	6.08321	5.09448
200770_s_at	chr1q31	3915	LAMC1	8.94156	9.3877	8.94238	8.90196	9.3233	9.46651	8.73313	8.79926	9.90075	6.84874	7.27471	7.47341	7.33537	8.04761	6.9069	7.14013	7.43005	7.55336	6.64858	7.15109	7.42058	7.27485	7.22238	7.62073	7.33884	7.1433	7.55757	7.62439	7.62234	7.0685	7.03089	7.56729	7.38747	7.48842	7.23897
200771_at	chr1q31	3915	LAMC1	10.1915	11.2374	10.6369	10.6359	11.3442	11.3804	10.1907	10.9273	11.4753	8.99851	9.12143	9.55975	9.36692	9.81991	9.08201	9.35171	9.39968	9.43423	8.93795	9.72747	9.53899	9.1003	8.84971	9.35653	9.78669	9.47641	9.74544	9.1925	9.67822	9.14991	9.74495	9.22985	9.441	9.32261	9.2994
200772_x_at	chr2q37.1 /// chr9q22.32	100302285 /// 100422872 /// 100422885 /// 100506248 /// 5757 /// 728026	LOC100506248 /// LOC728026 /// MIR1244-1 /// MIR1244-2 /// MIR1244-3 /// PTMA	11.9826	10.96	11.3265	10.9835	11.7489	11.489	12.0102	11.1674	12.218	13.2077	13.2242	13.2209	13.1664	13.1592	13.0884	13.0947	13.1626	13.3837	13.0792	13.1653	13.2213	13.1498	13.2162	13.2163	12.7803	13.3004	13.1314	13.4927	13.2231	13.2306	13.2989	13.3092	13.1933	12.9458	13.1264
200773_x_at	chr2q37.1	5757	PTMA	11.8174	11.1778	11.4495	10.8108	11.5072	11.3945	11.9081	11.2254	12.0385	12.615	12.4741	12.7726	12.5245	12.7516	12.7389	12.7756	12.8361	12.7862	12.7504	12.8322	12.7259	12.5716	12.74	12.9112	12.352	12.6676	12.6896	13.0271	12.5753	12.7608	12.7557	12.9579	12.7	12.6715	12.6488
200774_at	chr9q22.31	23196	FAM120A	11.2581	10.5656	10.4306	10.6828	10.5845	10.478	10.9489	10.5573	11.0448	9.28015	9.30381	9.14819	9.67055	9.92898	9.51672	9.35362	8.7364	9.05868	8.57774	8.54097	8.42867	8.51335	8.48069	8.90384	9.0839	8.90007	8.52295	9.08452	8.86891	8.85949	8.92784	8.99987	8.78361	9.51038	8.88044
200775_s_at	chr9q21.32 /// chr9q21.32-q21.33	3190 /// 407043	HNRNPK /// MIR7-1	10.8786	10.9204	10.9016	10.6828	10.9953	10.8145	10.9892	11.0753	11.0884	11.8675	12.0302	12.0867	11.6018	11.8836	12.1046	12.0018	11.6426	11.7734	11.6812	12.0879	11.8183	11.7002	11.8187	11.718	11.7644	11.7383	11.431	11.5108	11.6096	11.7702	11.7118	11.6874	11.5981	11.7342	11.6665
200776_s_at	chr2q33	9689	BZW1	8.2746	8.2361	8.10581	7.97681	8.39036	7.6212	7.71992	8.18456	9.37814	8.60346	8.62506	8.14086	8.43115	8.43586	8.87944	8.68915	7.52405	7.71676	8.17862	8.50363	8.12681	8.47852	8.69218	7.39996	8.20964	8.47225	7.78009	7.25935	8.15536	7.95173	7.48742	7.51825	8.09066	8.62169	7.8464
200777_s_at	chr2q33	9689	BZW1	10.116	9.794	9.82265	9.49739	9.9402	9.29198	9.59613	9.62719	10.7687	10.5259	10.2044	10.1967	10.1055	10.3327	10.4975	10.635	9.59618	9.91223	10.1883	10.4115	10.092	10.036	10.1955	9.71198	9.92046	10.0924	9.68986	9.7677	9.93999	10.1183	9.61153	9.48242	9.87438	10.1939	9.59172
200778_s_at	chr2q37	4735	41519	8.5939	8.99073	8.84576	8.66277	9.40831	9.128	8.7898	9.12403	8.66454	9.66944	9.90711	9.73471	9.82724	9.79557	9.83897	9.72174	9.99574	9.93502	10.0233	9.88279	10.147	10.2146	10.3369	9.89786	9.16513	10.1922	10.06	10.071	10.2647	9.62533	9.82951	9.71817	9.87208	10.2356	9.96051
200779_at	chr22q13.1	468	ATF4	10.4594	10.6171	10.6389	11.237	10.7216	11.1659	11.0169	10.7463	10.6439	11.1079	11.0304	10.8857	11.0701	11.2726	10.7747	10.8526	11.3609	11.4167	11.7845	11.4114	11.7371	12.032	12.038	11.6752	11.7774	11.9651	11.6441	11.4516	11.7904	11.712	11.7102	11.2143	11.663	11.5947	11.805
200780_x_at	chr20q13.3	2778	GNAS	12.5631	12.4173	12.1142	12.3096	12.2008	12.1532	12.4884	12.4829	12.1861	12.0752	12.1276	11.9768	12.2355	12.1303	12.1178	12.0818	11.4848	11.9139	11.44	12.0117	11.7948	11.5903	11.6343	11.8111	11.9735	11.5577	11.6154	11.6427	11.5881	11.7731	11.8012	11.7333	11.5169	12.0881	11.5971
200781_s_at	chr16p	6210	RPS15A	13.1967	12.9575	13.0125	13.1398	13.2057	13.1169	13.2446	13.1118	13.1567	13.3202	13.5021	13.4048	13.3917	13.3348	13.3519	13.3865	13.5728	13.6014	13.6065	13.4977	13.4498	13.5286	13.5647	13.5543	13.5245	13.5298	13.6677	13.5604	13.5589	13.5051	13.6008	13.5406	13.6206	13.3316	13.6673
200782_at	chr4q27	308	ANXA5	11.4586	11.9079	11.5566	12.1337	11.4896	11.2021	11.0954	11.311	11.8969	10.0818	9.84001	9.85302	10.0454	10.1249	9.76992	10.1318	9.53963	9.75344	9.19887	10.0604	9.78306	9.38365	9.46298	9.75666	10.765	9.82314	9.24481	9.64968	9.87551	9.86759	9.4662	9.78996	9.69697	10.6113	9.53024
200783_s_at	chr1p36.11	3925	STMN1	7.40982	6.71006	7.19126	7.17802	7.3469	6.80066	7.50934	7.28146	7.64362	8.97469	9.04049	8.98713	8.72172	9.00485	8.86857	9.07576	8.85887	8.39101	8.8579	8.87659	8.90074	8.96831	8.73509	8.33077	8.20419	8.80666	8.87161	8.66066	9.08437	8.74073	8.7963	8.35902	8.87433	8.72677	8.82678
200784_s_at	chr12q13-q14	4035	LRP1	7.03475	6.42049	6.73959	6.5172	6.05601	6.46589	6.39562	6.12212	6.77693	5.50268	5.88301	5.84028	5.5632	6.15663	5.77823	5.567	5.85015	5.82556	6.12984	6.04969	5.60388	5.75587	6.10664	6.23942	5.91156	5.69219	5.86547	5.65891	5.97828	5.63873	5.77798	6.29326	5.72824	5.89268	5.89088
200785_s_at	chr12q13-q14	4035	LRP1	7.47243	7.31908	7.11919	7.32142	7.10216	7.28849	6.78187	7.06834	7.12025	5.08855	5.32076	5.81104	5.30045	5.59327	5.37636	5.04101	5.46567	5.64533	5.57208	5.60231	5.29453	5.43386	5.42539	5.69993	5.49829	5.63175	5.38507	5.46251	5.57101	5.57732	5.6012	5.30843	5.11145	5.88103	5.46623
200786_at	chr9q34.11-q34.12	5695	PSMB7	10.2712	9.97681	10.1107	9.94308	10.336	10.1801	10.4736	9.69827	10.4626	10.7076	10.7107	10.5012	10.5	10.6601	10.8256	10.8069	10.6874	10.4629	10.7945	10.598	10.6393	10.87	10.8498	10.5142	10.5296	10.6509	10.6309	10.6776	10.8691	10.7506	10.6595	10.4095	10.6726	10.7839	10.6228
200787_s_at	chr1q21.1	8682	PEA15	8.33878	7.76601	7.85147	7.77288	7.68166	8.10075	7.53357	8.04667	7.48361	6.25067	6.04163	5.58913	5.67751	5.73153	6.0003	6.36246	5.37389	4.55269	5.82959	5.88405	5.65749	5.83545	5.77838	5.93995	6.73473	6.22028	5.50454	5.81703	5.90398	5.75179	5.52829	5.97013	5.87915	6.61115	5.22217
200788_s_at	chr1q21.1	8682	PEA15	10.4621	11.0096	11.2878	11.0702	11.1468	10.938	10.6589	11.2158	10.4863	8.42866	8.11124	8.09697	8.47168	8.49325	8.39801	8.61227	8.12083	8.13413	8.78409	8.46637	8.63758	8.7861	9.28446	8.67256	10.0119	9.31608	8.33499	8.34012	8.45218	8.50541	8.8093	8.89719	9.09139	9.22394	8.63083
200789_at	chr19q13.1	1891	ECH1	8.71143	8.48572	8.46364	8.72129	8.89667	8.84993	8.56105	8.80077	8.53903	8.17505	8.47971	8.57526	8.42313	8.50546	8.22078	8.20016	8.8514	8.91079	8.48542	8.9337	8.69904	8.60161	8.76986	9.12136	8.78747	8.38086	8.37395	8.96625	8.33672	9.16417	8.84647	9.13232	8.52515	8.42904	8.76095
200790_at	chr2p25	4953	ODC1	8.03506	7.36291	7.61558	7.34218	8.50695	7.34046	7.15752	7.40398	8.678	11.4822	10.5042	9.23988	10.3372	11.0834	11.5277	11.3211	8.89894	10.082	9.81077	10.5086	10.1186	9.29621	9.3152	9.67988	10.4263	9.04337	8.7606	9.3848	9.36475	10.086	8.81217	9.56892	9.97193	11.3783	9.25002
200791_s_at	chr15q26.1	8826	IQGAP1	9.95671	9.09832	8.98573	9.17872	9.25312	8.97145	9.69491	9.16336	9.64814	8.45575	8.80954	9.20972	9.18036	9.05102	8.28946	8.19531	9.08424	8.89412	8.7505	8.84712	8.77415	8.89305	8.64168	8.94428	8.2274	8.54604	8.85227	8.81586	8.89338	8.83727	9.08682	9.2399	8.86	8.67162	9.26606
200792_at	chr22q13.2	2547	XRCC6	10.3414	9.63972	9.99401	9.77537	9.99217	10.0455	10.0103	9.93936	10.4283	11.5113	11.3301	11.4109	11.2282	11.3385	11.4916	11.4138	11.0223	11.4427	10.9259	11.3253	10.9685	11.1841	11.2743	11.3132	11.0814	11.2313	10.7206	11.1412	10.8952	11.4822	11.2195	11.1381	10.9575	11.381	11.1282
200793_s_at	chr22q13.2	50	ACO2	6.90226	6.51983	6.31702	6.43186	6.46163	6.72799	6.53238	6.60406	6.96107	7.02754	7.10903	7.05205	6.90205	7.19769	7.05772	7.15866	6.63231	6.78328	6.70342	6.55141	6.65495	6.91654	6.87706	7.05397	6.96088	7.11315	6.78975	6.78616	6.80165	7.01469	7.17077	6.72876	6.74554	7.00725	7.029
200794_x_at	chr12q12	9802	DAZAP2	10.0071	10.1483	10.1115	10.0486	10.2029	10.2448	9.86379	10.1135	9.79107	7.83649	8.01763	7.99002	8.37335	7.58267	7.43746	7.38064	7.87855	8.05847	7.89959	7.68973	8.2944	8.05326	8.26875	7.67541	8.5007	8.10927	7.96022	7.81206	7.92571	7.93624	8.05588	7.91222	8.09465	7.45755	8.01694
200795_at	chr4q22.1	8404	SPARCL1	3.53285	3.70585	3.89035	3.72159	3.61586	3.7605	3.56578	3.82283	3.72511	3.79194	4.15993	3.78813	3.82629	3.88272	3.86581	3.57703	3.88881	3.80201	4.21312	3.961	4.0755	3.93097	3.79243	3.91601	4.08947	3.99343	3.85851	3.83967	3.91863	3.90915	3.6647	3.70542	3.89877	3.87579	4.24153
200796_s_at	chr1q21	4170	MCL1	4.09812	3.96038	3.98721	4.10918	3.97712	4.18453	4.24079	4.03975	4.32917	4.04357	4.50839	4.07765	3.86315	4.23156	4.11971	4.51671	3.92316	4.02733	4.29295	4.01439	4.18172	4.2469	4.33167	4.03356	4.4084	4.53891	3.94992	3.85749	3.90194	3.97559	4.05316	4.30595	4.04802	4.35383	4.14613
200797_s_at	chr1q21	4170	MCL1	10.067	9.84226	9.9044	9.92132	10.1543	10.229	9.93337	10.0388	10.6271	10.2723	10.5681	10.4824	10.4807	10.1264	10.3492	10.2243	10.2622	10.4656	10.3779	10.3226	10.4947	10.8773	11.1725	10.587	10.9711	10.7046	10.4338	10.4463	10.2463	10.3888	10.8459	10.8601	10.7145	10.3724	10.8117
200798_x_at	chr1q21	4170	MCL1	7.34644	7.53471	7.8655	7.42834	8.0009	7.39632	7.45512	7.59324	7.97162	9.03816	9.48649	8.45321	9.52382	8.60835	8.87888	8.80466	7.64771	7.80377	9.08447	8.79884	9.31108	9.36941	9.60883	7.57389	7.93541	9.7165	7.67285	8.08549	8.23694	7.97224	7.60015	7.80744	7.99645	8.63512	7.95312
200799_at	chr6p21.3	3303 /// 3304	HSPA1A /// HSPA1B	9.96884	10.2916	10.3789	9.87998	9.65251	9.4139	9.69566	9.88087	9.10906	9.08145	9.17862	9.33727	9.29824	9.26927	8.9466	9.02729	9.04217	9.04124	8.54165	8.54748	8.69998	9.11642	8.59782	8.31976	8.53222	8.82332	9.07734	8.66887	8.62586	8.82309	8.68826	8.79219	8.51815	8.72074	9.03727
200800_s_at	chr6p21.3	3303 /// 3304	HSPA1A /// HSPA1B	8.8252	9.17633	9.01466	8.73636	8.72762	8.4856	8.82381	8.9413	8.50462	8.37154	8.77288	8.73311	8.42961	8.73092	8.66351	8.6348	8.53943	8.88346	8.32149	8.20375	8.28018	9.01343	8.78757	7.94522	8.24681	8.59952	8.78397	8.28554	8.36341	8.28009	8.12403	8.38644	8.2657	8.16704	8.50055
200801_x_at	chr7p22	100505829 /// 60	ACTB /// LOC100505829	12.8998	13.3004	13.2736	13.2464	13.15	13.2876	13.1494	13.3659	13.1423	13.3967	12.8855	13.0991	13.0366	13.2194	13.1912	13.1132	12.5539	13.0385	12.6676	12.999	12.904	12.7865	12.8787	13.102	13.087	12.9141	12.5946	12.8617	12.7096	13.0108	12.9014	13.0423	12.755	13.169	12.703
200802_at	chr1p13.3	6301	SARS	9.12266	9.15571	9.07569	9.25552	9.25086	9.52657	9.10065	9.4125	9.26205	9.36646	9.44996	9.38003	9.27815	9.6235	9.11709	9.32405	9.5422	9.79543	9.51678	9.77497	9.35158	9.5454	9.52961	9.99497	9.47863	10.0496	9.49699	9.68483	9.44798	9.90471	10.0194	9.86885	9.60236	9.50292	9.54669
200803_s_at	chr12q12-q13	7009	TMBIM6	9.99789	10.0559	9.74394	10.0822	9.67883	9.46292	9.98226	9.78404	9.93555	9.29829	9.56475	9.27045	9.59892	9.62315	9.56994	9.50234	8.73692	9.24105	8.70373	9.25956	8.89945	8.77292	8.67062	9.41698	8.48191	8.93057	8.6827	9.51389	8.93549	9.07867	8.5494	9.1842	8.40452	9.05231	8.60537
200804_at	chr12q12-q13	7009	TMBIM6	10.2157	10.1622	9.93258	9.70431	10.083	10.0921	10.1685	10.2108	10.0773	9.93514	10.2223	10.3255	10.084	9.95078	10.2026	10.1651	10.3848	10.1189	10.0034	10.2341	10.3613	10.263	10.052	10.0315	10.6193	10.2784	9.96502	10.024	9.86814	10.2368	10.2533	10.3107	10.2791	10.2269	10.1956
200805_at	chr5q35.3	10960	LMAN2	9.05795	8.75961	8.88262	9.19374	8.96374	8.91476	9.25926	9.00679	9.12038	8.74477	8.84474	8.59119	8.78317	8.76473	8.85186	8.81669	8.56046	8.80049	8.48568	8.53709	8.5821	8.56708	8.47455	8.92019	8.39879	8.38711	8.40134	8.63645	8.55184	8.82793	8.60095	8.85365	8.3543	8.65504	8.38655
200806_s_at	chr2q33.1	3329	HSPD1	9.56231	7.91897	8.64147	8.33163	8.99126	8.73485	9.10922	8.35877	9.89666	11.0108	11.8625	11.1403	11.3936	10.8514	11.6109	11.2651	11.1503	11.2822	11.3066	11.229	11.3521	11.2053	11.2507	11.0664	11.1954	11.3759	10.6809	11.1151	10.8745	10.8109	11.2788	11.4041	11.1757	12.1188	11.1452
200807_s_at	chr2q33.1	3329	HSPD1	11.2237	10.0606	10.5721	10.4336	10.8995	10.6747	10.7127	10.492	11.6293	12.8352	12.8017	12.7894	12.7145	12.8083	12.9877	12.954	12.5844	12.566	12.7347	12.5429	12.6205	12.5391	12.5656	12.6442	12.5627	12.6617	12.3902	12.6102	12.5523	12.7087	12.6739	12.4602	12.5021	12.8645	12.5658
200808_s_at	chr7q32	7791	ZYX	7.07213	5.7774	6.02277	6.18201	5.83763	6.63514	6.33648	6.7443	6.20771	6.2886	5.83565	5.41636	5.62209	5.97356	5.78229	5.7438	5.38088	5.44946	6.2897	5.94131	5.46059	5.28631	5.73554	5.99179	5.7557	5.84854	5.69107	6.10686	5.39869	5.83648	5.0253	6.2268	5.30978	6.27682	5.37276
200809_x_at	chr9q34	6136	RPL12	13.3271	13.057	12.571	13.0306	13.0506	12.9387	13.0986	13.0557	13.14	13.1176	13.3513	13.3375	13.3837	13.1966	13.2206	13.1962	13.312	13.4239	13.1858	13.2886	13.1128	13.4242	13.4544	13.5405	13.1616	13.2497	13.3577	13.4476	13.3094	13.3946	13.4369	13.4899	13.3642	13.2226	13.3944
200810_s_at	chr19p13.3	1153	CIRBP	9.04877	9.88705	9.92963	9.69063	10.0202	10.0546	9.42463	9.85283	9.46137	9.93648	9.76978	9.6932	9.52189	9.16396	9.50005	8.49913	9.27638	9.41556	9.25411	10.1366	9.74204	10.1427	10.1901	9.5206	9.82386	9.74816	9.637	9.36013	9.68078	9.84555	9.63153	9.38463	9.6925	9.43	9.6662
200811_at	chr19p13.3	1153	CIRBP	7.91463	8.73281	9.04468	8.71403	9.09097	8.93295	8.40523	8.71329	8.43725	8.66246	8.4083	8.56286	8.42546	7.69921	8.24243	7.28705	8.41264	8.50763	8.20806	9.1616	8.95152	9.2186	9.20958	8.41159	8.62653	8.80732	8.55375	8.1124	8.74886	8.75206	8.54492	8.50968	8.78135	8.36313	8.64447
200812_at	chr2p13.2	10574	CCT7	9.82645	9.36808	9.24932	9.38043	9.56024	9.46627	9.53029	9.42962	10.0663	10.9318	10.8888	10.6348	10.5202	10.6537	10.892	10.8731	10.4421	10.6285	10.4214	10.576	10.5146	10.5204	10.5553	10.8496	10.5389	10.5195	10.2001	10.505	10.3508	10.8646	10.5535	10.7569	10.5205	10.8703	10.5326
200813_s_at	chr17p13.3	5048	PAFAH1B1	6.47016	6.89911	6.95025	6.68238	7.28877	7.25323	7.47619	7.30706	6.38849	7.07638	7.24123	7.06833	6.57509	6.72713	7.02511	7.25962	6.45099	6.77573	6.83087	7.29842	7.039	6.82166	7.00268	6.50513	7.14261	7.20456	6.47457	6.41841	6.86227	7.07063	7.35715	6.1883	7.1588	6.83629	6.94245
200814_at	chr14q11.2	5720	PSME1	10.1911	9.24629	9.11948	9.4663	9.47809	9.47842	9.71058	9.41894	9.16816	8.23681	8.8466	9.1638	8.84749	8.60786	8.17153	8.20315	9.23195	9.25909	8.92875	8.9242	9.03014	9.01655	9.10928	8.95586	8.94377	8.97311	9.17237	9.27611	9.06028	9.3653	9.12727	9.26666	9.05791	7.9879	9.32323
200815_s_at	chr17p13.3	5048	PAFAH1B1	7.71821	6.81509	6.75646	7.30219	7.30015	6.86901	6.70618	7.11143	7.46892	7.56503	8.01645	8.25654	8.1726	8.0309	7.68236	7.67239	7.98221	8.02979	7.25903	7.83099	7.8372	8.05245	7.91472	8.42617	8.35928	7.66297	8.00284	8.24213	7.95538	7.82893	7.92823	8.40827	8.01875	7.8583	8.15026
200816_s_at	chr17p13.3	5048	PAFAH1B1	8.51763	8.31533	8.30624	8.23388	8.56275	8.64537	8.51863	8.7073	7.81093	8.14629	7.79852	7.66385	7.42918	7.56802	7.96055	8.03645	6.14761	6.57923	6.84948	7.72386	7.11164	6.77882	6.99605	5.45843	7.07075	7.61016	6.50462	6.14337	6.88418	7.18034	7.17942	4.86915	6.53463	7.57192	6.95186
200817_x_at	chr6p21.31	6204	RPS10	13.2594	13.1293	13.1857	13.0872	13.2132	13.1676	13.2914	13.1939	13.2633	13.4768	13.4702	13.4797	13.5505	13.4482	13.4827	13.5496	13.5098	13.4984	13.5079	13.4927	13.4459	13.4919	13.5152	13.5782	13.4711	13.4222	13.5384	13.4761	13.4178	13.4694	13.5941	13.5797	13.5009	13.5367	13.5257
200818_at	chr21q22.11	539	ATP5O	10.7604	10.4236	10.7569	10.5828	10.6553	10.7252	10.7846	10.7366	10.4051	11.4692	11.4772	11.5764	11.6712	11.4853	11.5242	11.4641	11.586	11.6413	11.8115	11.5252	11.3699	11.7225	11.61	11.4554	11.4405	11.4867	11.983	11.5687	11.8632	11.6039	11.695	11.5334	11.6904	11.3398	11.782
200819_s_at	chr19p13.3	6209	RPS15	13.2508	13.1406	12.9479	13.0715	12.937	13.0339	13.1028	13.139	13.1539	13.3847	13.3572	13.3428	13.3144	13.3537	13.3068	13.3153	13.1935	13.3824	13.0885	13.2975	13.1625	13.2014	13.2028	13.3879	13.1295	13.2348	13.1042	13.3817	13.3223	13.4229	13.3438	13.3974	13.2228	13.2008	13.2433
200820_at	chr19q13.2	5714	PSMD8	9.38626	9.37446	9.57951	9.42866	9.80196	9.88971	9.55341	9.46086	9.68851	9.60668	9.63311	9.45824	9.26767	9.58492	9.66036	9.76211	9.73153	9.65144	9.70376	9.46615	9.68568	9.76023	9.74596	9.67097	9.70791	9.78175	9.7476	9.74682	9.94686	9.69473	9.81653	9.81658	9.69973	9.58939	9.66364
200821_at	chrXq24	3920	LAMP2	8.10454	8.60914	8.73875	8.33174	8.90189	8.65775	8.59883	8.65423	8.01981	6.93764	6.13307	6.46583	6.86317	5.71911	5.6148	6.03984	6.70253	5.91106	5.30594	6.53285	6.51623	6.11874	6.23808	6.8462	8.26331	7.85852	6.78137	6.88227	6.22106	6.66439	6.92704	6.67231	6.89854	5.65348	6.62347
200822_x_at	chr12p13	7167	TPI1	10.7788	10.4023	10.4082	10.6849	10.5173	10.6861	10.8702	10.3517	11.0091	11.2674	11.5684	11.6286	11.6214	11.6685	11.2412	11.3054	11.5636	11.8641	11.3234	11.8479	11.3928	11.814	11.5349	11.5314	11.7607	11.2111	11.7813	11.6078	11.755	11.6902	11.3847	11.7592	11.5946	11.1314	11.7124
200823_x_at	chr3p21.3-p21.2	6159	RPL29	11.9699	11.3251	11.4658	11.4793	11.6101	11.6387	11.8025	11.3054	11.5851	11.9829	11.9779	11.9877	11.8888	11.8044	12.041	11.9709	12.0391	12.126	12.0589	12.0143	11.7725	12.0951	12.0323	12.0687	12.1141	11.8593	12.2064	12.0605	12.1478	12.025	12.1867	12.1002	12.1883	11.9121	12.2056
200824_at	chr11q13	2950	GSTP1	10.0041	9.77045	9.97688	10.1759	10.1194	9.73283	10.0058	10.0521	10.0287	11.3405	11.297	11.5766	11.1342	11.4049	11.2085	11.2816	11.8713	11.5673	11.6285	11.4327	11.5549	11.7498	11.5596	11.6865	10.9572	11.7944	11.6072	11.5686	11.705	11.6113	11.9948	11.6772	11.4026	11.2957	11.4985
200825_s_at	chr11q23.1-q23.3	10525	HYOU1	6.3527	7.10722	7.1529	7.46714	7.35123	6.614	6.97707	7.1508	7.24275	8.43932	7.90092	8.28902	8.00847	8.3572	8.4404	8.44575	7.96204	8.26318	7.88585	8.06955	8.22756	7.94673	8.02207	7.98741	7.93541	8.12721	8.11891	8.10812	8.12025	8.31253	8.09138	7.98619	8.01169	8.11695	7.90465
200826_at	chr19q13.2	6633	SNRPD2	12.1158	11.5759	11.7747	11.7423	11.8963	11.7396	12.0684	11.8944	11.7402	12.5279	12.5058	12.5078	12.7598	12.4389	12.4176	12.4316	12.4729	12.6398	12.719	12.3767	12.4158	12.5653	12.4839	12.459	12.5154	12.3505	12.7732	12.71	12.6784	12.7128	12.6743	12.7373	12.6386	12.2834	12.6502
200827_at	chr1p36.22	5351	PLOD1	8.52811	9.18379	8.85785	9.13896	9.34014	9.27495	8.99175	8.31653	8.44765	6.87107	6.78776	6.9024	6.99372	6.70588	6.71838	6.55039	6.21549	6.83611	6.23532	6.74269	6.66068	6.77824	6.57215	6.66961	8.03032	6.83751	6.46892	6.69395	6.44755	6.64408	6.65946	7.03478	6.95042	6.6153	6.60073
200828_s_at	chr17q11.2	7756	ZNF207	9.35974	8.82293	8.82565	8.92917	9.06613	8.77441	8.75941	8.98847	9.05577	10.283	10.1797	9.86532	9.96369	10.2672	10.2322	10.1949	9.43601	9.78691	9.62588	9.94698	10.0602	10.0701	10.1621	9.38634	9.76353	10.0484	9.66491	9.34766	9.77962	9.76178	9.63453	9.54016	9.70616	10.1556	9.73831
200829_x_at	chr17q11.2	7756	ZNF207	9.54732	9.12405	9.04866	9.3162	9.23654	9.20608	9.23316	9.0195	9.07278	10.6236	10.6116	10.1561	10.4396	10.3662	10.6232	10.5216	9.67853	9.96866	9.93858	10.099	10.2454	10.2151	10.1907	9.71254	9.8779	10.181	9.79409	9.83889	9.94763	10.1524	9.73132	9.77724	9.78665	10.2533	9.98355
200830_at	chr3q27.1	5708	PSMD2	9.33915	9.01652	9.11566	9.35507	9.55088	9.15997	9.79894	9.3472	9.83246	9.52993	9.42058	9.25004	9.35407	9.23377	9.53149	9.46723	8.94904	9.39183	8.87991	9.2443	9.21274	9.13722	9.16002	9.24029	9.19222	9.13936	8.84771	9.15923	8.96097	9.39977	9.29109	8.99735	9.04917	9.63349	9.07527
200831_s_at	chr10q24.31	100652751 /// 100653313 /// 6319	LOC100652751 /// LOC100653313 /// SCD	7.36565	6.15792	6.31624	6.38003	6.68862	5.90584	6.49001	5.8752	7.23831	7.6032	8.08868	8.09303	7.87986	8.10264	8.07767	8.01343	7.1864	7.6418	7.64194	8.11085	7.64081	8.09953	7.79716	7.2186	8.02671	7.92229	7.64131	7.72282	7.65608	7.55617	7.7059	8.16935	7.78095	8.27027	7.74395
200832_s_at	chr10q24.31	6319	SCD	9.87983	7.96124	8.14138	8.85901	8.84389	7.08069	8.0302	7.47384	9.56586	10.4114	10.2532	10.6945	10.1523	10.6025	10.4477	10.5095	10.3452	10.3363	9.97507	10.9456	10.3621	10.5233	10.3121	10.2071	10.9231	10.5385	10.083	10.3691	10.124	10.3575	10.5539	10.7826	10.5017	10.5847	10.4827
200833_s_at	chr12q14	100506390 /// 5908	LOC100506390 /// RAP1B	11.0626	11.6299	12.1305	12.2776	11.9314	12.3404	11.2917	11.7138	11.1744	10.6003	10.7858	10.4168	10.7887	10.6567	10.6383	10.6461	10.3033	10.5646	10.4542	10.521	10.473	10.4331	10.4958	10.483	10.7827	10.5219	10.4529	10.3398	10.4894	10.62	10.2816	10.5023	10.5917	10.6337	10.4069
200834_s_at	chr20q13.3	6227	RPS21	12.54	11.9513	12.16	12.3746	12.5089	12.1874	12.5294	12.3051	12.248	12.7932	12.8134	12.8388	12.7829	12.699	12.8227	12.8259	12.9299	12.9139	13.0349	12.8631	12.8448	12.871	12.9492	12.7981	12.8975	12.8643	13.0925	12.9434	12.8844	12.9445	13.025	12.8096	12.9786	12.7526	13.0514
200835_s_at	chr3p21	4134	MAP4	9.03566	6.93337	7.57188	7.31418	6.73736	7.79384	7.51988	7.29408	7.69042	6.5968	7.43934	7.41651	7.5031	6.31504	6.78276	6.68676	6.78786	6.80457	6.74766	7.30537	6.81898	6.1438	6.27952	6.75201	6.06473	5.81962	6.14311	7.60453	5.94251	6.7781	6.62821	7.13087	6.07139	7.15545	6.32696
200836_s_at	chr3p21	4134	MAP4	7.51086	7.77575	7.01813	7.20455	7.19749	7.85482	7.2736	7.50989	7.68341	7.25791	6.63032	7.00957	6.82171	7.35614	7.097	7.04647	7.06463	7.45989	7.35352	6.919	6.8242	6.93626	6.99224	7.3455	6.92275	7.04837	6.49533	7.10047	6.82345	7.35815	6.72245	7.21295	6.8844	7.09294	6.77508
200837_at	chrXq28	10134	BCAP31	9.33144	9.29763	9.30475	9.33804	9.65557	9.32801	9.47218	9.71063	9.01044	10.1044	9.00869	9.0389	8.96169	8.96773	9.27575	9.13995	8.46412	8.85098	8.68067	8.88746	8.88879	8.93228	9.00994	8.80805	9.76476	9.63592	8.63807	8.91637	8.79856	8.94121	8.67312	9.03159	8.61893	8.8438	8.64077
200838_at	chr8p22	1508	CTSB	11.726	11.2486	11.115	11.1714	11.15	11.4687	12.1393	11.611	11.6828	6.77538	6.67581	6.79637	7.18084	6.73124	6.45168	6.71856	6.30578	6.63097	6.61706	6.23558	7.3003	6.70269	7.05821	7.17901	7.81371	7.08849	6.97183	7.14248	6.80848	6.69616	6.84547	6.89207	7.06428	6.82368	7.0533
200839_s_at	chr8p22	1508	CTSB	12.4847	11.9409	11.8688	11.9994	11.9887	12.1241	12.6244	12.031	12.2289	8.00081	8.09319	7.63159	8.65625	7.56447	7.66275	7.56982	7.16716	7.56471	7.23433	7.26633	8.04756	7.43226	7.53182	8.17878	8.69577	7.84301	7.70569	8.21659	7.71188	7.44041	7.53027	7.62236	7.89565	7.34146	7.73132
200840_at	chr16q23.1	3735	KARS	10.5582	10.2915	10.3856	10.338	10.4791	9.55926	10.3896	10.2144	10.6777	11.443	11.5343	11.5506	11.3467	11.4005	11.5845	11.6214	11.394	11.2733	11.4678	11.4634	11.3254	11.4309	11.1492	11.1294	10.4854	10.617	11.3567	11.5605	11.4313	11.4722	11.2861	11.5986	11.3716	11.5324	11.4357
200841_s_at	chr1q41	2058	EPRS	7.06968	5.02924	5.68809	5.58186	5.34054	5.71342	5.82027	5.20438	6.79631	5.56131	7.568	6.20151	6.65572	5.65774	6.0498	5.68829	4.32429	6.21646	5.39635	6.32975	4.5237	5.32079	5.27983	6.41609	4.76219	4.90828	5.11943	7.12175	4.06651	5.8108	5.50583	6.03148	4.8901	6.48824	5.43475
200842_s_at	chr1q41	2058	EPRS	9.47393	9.1916	8.8143	9.68235	9.26281	9.31036	9.37736	9.04348	9.735	9.60748	9.92051	9.5326	10.0295	9.83065	9.52501	9.56128	9.26834	9.8994	8.95662	9.66942	8.91351	9.58121	9.49248	10.3001	8.96855	9.57679	9.24423	9.99798	9.43452	9.70576	9.35364	9.86369	9.61991	9.78585	9.75171
200843_s_at	chr1q41	2058	EPRS	8.87969	8.95619	8.51311	8.97896	8.91159	8.82653	8.97362	8.94205	9.21059	8.97662	9.32246	9.34983	9.24062	9.33794	8.84331	8.74244	9.2523	9.4494	9.40623	9.48239	8.85526	9.21662	9.08941	9.9312	8.62809	9.12689	9.12663	9.38271	9.16634	9.38855	9.2522	9.42777	9.29336	9.32649	9.41972
200844_s_at	chr1q25.1	9588	PRDX6	10.8185	11.4064	11.4795	11.6205	11.6221	11.4446	11.0247	12.0304	10.8158	11.6023	12.2058	12.4076	12.1062	12.2541	11.633	12.0037	12.3215	12.2591	12.1835	12.0169	11.608	12.3102	12.1475	12.188	11.2808	12.2317	12.0142	12.2153	12.2329	12.3365	12.2912	12.3569	11.9738	12.0622	12.1191
200845_s_at	chr1q25.1	9588	PRDX6	9.76261	10.235	10.5784	10.5755	10.6215	10.4745	10.0702	11.1908	9.78105	10.461	10.6162	10.9386	10.5713	10.9003	10.5466	10.8452	10.7232	10.4731	10.6716	10.5527	10.4318	10.5347	10.5637	10.4558	9.85272	10.7216	10.2818	10.294	10.5172	10.7585	10.6041	10.5825	10.2742	10.9013	10.3043
200846_s_at	chr11q13	5499	PPP1CA	8.74216	8.07198	7.74534	8.03935	8.21061	8.29241	8.52344	8.17488	8.34273	9.67619	9.4612	9.20248	9.16972	9.49162	9.69943	9.70702	8.54022	9.4767	8.61526	9.16882	8.99656	8.7309	8.72702	9.10066	9.02079	9.00452	8.65268	8.94555	9.08358	9.10691	8.83058	9.16999	8.69154	9.11721	8.51208
200847_s_at	chr8p12	51669	TMEM66	10.7002	11.103	11.0825	10.7726	10.6364	10.7529	11.1098	11.264	10.2576	10.0334	10.212	9.95825	10.2043	10.2823	10.2667	10.1487	9.85837	9.98986	9.45719	10.3861	9.97131	9.81263	9.58993	10.1045	9.71237	9.57223	9.46029	10.221	9.53557	10.0272	9.51428	9.93447	9.90541	10.153	9.72422
200848_at	chr1p13.2	10768	AHCYL1	8.81064	8.70771	8.70214	8.75951	8.64069	8.72458	8.76677	8.49273	8.43619	8.23875	8.69567	8.45064	8.83494	8.12617	8.23046	8.12735	7.64022	8.36541	7.83585	8.47801	7.65637	7.77447	7.67844	8.21659	8.34374	8.32077	7.75281	8.70393	7.70884	8.17272	8.44035	8.35147	8.25395	7.88614	8.0885
200849_s_at	chr1p13.2	10768	AHCYL1	8.50197	8.63723	8.54059	8.59335	8.60184	8.66805	8.8046	8.42332	8.09622	8.23149	8.48486	8.51804	8.62952	8.13728	7.92726	8.0821	8.1158	8.54622	7.59637	8.22583	8.01469	7.87558	7.73033	8.38956	8.39745	8.18848	7.8844	8.52135	7.88113	8.17947	8.21751	8.38379	8.21299	7.69414	8.15701
200850_s_at	chr1p13.2	10768	AHCYL1	9.69249	9.71844	9.73116	9.63862	9.72755	9.77079	9.82332	9.73599	9.34642	9.369	9.41106	9.6867	9.63701	9.27086	9.09504	9.17301	9.14711	9.32607	8.60548	9.42371	9.17339	9.02359	9.08145	9.3447	9.37016	9.25905	8.84248	9.4644	8.79129	9.39285	9.2771	9.52147	9.17764	8.67349	8.99981
200851_s_at	chr16q22.2	9798	IST1	8.16945	8.06406	8.01741	8.30178	8.46337	8.51689	8.31845	8.26675	7.84869	9.02429	9.08878	9.20731	8.98106	8.84765	9.02677	8.89528	8.96938	9.30389	8.74461	9.04099	9.06587	9.19916	9.29222	8.99398	9.29703	9.15073	8.82839	8.99815	9.06558	9.15253	9.24188	9.03588	9.02418	8.87634	9.0262
200852_x_at	chr7q22	2783	GNB2	8.91952	8.63231	8.22751	8.51276	8.57001	8.49771	8.90145	8.54339	8.60419	8.55394	8.30092	8.29385	8.72208	8.31262	8.27253	8.28945	7.88045	8.38114	7.82173	8.00107	8.11385	8.24339	8.33491	8.23154	8.24465	7.85305	8.07216	8.15539	8.15548	8.65482	7.93806	8.27272	7.94668	8.29571	8.07703
200853_at	chr4q24	3015	H2AFZ	10.0405	10.0624	10.2728	10.1531	10.7618	10.5747	10.6924	10.2444	11.1548	12.1642	11.9103	11.6469	11.5916	12.1906	12.1942	12.0977	11.6806	11.3816	12.1084	11.8637	12.0808	11.7811	11.8586	11.6859	11.8668	12.0338	11.9463	11.4938	12.1239	11.7539	11.7491	11.2915	11.9547	12.1319	11.8629
200854_at	chr17p11.2	9611	NCOR1	6.78228	6.12454	5.78238	6.04119	6.24425	6.54904	6.95639	6.36503	6.28482	7.0983	6.76269	7.01018	7.104	7.1189	6.87951	6.81761	6.2018	6.50101	5.90635	6.64239	5.63974	6.54536	6.53901	6.34185	6.51768	6.78752	6.66362	6.21018	6.64596	6.77764	6.9988	5.77402	6.6668	7.17816	6.6428
200855_at	chr17p11.2	9611	NCOR1	4.93281	4.27433	4.58956	4.34654	4.57559	4.50222	4.49636	4.40309	4.27957	4.385	4.41448	4.61595	4.54796	4.77429	4.38981	4.46622	4.42683	4.17478	4.57381	4.74998	4.45335	4.26771	4.44044	4.51948	4.82714	4.85488	4.51527	4.35022	4.11591	4.54605	4.62173	4.29167	4.68681	4.61247	4.61766
200856_x_at	chr17p11.2	9611	NCOR1	5.21299	4.72425	4.77441	4.85372	5.05553	4.773	4.73378	4.77213	4.4278	4.78456	5.07636	5.2216	4.90916	4.54297	4.6295	4.67383	4.87032	4.60008	4.48397	5.04882	4.3705	4.73268	4.7589	4.7761	5.02387	5.07903	5.00487	4.67805	4.8478	4.75512	4.73144	4.49725	4.91865	4.67144	5.085
200857_s_at	chr17p11.2	9611	NCOR1	6.66305	5.79068	5.26967	5.78758	5.8326	6.08756	5.64925	5.49451	6.18709	6.10333	5.88915	6.25734	5.60753	6.1057	5.59596	5.90398	5.68655	5.76259	5.62046	6.06708	5.42697	6.38621	5.76191	5.75187	6.65359	6.25662	6.25622	5.6373	5.78236	5.71393	6.3586	5.15026	6.21862	6.68474	6.42784
200858_s_at	chr1p34.1 /// chr1p34.1-p32	26811 /// 6202 /// 94163	RPS8 /// SNORD38B /// SNORD55	12.6945	12.1953	12.5156	12.3599	12.2937	12.6153	12.3234	12.3271	12.5272	12.6662	12.4853	12.7218	12.6751	12.5783	12.7056	12.7109	12.9826	12.8148	12.7027	12.8492	12.6923	12.5922	12.7801	12.7414	12.5874	12.7235	12.6589	12.8671	12.6214	12.6918	12.6894	12.8494	12.7868	12.7685	12.7445
200859_x_at	chrXq28	2316	FLNA	9.17489	8.65383	8.35557	9.18862	8.76966	9.53107	8.59879	9.27859	8.9656	8.45435	8.14524	8.62209	8.39427	8.71404	8.34974	8.16961	7.84012	8.46685	7.94875	8.24563	8.28347	8.19347	8.43836	8.55146	9.19001	9.16848	8.34016	8.28657	8.2059	8.39193	8.50765	8.59333	8.08927	8.66845	8.335
200860_s_at	chr16q21	23019	CNOT1	8.27367	8.12341	7.64389	8.2638	8.06002	7.89067	7.8128	7.78686	8.416	9.24486	9.38258	9.18946	9.42901	9.45212	9.28368	9.2642	8.95547	9.36243	8.75034	9.35942	8.79149	8.96345	8.93046	9.36271	9.00182	9.02267	9.1159	9.24095	8.84367	9.02125	9.3078	9.35608	8.85587	9.14244	9.14931
200861_at	chr16q21	23019	CNOT1	5.58439	5.79175	5.82417	5.56593	5.5016	5.30797	5.94986	5.80739	5.95148	6.28628	6.36112	6.33258	6.47003	6.25401	6.3154	6.28609	6.18779	6.28007	6.26462	6.4443	6.19554	6.19414	6.15947	6.25652	6.13764	6.31291	6.30347	6.0173	6.22614	6.05159	6.58969	5.99775	6.17862	6.61254	6.33001
200862_at	chr1p32.3	1718	DHCR24	9.06623	9.73207	9.05905	9.33208	8.87713	8.21927	7.58923	9.54897	8.90776	10.5306	9.84756	9.73104	9.61296	10.641	10.8062	10.5911	9.23228	10.1575	9.05355	9.90954	9.59173	9.37092	9.1474	9.73107	9.7686	9.4851	8.8208	9.76512	9.30628	9.95984	9.39294	9.71639	9.20578	10.3799	9.20668
200863_s_at	chr15q22.31	8766	RAB11A	10.2516	10.5695	10.5828	10.6184	10.6342	10.4651	10.6663	10.6894	10.4053	10.5701	10.7279	10.629	10.8102	10.6198	10.6275	10.6245	10.7338	10.6598	10.8524	10.4212	10.7991	10.7275	10.6788	10.7447	11.148	10.6217	11.0474	10.8557	11.058	10.5966	10.9191	10.8749	10.8439	10.6617	10.9371
200864_s_at	chr15q22.31	8766	RAB11A	7.55689	8.01231	7.89859	7.68223	7.93831	7.81171	7.94147	8.13846	6.07715	7.87376	7.74115	7.77017	7.69245	7.34539	7.40067	7.55601	7.16444	6.91811	7.27032	7.2459	7.26044	7.45178	7.43724	6.60078	7.56329	7.699	7.60266	7.11488	7.73251	7.45212	7.76081	6.0634	7.82742	6.89228	7.68181
200865_at	chr11p15.4	8665	EIF3F	3.38169	3.43861	3.20961	3.28781	3.46082	3.39998	3.25868	3.29062	3.40202	3.32345	3.34704	3.31672	3.57592	3.50919	3.2794	3.36651	3.49777	3.33905	3.22281	3.26555	3.30307	3.29493	3.29493	3.33239	3.40997	3.55359	3.34876	3.39634	3.43321	3.30044	3.38769	3.376	3.29763	3.46953	3.297
200866_s_at	chr10q21-q22	5660	PSAP	9.07721	9.59389	8.88929	9.34611	9.34705	9.64854	9.21594	9.30269	9.0681	8.19933	8.47407	8.53883	8.49321	8.30709	8.31113	8.31663	8.48098	8.79231	7.72465	8.44052	8.03348	8.34073	8.34928	8.54189	8.6386	8.62338	8.29171	8.11331	8.13407	8.53123	8.64534	8.67153	8.48834	7.66515	8.24017
200867_at	chr20q13.13	55905	RNF114	7.19925	7.24688	7.0837	7.2934	7.38877	7.328	7.15707	7.30349	7.12393	7.41133	7.64316	7.6829	7.45263	7.47411	7.57654	7.4271	7.20951	7.63801	7.08473	7.71238	7.32311	7.66696	7.37715	7.3204	7.13949	7.90518	7.17738	7.55609	7.33598	7.55445	7.51916	7.31628	7.14114	7.58134	7.55638
200868_s_at	chr20q13.13	55905	RNF114	7.49114	6.81909	6.78603	7.01498	7.2695	7.08589	6.67029	6.91246	7.36145	7.98383	8.51484	8.16321	8.77998	8.22459	7.87105	7.78316	8.48922	8.54663	8.09496	8.23579	8.29172	8.69918	8.5419	9.2572	8.20927	8.69649	8.46092	9.29949	8.48128	8.74146	8.61794	8.90712	8.57001	7.74067	8.64032
200869_at	chr19p13	6142	RPL18A	12.5495	12.3534	12.3469	12.3159	12.6203	12.5606	12.4314	12.5621	12.1468	12.7263	12.7097	12.6495	12.5352	12.5433	12.7521	12.6713	12.8126	12.7888	12.6113	12.8887	12.7906	12.7998	12.7737	12.7377	12.7917	12.8055	12.8093	12.9048	12.8581	12.8181	12.8417	12.7399	12.8555	12.636	12.7829
200870_at	chr12p12.3	11171	STRAP	10.3015	10.7586	10.7593	10.9617	10.8083	10.806	10.5894	10.7945	10.514	11.1956	11.1585	11.0472	11.1972	11.1121	11.3439	11.2856	10.9949	10.8643	10.8197	11.0852	10.9273	10.696	10.8168	11.0577	10.6292	10.7866	10.7332	10.9491	10.6745	11.0444	10.7	10.8065	10.83	11.0629	10.7062
200871_s_at	chr10q21-q22	5660	PSAP	11.0688	11.3469	11.335	11.1462	11.5032	11.5002	11.1496	11.2344	10.9068	10.0871	10.409	10.4397	10.2859	10.0327	9.97693	10.1331	10.3945	10.4328	9.79648	10.3527	10.1851	10.1374	10.0534	10.496	10.4483	10.4127	10.0531	10.1721	9.83582	10.3546	10.3434	10.6004	10.2606	9.84205	10.2588
200872_at	chr1q21	6281	S100A10	12.3684	11.6137	11.3482	11.8288	11.4186	10.3569	11.0322	11.4268	11.6905	10.7058	10.9409	11.1412	11.639	11.0556	9.47115	9.96706	10.8117	11.2482	10.7991	11.1574	11.4735	11.3705	10.966	11.2105	11.4344	10.2623	10.7671	11.232	11.0272	11.1188	10.688	11.3151	10.5202	11.4473	10.704
200873_s_at	chr21q22.11	10694	CCT8	10.5046	10.2144	10.4936	10.1837	10.4733	10.493	10.4759	10.2553	10.5701	11.6491	11.6286	11.6886	11.6117	11.4787	11.5583	11.4951	11.8181	11.4793	11.976	11.5292	11.7981	11.5843	11.6645	11.5949	11.5689	11.5129	11.9145	11.5709	11.8027	11.8109	11.729	11.6905	11.9143	11.4608	11.7442
200874_s_at	chr20p13	100302138 /// 10528 /// 26792 /// 692201 /// 692213	MIR1292 /// NOP56 /// SNORD110 /// SNORD57 /// SNORD86	7.08138	6.41777	6.31702	7.15795	6.93214	6.62817	6.60095	6.49411	7.65116	8.19601	8.73221	7.97842	8.23349	8.53879	8.83182	8.38272	7.74132	8.26051	7.87377	8.36165	8.51028	8.51168	8.6136	7.94633	7.68299	8.51445	7.65434	8.07454	8.60052	8.19578	8.18069	8.11623	7.80066	8.68448	8.07211
200875_s_at	chr20p13	100302138 /// 10528 /// 26792 /// 692201 /// 692213	MIR1292 /// NOP56 /// SNORD110 /// SNORD57 /// SNORD86	8.35057	7.99027	8.18089	8.26517	8.54347	8.51895	8.31574	8.05128	9.25973	11.0337	10.8826	10.9865	10.749	11.1049	11.2317	10.9203	10.536	10.9593	11.1104	10.8076	11.4787	11.0884	11.3262	10.6756	10.146	10.9017	10.6645	10.7977	11.1625	10.9762	10.7642	10.3708	10.7323	11.4066	10.7619
200876_s_at	chr6q27	5689	PSMB1	10.8994	10.7403	11.0675	10.8447	11.267	11.0153	11.1417	11.0643	10.803	11.672	11.7187	11.5119	11.4603	11.6153	11.6283	11.7015	11.622	11.6	11.7703	11.5285	11.5356	11.5648	11.5848	11.6376	11.6496	11.667	11.8035	11.6512	11.81	11.6531	11.7084	11.517	11.5239	11.4818	11.7168
200877_at	chr2p15	10575	CCT4	10.7711	9.97567	10.176	10.2367	10.4709	10.5019	10.4437	10.3275	10.6884	11.8708	11.8596	11.8404	11.858	11.6839	11.8102	11.8153	11.8113	11.7563	11.8204	11.6623	11.5445	11.5824	11.6281	11.889	11.4181	11.6072	11.5948	11.7325	11.6236	11.813	11.6677	11.8742	11.8448	11.6657	11.7906
200878_at	chr2p21-p16	100652809 /// 2034	EPAS1 /// LOC100652809	9.80169	10.704	11.2683	10.5489	10.8523	10.8327	9.80543	10.1316	10.6157	4.08687	7.48995	4.52736	7.37048	4.88499	3.85993	4.0169	4.71082	4.80478	5.22435	4.58871	4.9271	4.52059	4.79307	5.39172	4.5531	5.20981	4.59968	5.58361	4.9261	5.12209	4.86785	5.11667	5.20314	5.47894	4.74205
200879_s_at	chr2p21-p16	100652809 /// 2034	EPAS1 /// LOC100652809	3.69474	4.21465	3.97246	3.78645	3.61049	3.61554	3.93938	3.72514	3.98244	3.48131	3.61147	3.34509	3.69912	3.81062	3.60419	3.62418	3.43379	3.88145	3.80954	3.70275	3.49488	3.4584	3.82468	3.68102	3.44652	3.47775	3.4004	3.61024	3.41712	3.53852	3.65798	3.79746	3.48429	3.66415	3.52452
200880_at	chr9p13.3	3301	DNAJA1	7.94075	8.18164	8.30956	8.24049	8.42006	8.41085	8.30922	8.40719	7.92562	9.25355	9.21668	8.71554	8.76509	8.87675	9.33087	9.4465	8.19557	8.57402	9.16261	8.77924	8.80326	8.66482	8.90775	7.73958	8.12007	8.9256	8.64664	8.00914	8.72868	8.45541	8.15693	7.27934	8.39559	9.10194	8.47367
200881_s_at	chr9p13.3	3301	DNAJA1	9.82996	9.58685	9.91541	9.86318	10.1459	9.9664	9.89233	9.85471	10.1728	10.6219	10.737	10.0861	10.5568	10.5754	10.891	10.7023	9.70447	9.84763	10.5653	10.074	10.4861	10.3191	10.2574	9.6178	10.0779	10.111	10.135	9.53859	10.281	9.97871	9.74505	9.1899	9.90385	10.8374	9.9925
200882_s_at	chr1q21.3	5710	PSMD4	9.44221	9.02521	9.26347	9.33682	9.47292	9.48314	9.52657	9.28929	9.4883	10.094	10.2606	10.0128	10.1018	10.1047	10.1259	10.1355	10.185	10.2075	10.2138	10.0649	9.87341	10.1466	10.0133	10.3062	9.81585	9.98396	10.0008	10.3647	10.2105	10.5026	10.1396	10.2414	10.0002	10.2085	10.1377
200883_at	chr16p12	7385	UQCRC2	7.77629	7.83658	8.06889	7.96965	8.67656	8.35278	8.20492	8.23217	7.65054	8.6874	8.7997	9.07167	8.5656	8.3335	8.56214	8.45438	9.6359	9.23675	9.71581	8.94633	9.13724	9.45692	9.466	9.0126	9.5721	9.41277	9.72061	9.07961	9.3568	9.23394	9.29744	9.37686	9.73277	8.73026	9.45288
200884_at	chr14q32	1152	CKB	6.51875	7.78914	7.40213	7.90245	7.49573	7.02219	8.32932	8.18173	4.57117	9.51699	9.27966	9.71283	9.24339	9.64296	9.04116	9.08259	9.45352	10.0899	9.59331	9.7325	9.96003	9.85927	9.89693	10.0644	9.30369	9.40399	9.51972	10.0788	9.65689	10.118	9.50013	10.1172	9.76314	9.48978	9.5507
200885_at	chr1p13.1	389	RHOC	10.2384	9.88913	9.79487	9.6589	9.77138	9.81673	10.3435	10.2739	10.1848	8.05728	8.10744	7.59448	8.64613	8.12389	7.95397	8.14358	7.69919	7.95472	7.26521	7.64585	8.16827	7.84671	7.81554	7.91298	8.53294	7.06729	7.93317	7.93341	7.95725	7.85253	7.4586	8.35771	8.08092	7.89609	7.57172
200886_s_at	chr10q25.3	5223	PGAM1	11.2264	11.372	11.5162	11.5946	11.4143	11.5378	11.8876	11.5468	11.6457	12.1704	12.2993	12.3821	12.2534	12.1479	12.3037	12.1506	12.1024	12.3718	11.9121	12.3903	11.92	12.2497	12.056	11.9715	12.3545	11.7626	12.0836	11.9787	12.1867	12.2737	11.8207	12.2659	12.0432	12.1951	12.1415
200887_s_at	chr2q32.2	6772	STAT1	9.38202	11.2644	10.6022	10.759	10.2625	11.1443	10.1036	10.5879	10.2703	7.58507	7.83802	7.72423	7.72422	7.26594	7.64419	7.7659	7.45693	6.99965	7.49053	7.74281	7.59208	7.40518	7.62613	7.92114	7.52195	7.63012	7.51404	7.58768	7.38658	7.20575	7.5794	7.44184	7.88832	7.11167	7.66843
200888_s_at	chr17q	9349	RPL23	11.8979	12.1048	11.9592	12.2093	12.1767	12.267	12.1588	12.2159	12.0664	12.4584	12.1369	12.2984	12.4287	12.3212	12.2507	12.2409	12.59	12.6096	12.597	12.5207	12.3396	12.5048	12.5568	12.5073	12.2231	12.5632	12.7077	12.4149	12.5247	12.6174	12.5514	12.4551	12.7802	12.3464	12.6071
200889_s_at	chr6p24.3	6745	SSR1	7.9325	8.70931	8.63806	8.78164	9.08887	8.07866	8.5231	9.10411	8.87543	7.77437	7.83123	7.30266	7.87222	7.86732	7.8843	7.45692	7.03427	6.60755	6.78078	7.05887	7.38823	7.06647	7.02031	7.39852	7.60977	7.00867	7.06425	7.67448	7.06541	7.5493	7.3059	7.88704	7.53035	8.11107	7.29971
200890_s_at	chr6p24.3	6745	SSR1	8.027	8.07953	7.71009	8.29063	8.27022	7.74451	7.87803	8.38518	8.37546	7.58163	7.90488	7.35083	8.11999	7.4378	7.84812	7.57718	6.57866	7.12883	6.42836	7.44693	7.1831	6.66439	6.04927	6.96577	7.0699	6.80757	6.44552	7.0468	6.69495	6.96841	6.53295	7.35816	6.88596	7.39858	6.32524
200891_s_at	chr6p24.3	6745	SSR1	10.7321	11.283	11.0466	11.5113	11.3996	10.9877	11.2567	11.5249	11.3281	10.1693	10.1225	10.1032	10.409	10.3348	10.2519	10.1491	9.85555	9.98187	9.63942	10.0991	10.222	9.93053	9.79808	9.94832	9.95329	9.86236	10.0207	10.4034	9.95008	9.81961	9.85979	10.2768	10.1196	10.0817	9.95498
200892_s_at	chr3q26.2-q27	6434	TRA2B	7.28074	7.34487	7.6409	6.97285	7.97734	7.34897	7.1601	7.09863	7.98294	9.617	9.67094	9.32046	9.47429	9.54011	9.83363	9.76537	9.56772	9.19525	9.95395	9.65977	10.1176	10.164	10.1979	8.93504	9.78819	10.1657	10.064	9.13589	10.1723	9.49247	9.59423	8.85323	9.84694	9.96363	9.86148
200893_at	chr3q26.2-q27	6434	TRA2B	10.3076	9.9305	10.017	9.79133	10.0616	9.94741	10.2188	9.95425	10.7717	11.7777	11.7794	11.4903	11.7955	11.8101	11.9921	11.9545	11.4749	11.5066	11.7953	11.5496	11.7477	11.7393	11.786	11.0306	11.2721	11.8215	11.7875	11.2773	11.7024	11.409	11.4228	11.109	11.559	11.8102	11.5262
200894_s_at	chr12p13.33	2288	FKBP4	5.88623	5.26898	5.08897	5.17174	4.96281	5.35365	5.09496	5.1107	5.22152	8.1637	8.27966	8.06273	7.88531	8.11766	8.14739	8.1897	7.30264	7.98919	7.74006	7.63025	7.63131	7.68523	7.68704	8.3874	6.76585	7.80641	7.41652	7.97239	7.87928	8.26942	7.63543	7.98112	7.48649	7.31741	7.64174
200895_s_at	chr12p13.33	2288	FKBP4	6.42167	5.99577	6.03543	5.88154	6.2497	6.20018	6.44026	6.38764	6.58752	8.92371	8.67728	8.96532	8.46041	9.10678	8.88981	8.98138	8.48622	8.99631	8.8684	8.47476	8.68701	8.74412	8.94677	9.1756	7.95553	8.72462	8.45419	9.07463	8.84781	9.01329	8.78643	9.07703	8.56204	8.70607	8.74724
200896_x_at	chr1q21-q23	3068	HDGF	9.79456	9.10843	9.17256	9.14689	9.12557	8.90919	9.47252	9.12896	9.55451	10.3217	10.1571	9.90826	9.94168	10.123	10.4526	10.6178	9.56677	10.0335	9.7775	9.9401	9.95464	9.73151	9.87931	9.73545	9.55364	9.49955	9.81315	9.81425	9.88813	9.66778	9.8187	9.84326	9.81616	9.99587	9.72531
200897_s_at	chr4q32.3	23022	PALLD	10.4445	11.3648	11.7304	11.9958	11.3404	11.4074	10.7402	12.1472	10.4486	7.53541	7.76611	7.75123	7.90394	7.31575	6.58818	7.2848	7.86938	7.98313	7.58073	8.82527	9.23274	7.67999	7.7204	8.54737	9.21342	8.26755	7.95091	8.59685	8.04409	7.9958	8.10661	8.32301	8.84216	8.4552	8.20648
200898_s_at	chr10q24.1-q24.3	10724	MGEA5	5.79778	5.50955	5.41795	5.54167	5.44377	5.02546	5.07394	5.30683	5.26654	6.22344	6.75786	6.32041	6.34241	6.56111	6.55437	6.18638	6.14153	6.29925	5.79122	6.41417	6.31736	6.80348	6.84342	6.1664	6.43511	6.44188	6.46968	6.23507	6.138	6.23417	6.4443	6.34402	6.57362	6.63329	6.44446
200899_s_at	chr10q24.1-q24.3	10724	MGEA5	8.89976	8.21334	8.0045	8.39239	8.30748	8.1235	7.81884	8.04579	8.21076	8.98531	9.36369	9.66267	9.33773	8.98696	8.81248	8.84211	9.37881	9.19035	8.84454	9.49969	9.12549	9.11366	9.21181	9.17923	8.86836	9.27564	9.09286	9.28422	8.77539	9.26745	9.44175	9.29971	9.43429	8.92754	9.41642
200900_s_at	chr12p13	4074	M6PR	7.08702	8.00971	7.64366	7.98789	8.39271	8.02217	7.70342	8.10879	7.21121	7.80901	7.90478	7.64629	7.45581	7.85797	8.08509	7.86629	7.7907	8.02216	7.78701	7.61985	7.85259	8.15415	8.30129	7.76786	7.98209	8.59456	8.14284	8.22152	8.44317	7.82466	7.96376	8.15432	8.42677	8.10319	8.2952
200901_s_at	chr12p13	4074	M6PR	7.32193	8.19354	7.9326	8.25249	8.3159	8.04343	7.74309	8.48272	7.45785	7.75481	7.72141	7.6311	7.9211	7.85625	7.78877	7.83461	7.76907	7.89816	7.63147	7.79867	7.55322	7.97555	7.99034	8.10073	7.8386	7.63463	7.9933	7.82469	7.8889	7.82976	7.59347	7.87205	7.74074	7.26765	7.66964
200902_at	chr1p31	9403	41532	9.96593	10.34	10.8341	10.4874	10.5586	10.2665	10.4697	10.505	9.95804	9.63929	9.5899	9.56367	9.48682	9.61387	9.77679	9.70873	10.0447	9.65443	10.0787	9.80188	9.77177	9.78113	9.82292	9.39637	9.89722	9.94018	10.1032	9.71957	10.0341	9.62383	9.51824	9.53888	10.0677	9.6936	9.9574
200903_s_at	chr20q11.22	191	AHCY	8.71883	8.01756	7.88948	8.04231	8.23183	8.08912	8.43778	8.39815	8.17148	10.6837	10.7118	10.3639	10.7139	10.1946	10.5382	10.4964	10.2316	10.575	10.0905	10.1484	9.95048	10.295	10.3256	10.5228	10.2764	10.1915	10.3936	10.6087	10.1996	10.6468	10.35	10.6205	10.3271	10.2741	10.3947
200904_at	chr6p21.3	3133	HLA-E	9.06865	8.701	8.71412	8.59913	9.04207	8.99316	8.61731	8.91203	7.99535	5.30928	5.08963	5.75535	5.51067	4.9851	5.04275	5.26355	6.40441	5.57425	5.60002	5.49227	5.8814	6.12136	6.1063	6.11456	6.5028	6.00434	6.49038	6.35783	5.49711	5.93664	6.15055	6.25386	6.46609	5.08322	5.93489
200905_x_at	chr6p21.3	3133	HLA-E	10.8256	10.8579	10.5598	10.5626	10.699	10.6275	10.3797	10.5541	10.4696	7.6369	7.81819	8.05979	8.26178	7.64368	7.73202	7.6876	8.36795	8.35656	7.79704	7.85274	8.22065	8.14651	8.2155	8.5556	8.06844	8.08873	8.19993	8.34563	8.08319	8.04939	8.09131	8.50451	8.09649	7.57097	8.17302
200906_s_at	chr4q32.3	23022	PALLD	9.467	10.4959	10.2943	10.7521	10.3308	10.2026	9.56444	10.8725	9.20143	6.48803	6.57989	6.6337	6.82165	6.57374	5.86107	6.38307	7.11889	7.34431	6.86579	7.86342	8.11615	7.15088	7.39817	6.93508	8.43411	7.31577	6.93532	7.62558	7.05957	6.77762	7.29949	7.60364	7.95236	7.51462	7.19557
200907_s_at	chr4q32.3	23022	PALLD	9.9211	10.5446	11.184	11.1442	10.9918	10.8249	10.1943	11.5808	9.69329	6.97778	7.33385	6.91283	7.52501	6.5933	6.50035	6.83281	6.91567	7.17941	6.99645	8.27616	8.48356	6.95445	7.04016	7.63088	8.61862	7.54484	6.99431	8.15175	7.12397	7.32608	7.41823	7.92366	8.29543	7.55922	7.52221
200908_s_at	chr11p15.5	6181	RPLP2	3.69804	3.79529	3.89325	3.69686	3.75364	3.9456	3.81327	3.46882	3.81132	3.52709	3.74882	3.78463	3.64022	3.70266	3.77764	3.85608	3.92162	3.58791	3.85487	3.76915	4.5137	4.18193	3.98944	3.84501	3.94225	3.83098	3.73726	3.70092	3.73192	3.71528	3.95568	4.19953	3.79908	3.75338	4.03745
200909_s_at	chr11p15 /// chr11p15.5	6181 /// 619565	RPLP2 /// SNORA52	12.9091	13.1092	13.121	13.0054	13.2084	13.0396	12.9593	13.1639	12.6974	13.0632	12.9559	12.9945	12.9033	12.9979	12.9689	12.9538	13.0496	13.0942	12.9807	13.1365	13.1627	13.0832	13.2086	13.0599	13.053	13.0693	13.1308	13.1184	13.1307	13.203	13.0718	13.048	13.1472	12.8343	13.1544
200910_at	chr1q23	7203	CCT3	9.72615	9.44351	9.54823	9.54075	9.57018	9.62455	9.48329	9.75567	9.9528	11.0942	11.1321	11.0525	11.0099	10.8815	10.9555	10.9846	10.8443	10.8042	11.082	10.8519	10.9197	10.9533	10.9539	10.7751	10.5486	10.9487	11.0446	10.8562	11.0947	10.9731	10.8352	10.9089	11.0359	10.9159	11.0047
200911_s_at	chr8p11.22	6867	TACC1	8.62122	9.31624	8.77454	8.97714	9.25553	9.70816	9.53839	9.44347	9.11591	6.03374	6.49055	6.65936	6.56845	6.40796	6.21389	6.05549	6.7126	6.83697	6.28969	6.7914	6.87908	6.60269	6.26307	7.30809	6.22586	6.91191	6.7614	6.8199	6.31002	6.35627	6.75324	6.8028	6.62249	6.07162	6.7029
200912_s_at	chr3q27 /// chr3q27.3 /// chr3q28	100302143 /// 1974 /// 6043 /// 619567 /// 619568 /// 677847	EIF4A2 /// MIR1248 /// SNORA4 /// SNORA63 /// SNORA81 /// SNORD2	11.5798	10.6998	11.1143	10.9936	11.0599	11.3656	10.8096	10.8865	11.2233	10.9709	11.225	11.9258	11.4726	11.2041	10.8922	10.9563	12.2058	11.8015	11.737	11.2667	11.6464	11.797	11.7073	11.9149	11.807	11.5487	11.9823	11.6146	11.6596	11.7169	11.7904	12.0419	12.1533	11.3292	12.0055
200913_at	chr2p23.3	5496	PPM1G	7.35565	7.35871	7.13712	7.40286	7.48824	7.67598	7.83621	7.5632	8.14391	9.02188	8.62123	8.85539	8.698	9.04359	9.09913	9.04481	8.19724	8.9672	8.41312	8.86309	8.54248	8.74409	8.89	8.77862	8.57833	8.75535	8.36605	8.88348	8.51104	9.01249	8.80219	8.80968	8.45042	8.91966	8.76208
200914_x_at	chr14q22.1	3895	KTN1	9.35808	9.5256	9.36587	9.10222	9.45223	9.66554	9.36164	8.77179	9.94691	9.27574	8.85856	9.65922	9.30992	9.37193	9.38218	9.22852	9.98017	9.09429	9.33232	9.48486	9.80327	9.24919	9.30823	8.81685	9.30434	9.11895	9.79495	9.20112	9.47616	8.94478	9.40252	8.84373	9.51257	9.79999	9.55117
200915_x_at	chr14q22.1	3895	KTN1	10.104	9.8822	9.88489	10.0456	10.2286	9.88735	9.91204	10.0074	10.3653	9.40889	9.34033	9.75385	9.70676	9.96357	9.60501	9.58032	10.0559	9.17826	9.52823	9.53871	10.1508	9.7595	9.7145	9.31446	9.9494	9.67222	10.0952	9.35768	9.90603	9.21234	9.92401	9.54765	10.2324	10.3137	9.9704
200916_at	chr1q21-q25	8407	TAGLN2	10.3481	9.90216	10.1675	10.1212	10.3236	9.68034	10.1055	10.3841	10.1585	9.51909	8.68794	8.92348	9.2166	9.54501	8.53195	8.70732	8.29172	9.30215	8.80592	9.12637	9.36218	9.23512	9.06111	9.64419	9.1177	8.4857	8.51462	9.39724	9.01884	9.16226	8.4439	9.32347	8.83142	9.56901	8.49302
200917_s_at	chr11q24.2	6734	SRPR	5.15147	4.39869	4.74501	4.41403	4.33003	4.33003	4.57326	4.40937	4.81138	4.08795	4.88559	4.1275	4.75473	4.21748	4.4237	4.32488	3.98058	4.35456	4.40303	4.68777	4.03104	4.19246	4.22062	4.41268	3.94225	4.13069	4.14478	4.58267	3.88834	4.21924	4.16859	4.1795	3.69923	4.5041	3.82518
200918_s_at	chr11q24.2	6734	SRPR	7.14089	7.29405	7.12403	7.37236	7.40968	6.71841	6.88946	7.27446	7.43507	6.10742	6.517	6.44099	6.34361	6.09826	6.52046	6.38101	5.89311	6.14077	6.04178	6.24338	6.22238	6.12164	6.06381	6.50412	6.01745	6.0297	6.32302	6.48076	6.15745	6.14561	6.10264	6.12262	6.01287	5.86833	6.07082
200919_at	chr1p34.3	1912	PHC2	9.31564	8.28821	8.29295	8.40364	8.56383	8.36018	9.56502	8.3977	8.85222	7.49826	6.84639	6.62885	6.76479	6.3629	7.08963	7.54094	6.69571	6.57602	6.26822	7.07236	7.29843	6.47931	6.61559	6.39983	8.74331	6.17104	6.54759	6.48394	6.26563	6.03693	6.60227	6.48498	6.80257	6.43333	6.41388
200920_s_at	chr12q22	694	BTG1	10.6051	11.3263	11.1645	10.7042	10.1079	11.4406	9.68246	9.81834	9.12092	7.99517	8.77749	8.41336	8.78457	7.95154	7.92329	7.94375	8.15122	8.58403	8.32926	8.88268	8.09687	8.83097	8.81594	8.44938	7.24303	7.7435	8.18534	8.62766	7.84333	8.27559	8.48396	9.41362	8.35086	7.92248	8.14644
200921_s_at	chr12q22	694	BTG1	10.4043	11.3183	11.3674	10.6522	10.3102	11.2673	9.58081	9.54686	8.53143	7.69377	8.67444	8.67445	8.82752	7.9192	7.35022	7.7044	8.74174	8.01253	8.1681	8.89151	9.08338	9.48696	9.22679	8.38509	8.13151	8.53442	8.87264	8.74699	8.48224	8.25651	8.64171	9.084	8.87907	7.8898	8.67853
200922_at	chr19q13.3	10945	KDELR1	7.78163	7.1142	6.80514	7.28189	7.0771	6.61052	7.26661	7.24463	6.50807	6.55315	7.08751	6.90333	7.30566	6.53224	6.65364	6.43749	5.94325	6.72339	5.428	6.62047	6.61104	6.24792	6.32117	6.7222	6.80015	6.37887	6.15884	6.55096	6.38895	6.76999	6.59203	6.90653	6.41448	6.24661	6.25661
200923_at	chr17q25	3959	LGALS3BP	7.80216	6.44028	6.97631	7.08566	8.74181	8.47888	6.1395	7.01675	5.65527	5.61412	4.95669	6.06063	5.38288	5.60907	5.23677	5.23163	5.4339	5.81254	5.56451	6.18134	6.12344	5.37722	5.36435	5.4119	6.40951	5.85022	5.53231	5.62455	5.59177	5.79628	5.61569	5.57642	5.9983	5.23075	5.7763
200924_s_at	chr11q13	6520	SLC3A2	6.43252	6.23879	6.34	7.1532	6.52045	6.65138	5.85846	7.36684	6.87024	9.21255	8.6383	8.69456	8.79375	9.50543	8.63129	9.04454	8.17227	8.8978	8.98928	8.89073	8.98123	8.85615	9.1183	8.97872	8.45304	9.24962	8.3653	8.35352	8.70264	8.7474	8.6382	8.70877	8.4343	9.4629	8.53555
200925_at	chr12q24.2|12q24.2	1337	COX6A1	11.5546	11.6341	11.6865	11.5932	11.728	11.7944	11.7605	11.7877	11.4527	11.912	11.8654	11.8945	11.9552	11.9088	11.8441	11.9525	12.0027	12.0334	12.0854	11.7703	11.8514	12.1161	12.012	11.9772	11.8131	11.8296	12.1863	12.0354	12.1911	12.1133	12.118	12.067	12.0994	11.6382	12.1079
200926_at	chr5q14.2	6228	RPS23	13.3359	13.3318	13.3084	13.3731	13.3485	13.3429	13.3587	13.3723	13.3694	13.6331	13.4887	13.5197	13.5921	13.5972	13.6312	13.6637	13.6753	13.6315	13.717	13.5786	13.6381	13.5989	13.6527	13.5374	13.6213	13.5814	13.7197	13.667	13.677	13.6139	13.6206	13.5895	13.65	13.6338	13.7337
200927_s_at	chr9q32-q34.11	51552	RAB14	8.59288	8.26346	8.30371	8.40446	8.63428	8.6343	8.25615	8.71999	8.23314	8.02498	7.83526	7.72423	7.71896	7.66962	7.74741	7.99795	6.77873	7.29009	6.66958	7.41262	6.81249	7.45333	6.76346	7.26567	7.28339	7.11633	6.87318	7.36631	7.05729	7.66213	7.36293	7.54627	7.13552	7.14733	7.13227
200928_s_at	chr9q32-q34.11	51552	RAB14	3.56442	3.71262	3.74902	3.55067	3.62551	3.60957	3.38425	3.76699	3.36311	3.72196	3.59124	3.61345	3.7455	3.34818	3.78721	3.55293	3.53373	3.55574	3.43379	3.55246	3.65685	3.55989	3.54968	3.39183	3.8799	3.52833	3.55832	3.70228	3.68097	3.70889	3.59612	3.51486	3.77681	3.38201	3.49534
200929_at	chr14q24.3	10972	TMED10	9.40777	9.83746	9.64032	9.7742	9.63965	9.24541	9.64711	9.82933	9.6379	8.62746	8.86971	8.5949	8.7	8.73825	8.6923	8.65082	8.60503	8.32449	8.74969	8.77	8.70412	8.79409	8.63851	8.35552	8.66019	8.73134	8.75403	8.67048	8.95196	8.34669	8.59267	8.34651	8.87313	8.84848	8.61656
200930_s_at	chr10q22.2	7414	VCL	4.11365	3.90915	3.84352	4.08641	3.77906	4.04987	3.6454	3.87217	3.92118	3.84524	3.88518	3.77179	3.49087	4.08455	3.86384	3.81696	4.10101	3.89278	3.91987	3.67789	3.62959	4.06905	3.78859	3.96299	3.60913	3.81888	3.71929	3.96494	3.72345	3.87741	3.74308	3.80989	3.69414	3.93272	3.71684
200931_s_at	chr10q22.2	7414	VCL	10.446	10.3434	10.4187	10.4403	10.5627	11.0734	10.5812	10.8592	10.8598	10.6233	10.3363	10.5717	10.3849	10.5171	10.0126	10.1145	10.4967	10.974	10.7146	10.9306	11.0526	10.448	10.9099	10.8731	11.003	11.11	9.81327	10.8492	10.0132	10.9267	10.9099	11.3309	10.8435	11.1452	10.6482
200932_s_at	chr12q13.3	10540	DCTN2	9.3568	9.02765	9.20764	9.31606	9.29881	9.40248	9.52103	9.24864	9.11977	8.82888	8.9559	8.9862	8.87483	8.46543	8.5195	8.58049	9.03801	9.34496	8.5899	8.89275	8.78252	8.88479	8.84366	8.80767	8.82635	8.76756	8.87121	8.76739	8.56991	8.74452	8.99712	9.18226	8.9145	8.59607	8.97696
200933_x_at	chrXq13.1	6191	RPS4X	13.2748	13.1104	12.7016	12.8095	12.8663	13.2095	13.2008	12.5457	13.1695	13.5351	13.3286	13.0444	13.1538	13.1203	13.2918	13.2434	13.153	13.2813	13.2095	13.0885	13.0812	13.1458	13.1106	13.3443	13.4859	13.3903	13.1158	13.0653	13.0732	13.2133	13.3149	13.094	13.1239	13.2051	13.1073
200934_at	chr6p22.3	7913	DEK	9.64924	10.2728	10.012	9.68878	9.50059	9.90962	9.53015	9.65612	10.0699	10.8771	10.5626	10.8619	10.6384	10.7073	10.8403	10.8836	11.0144	10.7712	10.9535	10.8942	10.9851	10.7283	10.7204	10.4464	10.6821	10.6324	10.8954	10.6359	10.8024	10.7775	10.7111	10.4347	10.9392	10.791	10.8899
200935_at	chr19p13.3-p13.2	811	CALR	5.02688	5.16961	5.17555	5.14144	5.46633	4.93989	5.22289	5.30472	4.62611	4.44114	5.05431	4.9115	4.30737	4.29088	4.72789	4.74437	4.58284	4.51783	4.42313	5.05599	4.33919	4.44039	4.64056	4.88489	5.03401	4.64943	4.71069	4.97954	4.92348	4.7318	4.91842	4.70526	4.35679	4.63343	4.43733
200936_at	chr8q24.3	6132	RPL8	12.5983	12.2752	12.4382	12.2775	12.4686	12.4834	12.4396	12.3989	12.3897	12.8847	12.8971	12.8403	12.8779	12.8399	12.9341	12.9635	12.7673	12.9058	12.5302	12.8117	12.742	12.6949	12.7519	12.9449	12.688	12.7379	12.7292	12.9533	12.7631	12.8659	12.8831	12.9497	12.8085	12.7041	12.7643
200937_s_at	chr1p22.1	6083 /// 6125	RPL5 /// SNORD21	11.8095	11.4178	11.5762	11.6	11.4907	11.5561	11.7589	11.2167	11.6039	11.8974	12.0996	12.1611	12.0151	11.9889	11.9808	12.0106	12.3978	12.056	12.2783	12.1563	12.1906	12.1865	12.2323	11.9193	12.2402	12.3623	12.3613	12.0978	12.2458	11.9889	12.2921	12.0454	12.3933	12.2168	12.4887
200938_s_at	chr1p36.23	473	RERE	3.94842	4.19512	3.91745	4.23821	3.88371	4.19025	4.30665	4.08722	5.00914	4.15098	4.08829	4.02005	3.88128	4.3866	4.11166	4.22321	4.19214	4.35456	4.33594	3.98447	3.93216	3.76308	3.80643	4.19415	3.76507	3.79182	3.93887	4.33298	3.80794	4.13924	4.2741	4.07939	3.81497	4.38997	4.31492
200939_s_at	chr1p36.23	473	RERE	3.88373	3.75074	3.75614	3.97619	3.61423	3.63672	3.92938	3.9794	3.89444	3.74994	3.75097	3.77786	3.625	3.87837	3.92115	3.8507	3.98194	3.76064	3.81815	3.87634	3.83759	4.11558	4.00299	3.84411	3.83986	3.81321	3.80389	3.72504	3.66003	3.86808	3.95854	3.96858	3.73754	3.90787	3.9039
200940_s_at	chr1p36.23	473	RERE	7.43205	6.96929	6.78052	6.65345	7.03455	7.09541	7.53494	6.94657	7.61358	7.2547	6.87811	7.87356	7.12478	7.66662	7.25691	7.03482	7.39486	7.56558	7.28342	7.60255	7.61401	7.48906	7.55923	7.22832	7.42438	7.19343	7.56354	7.14793	7.52892	7.32315	7.83183	7.05216	7.48453	7.61428	7.76859
200941_at	chr16q23.3	3281	HSBP1	11.0611	11.3141	10.7667	10.9547	10.5576	10.9788	11.3304	11.5456	9.35081	9.62473	9.05163	8.95172	8.93527	9.28068	9.6591	9.54988	9.27402	9.27769	9.25326	9.17804	9.167	9.14656	9.17482	8.81492	9.99491	9.25591	9.14697	8.67781	8.95407	9.14143	9.21501	9.09127	9.45399	8.9466	9.15641
200942_s_at	chr16q23.3	3281	HSBP1	11.2519	11.4927	11.331	11.0943	11.1454	11.208	11.2946	11.5122	10.4229	10.4983	10.6673	10.5659	10.7508	10.6036	10.4676	10.4654	10.9832	10.8645	10.9755	10.5769	10.7675	10.9631	11.0302	10.6292	11.0595	10.9624	11.2606	10.89	11.0008	10.8005	11.008	10.8517	11.0714	10.4935	10.9703
200943_at	chr21q22.2	3150	HMGN1	10.4894	10.773	10.9448	10.6343	10.6988	10.8832	10.8205	10.7067	10.6922	11.9154	11.6944	11.7794	11.6626	11.7796	11.7459	11.8351	11.8455	11.7849	12.0411	11.8368	11.8728	11.7693	11.8164	11.6705	11.8569	11.7637	11.8714	11.7468	11.9286	11.6591	11.6342	11.6342	11.8963	11.7375	11.7918
200944_s_at	chr21q22.2	3150	HMGN1	10.5105	10.7515	10.8921	10.683	10.8327	10.899	10.5408	11.0052	10.8026	11.8414	11.7129	11.7396	11.6351	11.6781	11.7545	11.7815	11.8445	11.7215	11.9142	11.8404	11.7585	11.6311	11.6782	11.5229	11.7671	11.7438	11.8855	11.7414	11.8531	11.6182	11.7265	11.6126	11.8181	11.902	11.8537
200945_s_at	chr4q21.22	22872	SEC31A	10.9264	10.6455	10.5758	10.7769	10.6268	10.753	10.7183	10.7692	10.4411	9.23663	8.96243	9.09673	9.29143	9.24313	8.81085	8.99294	8.59296	8.7911	8.15398	8.86356	8.77429	8.89674	8.81579	9.08683	8.97289	8.84427	8.84919	9.29174	8.93252	9.0327	8.90407	9.12632	8.89333	9.05212	9.01765
200946_x_at	chr10q23.3	2746	GLUD1	9.5148	7.71324	7.27419	7.37997	7.66394	7.52311	8.58956	7.66134	8.66665	7.8906	8.18219	7.9433	8.16324	7.67144	8.19503	7.89249	7.62343	8.22896	7.93695	8.07415	7.60645	7.84761	7.96889	8.23646	8.41378	7.85812	7.57901	7.90739	7.61156	8.1197	7.73595	8.49487	7.99117	8.32671	7.76191
200947_s_at	chr10q23.3	2746	GLUD1	9.87512	8.53465	8.43975	8.15215	8.35838	8.4778	9.14565	8.61086	9.30458	9.29896	9.06796	9.25203	9.33444	8.99288	9.09064	9.15724	9.30992	9.34818	8.99311	9.22133	8.68935	8.97678	9.17993	9.38514	9.54771	9.11983	9.03416	9.24518	9.10787	9.20447	9.15874	9.49656	9.26169	9.11559	9.2348
200948_at	chr12p13	8079	MLF2	7.15898	6.83058	6.61559	7.36131	6.87404	6.97231	7.01272	6.95587	6.81564	7.60386	7.03944	7.54947	7.45981	7.78939	7.35246	7.31757	6.91496	6.93517	6.73614	6.76354	6.75361	6.87852	6.80437	7.03557	6.75904	6.898	7.45565	7.21439	7.53085	6.91045	6.86681	6.95594	6.86883	6.55237	6.76199
200949_x_at	chr8q12	26795 /// 6224	RPS20 /// SNORD54	12.933	13.2036	13.0354	13.1231	13.1067	13.1398	13.1778	13.218	12.8777	13.3133	13.0912	13.1124	13.3206	13.2976	13.2221	13.3082	13.2639	13.2414	13.2702	13.2221	13.2229	13.3109	13.3253	13.2366	13.2446	13.2452	13.3313	13.3181	13.2471	13.3377	13.2695	13.3464	13.4079	13.2494	13.3544
200950_at	chr7q22.1	10552	ARPC1A	9.97068	9.57847	9.70758	9.74778	10.1732	9.67339	9.9597	9.60257	9.95734	9.84378	9.71445	9.55052	9.77111	9.66065	9.74594	9.78201	9.50214	9.76252	9.07071	9.71264	9.57562	9.57397	9.52682	9.75069	9.9012	9.53726	9.27522	9.33693	9.37996	9.90537	9.47986	9.8021	9.62667	9.55661	9.44948
200951_s_at	chr12p13	894	CCND2	4.30971	5.20663	5.77673	4.77582	4.87128	5.81154	4.81963	5.81972	5.03528	6.36618	7.1921	5.44795	7.04058	7.20894	7.56891	7.10699	5.63603	6.7712	6.14108	6.47264	5.84175	6.1647	5.37554	6.52509	6.65037	5.96271	5.58419	6.80741	6.12453	6.70244	5.66179	6.55028	6.10632	7.39021	5.83869
200952_s_at	chr12p13	894	CCND2	3.70345	4.17047	4.10107	3.92229	4.18933	4.23155	3.96143	4.62642	4.11548	4.14386	4.68527	4.31593	4.48272	4.33528	4.64996	4.48339	3.97742	4.21409	4.01368	4.47412	4.02686	3.97347	4.0434	4.37847	4.43309	4.15082	3.76594	4.64335	3.99371	4.17714	4.30157	4.16346	3.94	4.24502	4.04798
200953_s_at	chr12p13	894	CCND2	4.56683	8.99364	8.75645	8.43943	8.80504	9.44102	8.5292	9.55512	8.14821	8.69174	8.89971	8.83348	9.33557	9.42958	9.78773	9.47386	9.17371	9.6773	8.87565	9.85148	8.60454	8.9737	9.01193	9.311	10.5476	9.27487	9.15657	9.05676	9.33629	9.46711	9.48723	9.25806	9.65352	9.5884	9.51805
200954_at	chr16p13.3	527	ATP6V0C	7.55359	7.80344	7.77007	7.92054	7.9255	7.54625	7.72311	7.81705	7.88074	7.92573	7.4405	7.57125	7.60332	7.8748	7.78878	7.65686	7.03969	7.63277	7.23099	7.73866	7.60095	7.53643	7.47431	7.64417	7.32828	7.40537	7.35392	7.66746	7.4249	7.60092	7.28858	7.557	7.12861	7.38194	7.35583
200955_at	chr2p11.2|2	10989	IMMT	8.87635	8.53936	8.50713	8.47383	8.83067	9.00971	8.80797	8.74154	9.24665	9.56258	9.69555	9.42277	9.64884	9.48683	9.59801	9.67911	9.16991	9.41631	9.11413	9.48116	9.22749	9.15849	9.15205	9.62513	9.29906	9.09211	9.0192	9.15598	9.14342	9.60812	9.2244	9.55544	9.29538	9.67741	9.26526
200956_s_at	chr11q12	6749	SSRP1	7.68459	6.14693	6.44277	6.64586	6.58809	6.82363	7.16545	5.9982	7.94995	8.57479	9.31316	8.60982	8.83912	8.44136	8.7979	8.91074	7.95403	8.91861	8.07275	8.92339	8.31841	8.09985	8.21593	8.13877	8.6912	8.19454	7.8121	8.57211	7.94401	8.36052	8.32479	8.67828	8.23054	8.99152	8.05675
200957_s_at	chr11q12	6749	SSRP1	7.52055	6.63039	6.42436	6.82703	7.05927	6.96105	7.32126	6.66073	7.8544	9.45895	9.09579	9.04686	9.15571	9.31104	9.32077	9.16473	8.47053	9.28968	8.44235	9.11805	8.52936	8.66901	8.68568	9.09052	9.01909	8.64982	8.5614	8.8881	8.51476	9.08198	8.81278	8.86322	8.6049	9.19641	8.70791
200958_s_at	chr8q12	6386	SDCBP	10.942	10.8995	10.5335	10.484	10.3788	10.4896	10.326	10.242	10.4191	9.63208	9.35464	9.48462	9.69556	9.70327	9.66782	9.76661	9.67603	9.48658	9.4549	9.43068	9.7062	9.38892	9.16207	9.39933	9.844	9.48851	9.74204	9.5399	9.49831	9.1992	9.40917	9.43828	9.7027	9.38161	9.39221
200959_at	chr16p11.2	2521	FUS	8.50106	9.26942	9.49408	9.42433	9.6183	9.21252	9.33775	9.07879	10.1772	11.1005	11.2507	11.328	11.0037	10.9881	11.1798	11.0937	10.8408	11.2332	10.7792	11.3337	11.2708	11.0946	11.1281	11.155	10.3376	11.2946	10.5377	10.8963	10.9122	11.1204	10.8962	10.7048	10.7596	11.0693	10.9683
200960_x_at	chr9p13	1211	CLTA	10.6798	10.3299	10.8013	10.7694	10.9	10.6716	11.0285	10.5842	11.0307	11.163	11.0416	11.1612	11.2181	11.232	11.139	11.1484	11.0681	11.1592	11.2468	11.1305	11.2424	11.196	11.2491	11.1434	11.1595	11.3556	11.056	11.1585	11.2162	11.0584	11.3242	11.27	11.0641	11.1863	11.1254
200961_at	chr16p11.2	22928	SEPHS2	7.66539	7.80064	7.89763	7.73145	7.81587	7.7247	7.99032	8.09819	7.41425	8.5436	8.71375	8.73181	8.50176	8.26454	8.4912	8.28743	8.54062	8.69341	8.56951	8.60067	8.43775	8.23253	7.73789	8.6025	7.74637	8.67711	8.17637	8.78409	8.33006	8.50517	8.60107	8.21752	8.02365	8.42874	8.28164
200962_at	chr2q11.2	6160	RPL31	7.80722	5.33722	6.87543	8.18747	8.06222	8.45939	7.50956	6.90892	5.82501	7.25675	8.01844	8.26052	8.50356	6.30426	6.66204	6.94031	7.74807	6.34505	6.38053	6.50447	7.68728	9.11448	9.46128	8.64913	10.0261	8.51375	9.97798	8.41636	8.65787	8.02812	8.98449	8.89859	9.42076	5.75692	9.27293
200963_x_at	chr2q11.2	6160	RPL31	13.3805	13.3861	13.3102	13.3748	13.4184	13.4943	13.3053	13.3466	13.2996	13.5058	13.4776	13.4139	13.5706	13.4388	13.4724	13.5323	13.5415	13.5451	13.5604	13.5173	13.4656	13.5234	13.5283	13.5171	13.5576	13.5424	13.6749	13.5691	13.6308	13.5849	13.6129	13.4987	13.5678	13.4259	13.6948
200964_at	chrXp11.23	7317	UBA1	8.72023	7.73611	7.62144	7.85469	7.38082	7.91077	8.02337	7.9944	7.55926	9.09214	8.59527	8.71273	8.42679	8.37353	8.61163	8.54882	7.7688	8.0918	8.06469	7.9416	7.84503	7.82131	7.75223	8.05135	8.56609	8.45681	8.48469	8.28107	8.4094	8.1679	8.02653	8.17403	7.8926	7.79228	7.77214
200965_s_at	chr10q25	3983	ABLIM1	4.83234	4.86908	5.23422	5.3303	5.17055	6.72386	4.39123	7.03287	3.94883	7.64232	7.47769	7.69704	7.38166	7.83915	7.76269	7.77816	6.93093	7.65788	7.04418	8.46574	7.61482	7.44438	7.29725	7.00667	7.83371	7.39022	7.62688	7.56189	7.44404	7.77396	7.70869	7.42471	7.63933	7.88215	7.673
200966_x_at	chr16p11.2	226	ALDOA	11.4605	11.0279	10.9107	11.1097	11.2171	11.2089	11.2126	11.2328	11.7546	11.6875	11.9787	12.1194	12.0709	11.501	11.5898	11.4915	11.6272	12.2002	11.3518	12.2883	11.2813	11.9963	11.8134	11.6933	12.2863	11.3816	11.8519	11.5957	11.6887	11.9831	11.6128	12.4313	11.6493	11.4203	11.8593
200967_at	chr15q21-q22	5479	PPIB	12.2227	12.58	12.5959	12.6285	12.6185	12.3099	12.6836	12.7057	12.4156	11.5708	11.4175	11.6279	11.5813	11.4636	11.6263	11.5095	11.1968	11.4309	11.1321	11.4164	11.5179	11.2076	11.3008	11.2158	11.4928	11.2989	10.9129	11.4272	11.2006	11.5514	11.14	11.3694	11.1753	11.4728	11.099
200968_s_at	chr15q21-q22	5479	PPIB	11.3072	11.602	11.7038	11.8587	11.8865	11.4829	11.8307	11.6887	11.8121	10.5965	10.679	10.5566	10.5663	10.6009	10.7513	10.5946	10.2577	10.5225	10.2521	10.3789	10.5695	10.4055	10.4473	10.5318	10.6994	10.5136	9.89712	10.4845	10.354	10.594	10.386	10.6987	10.2443	10.6295	10.1769
200969_at	chr3q25.1	27230	SERP1	8.38208	9.01971	9.15075	9.21775	9.10441	8.67115	9.24723	9.22175	7.8896	8.96049	8.7463	8.7178	8.82451	8.42339	8.99073	9.13609	8.98247	8.88816	9.00246	8.96747	8.59222	8.74129	8.93276	9.0655	9.01784	9.5114	8.85115	9.11005	8.82918	8.80404	9.13353	8.72234	9.18066	8.67459	9.17162
200970_s_at	chr3q25.1	27230	SERP1	7.99318	8.78056	8.82576	8.91647	8.69495	8.52708	8.24629	9.12523	7.74423	8.61191	8.46501	8.26566	8.62842	8.67064	8.74928	8.65752	8.45952	8.31085	8.29127	8.5093	8.39599	8.26521	8.41033	8.35265	8.40983	8.51967	8.27317	8.75744	8.32312	8.62657	8.29235	8.33884	8.51834	8.51783	8.36834
200971_s_at	chr3q25.1	27230	SERP1	9.5642	10.1253	10.2246	10.3017	10.2404	9.81598	10.1221	10.3989	9.99107	9.8645	9.86579	9.61705	10.0035	10.1461	10.0349	9.89087	9.89304	9.81953	10.0356	9.80349	9.8692	9.92636	9.81097	10.0345	9.70283	9.77439	10.0954	10.3569	10.203	10.0585	9.88535	10.0591	10.0465	10.0159	9.90391
200972_at	chr15q24.3	10099	TSPAN3	9.86701	10.8871	10.4979	10.3346	10.1169	10.3439	9.60658	10.597	9.75156	9.82037	9.35108	9.06172	9.36881	9.10095	9.72106	9.51899	9.07417	8.97083	8.92651	9.30861	9.34233	8.85911	9.05717	8.78067	9.93305	9.2122	9.06453	9.0013	8.94928	9.03185	8.91925	8.64808	9.2769	9.21303	8.95822
200973_s_at	chr15q24.3	10099	TSPAN3	8.11377	9.50309	9.17242	8.80076	9.09783	8.93055	8.33259	8.90011	8.22724	8.0749	7.8354	7.27369	7.58653	7.4454	8.04689	7.75942	7.55364	7.47543	7.61407	7.81344	7.87055	7.6809	7.57391	7.36695	8.76722	7.87606	7.4788	7.12832	7.59714	7.24831	7.36229	7.14219	7.93186	7.56479	7.32118
200974_at	chr10q23.3	59	ACTA2	10.1964	11.4858	12.8478	12.3671	12.7739	13.395	9.60109	12.9167	10.5782	6.07122	5.84915	5.75482	7.2285	6.08341	4.90271	6.02976	5.60037	4.98248	5.67795	6.40864	7.28202	5.58508	6.47581	6.24402	7.77395	5.58075	5.72713	6.2097	5.47972	5.79311	5.5425	6.64652	7.83881	6.87671	6.07121
200975_at	chr1p32	5538	PPT1	8.65354	8.1292	7.86304	7.72954	8.4051	8.07378	8.29072	7.97228	8.79261	9.873	10.0867	10.1138	10.1077	10.0013	10.0851	10.158	9.89979	9.66414	9.7071	10.1122	9.76089	9.97163	9.78664	10.0035	9.68752	9.7518	9.60594	9.88824	9.59765	9.87595	9.80274	9.76478	9.69109	9.85718	9.74431
200976_s_at	chr7p15	8887	TAX1BP1	9.47996	9.39945	9.51896	9.45549	9.45518	9.60976	9.15593	9.64888	9.03422	8.50359	8.73514	8.88962	8.69337	8.62272	8.36602	8.30035	8.97544	8.9861	9.13853	9.02604	9.19848	9.16707	9.15261	8.9258	8.78362	8.98488	9.35974	8.71952	9.17321	8.78973	9.09202	8.62822	9.23726	8.6987	9.38196
200977_s_at	chr7p15	8887	TAX1BP1	9.13766	9.67	9.59609	8.98478	9.45091	9.54045	9.1035	9.76923	9.14744	8.44231	8.85373	8.78377	8.77587	8.60732	8.36009	8.53459	9.38046	8.64685	9.49383	9.07409	9.50052	9.37702	9.31942	9.13975	9.08801	9.07297	9.65048	9.10765	9.55476	8.91441	9.35012	8.84536	9.60417	8.92097	9.55673
200978_at	chr2p13.3	4190	MDH1	10.6247	10.7501	10.9266	10.8186	10.7388	10.848	10.9032	10.6772	10.6522	11.006	11.316	11.103	11.1867	10.9296	10.9484	10.8198	11.3811	11.1822	11.6542	11.2499	11.0704	11.2806	11.1604	11.1832	10.9062	11.0944	11.6245	11.1465	11.5204	11.1758	10.7657	11.1155	11.3937	11.1201	11.4629
200979_at	chrXp22.1	5160	PDHA1	5.43341	5.63103	5.23845	5.19034	5.67043	5.38792	5.47496	5.78422	4.75172	7.21579	5.94774	5.87954	5.74762	5.50643	5.83648	6.05952	5.35906	5.59958	5.63416	5.59041	5.24433	5.89264	5.29628	5.57735	6.2224	6.55771	5.49093	5.43639	5.43399	5.70239	5.65095	5.23031	5.38266	5.56178	5.62912
200980_s_at	chrXp22.1	5160	PDHA1	8.33441	8.5424	8.2246	8.41607	8.54018	8.51981	8.59016	8.3716	8.43889	10.1335	9.56675	9.44438	9.65323	9.43816	9.36928	9.25825	9.49226	9.80735	9.52606	9.4099	9.26784	9.59173	9.55469	9.93808	10.1319	10.1632	9.25265	9.69865	9.36435	9.81232	9.63046	9.85782	9.29581	9.33723	9.37297
200981_x_at	chr20q13.3	2778	GNAS	12.4708	12.3001	11.9563	12.2237	12.0875	12.0679	12.343	12.4358	12.048	12.0111	12.0381	11.8794	12.1424	12.0482	12.0231	11.9387	11.2807	11.8478	11.2501	11.868	11.6885	11.5295	11.5727	11.7078	11.8304	11.4366	11.4935	11.5617	11.4441	11.7253	11.6253	11.6044	11.3999	12.0041	11.464
200982_s_at	chr5q33.1	309	ANXA6	9.56382	9.23496	9.39948	9.66858	9.85043	9.69368	9.77624	9.69189	9.21123	7.41631	7.15508	7.95487	7.66622	7.21831	7.2285	6.82245	7.55694	7.62724	7.41313	7.66918	7.90223	7.74625	8.11647	7.94839	8.23248	7.43142	7.87456	8.06104	8.20446	7.63929	7.5059	8.26527	8.05987	7.56487	7.84005
200983_x_at	chr11p13	966	CD59	12.5225	12.4047	11.9987	11.9994	11.6957	11.5716	12.4503	11.9875	12.4231	8.22923	8.58335	8.2986	8.78272	8.32164	8.05262	8.06678	8.37814	8.0615	8.65831	8.11052	8.4977	8.53535	8.47386	7.94365	8.64127	8.66512	8.40564	7.89326	8.39336	7.79811	8.38824	8.00333	8.58808	8.1414	8.61431
200984_s_at	chr11p13	966	CD59	11.461	11.3338	11.0587	11.0823	10.6858	10.8274	11.215	10.6362	11.5464	7.54177	7.63961	7.54257	7.68784	7.47247	7.48263	7.42591	6.70006	7.09802	7.43083	7.58187	7.68408	7.62389	7.70171	6.97465	7.62658	7.92588	6.77363	6.47455	7.07845	6.74905	7.1877	6.98412	7.45853	7.69228	7.32953
200985_s_at	chr11p13	966	CD59	11.7869	11.1349	11.1633	11.1307	10.8948	11.0466	11.3627	11.1676	11.5331	7.76356	7.7311	7.30908	7.89562	7.33203	7.42812	7.42584	7.16279	7.21403	7.58781	7.68168	7.96183	7.74329	7.64982	6.74206	7.57489	7.89307	7.05799	6.48321	7.12391	7.19551	7.0462	6.60947	7.52522	7.39504	7.57933
200986_at	chr11q12-q13.1	710	SERPING1	8.40644	9.27608	8.9625	8.32717	7.92814	7.80148	8.43138	9.29405	8.06283	6.82899	7.04075	7.23427	7.38436	6.53561	6.76259	6.82878	6.5563	6.78871	6.09259	7.06555	6.5957	6.60666	6.23465	6.52272	7.14212	6.47647	6.44866	6.78723	6.21569	6.85721	6.57515	7.17071	6.72964	6.44752	6.85031
200987_x_at	chr17q21	10197	PSME3	7.06558	7.94302	8.1285	7.88861	7.80525	7.94082	7.30242	7.9788	7.45015	8.4314	8.29546	7.54215	7.72591	8.0854	8.58528	8.35181	6.33436	7.24388	7.12837	7.05126	7.28298	7.23757	6.80258	7.32495	7.03976	7.33374	6.70674	7.41887	7.62231	7.6271	7.05834	6.69334	6.5188	8.15972	6.71896
200988_s_at	chr17q21	10197	PSME3	4.83536	4.43219	4.94994	4.49213	4.72061	4.43664	4.40599	4.72061	4.10842	5.96332	5.23622	4.86076	4.94678	5.23847	5.23901	5.30184	4.37118	4.70259	4.58372	4.8987	4.78452	4.44039	4.13266	4.20658	4.48773	4.93655	4.63983	4.27645	4.61471	4.68931	4.36132	4.21307	4.45891	5.04082	4.41086
200989_at	chr14q23.2	3091	HIF1A	11.0874	12.3172	12.2592	12.4693	11.9882	12.3535	11.6668	12.0847	12.1182	10.9049	10.5916	10.3343	10.8716	10.8169	10.9731	10.851	9.76058	10.4164	9.80895	10.269	10.2252	10.1252	10.0549	10.4291	10.1545	10.4013	10.0813	10.33	10.1132	10.471	10.3436	10.1163	10.2794	10.7351	10.2229
200990_at	chr19q13.4	10155	TRIM28	7.47407	6.62411	6.87887	7.35368	7.0156	7.05596	7.28496	7.05969	6.89517	9.72951	9.25161	9.68051	9.3246	9.29299	9.40399	9.32624	8.65651	9.11904	8.69152	9.09135	8.69201	9.12621	9.12538	9.01886	8.56012	8.99754	9.24202	9.12027	9.18425	9.23056	8.86454	9.00211	8.78237	9.24049	8.94881
200991_s_at	chr2p23-p22	9784	SNX17	8.97471	8.91349	8.64787	8.77801	8.87808	8.94288	8.95084	9.13636	8.67224	8.67796	8.28005	8.03366	8.19466	8.36354	8.64978	8.65751	7.62073	8.12691	7.51493	7.86917	7.86845	7.84538	7.94478	7.95782	8.17093	7.94127	7.89637	7.62239	7.94198	8.28039	7.79285	7.96392	8.05253	8.16496	7.99441
200992_at	chr11p15.4	10527	IPO7	8.95037	8.36602	8.62337	8.5751	9.03038	8.55088	9.18838	8.54182	9.08228	8.82913	9.37209	9.71243	9.31282	9.18294	9.25385	9.15342	9.97593	9.57591	9.60879	9.68815	9.63167	9.93697	9.78662	9.44931	10.0146	9.83953	9.77034	9.79322	9.93778	9.46538	10.0977	10.0823	10.1785	9.69479	9.84736
200993_at	chr11p15.4	10527	IPO7	8.9879	8.69374	8.52966	8.7626	8.97437	8.63076	8.9005	8.70383	9.18989	9.30057	9.24555	9.63122	9.19727	9.16863	9.28901	9.39521	9.75153	9.85231	9.63002	9.64308	9.44273	9.79444	9.84176	9.66763	9.99721	9.89021	9.89059	9.77163	9.95333	9.59458	9.81643	9.96812	10.3676	9.59618	10.0703
200994_at	chr11p15.4	10527	IPO7	9.02033	8.36505	8.67323	8.41635	8.54016	8.50066	9.1818	8.45095	9.24518	9.28735	9.10474	9.9017	9.38055	9.29113	9.26277	9.31944	10.2642	9.84586	9.65757	9.67615	9.55831	9.68998	9.66928	9.83679	9.9115	9.75753	10.0089	9.88528	9.77416	9.49271	10.09	10.2875	10.2757	9.69463	9.9704
200995_at	chr11p15.4	10527	IPO7	7.23707	6.45187	6.78707	6.51995	6.83581	6.38814	6.64418	6.52419	7.29089	8.39685	8.59456	8.53815	8.53359	8.2138	8.52494	8.4719	8.96571	8.65157	8.76909	8.71465	8.46386	8.58917	8.65337	8.73516	8.66706	8.59321	8.82237	8.87781	8.44076	8.51609	8.82091	9.09411	8.97381	8.44806	8.91947
200996_at	chr2q14.1	10096	ACTR3	10.265	9.79542	10.2229	9.66332	9.9544	9.95725	10.0105	10.1171	9.80942	9.704	10.128	9.68171	9.89972	9.93914	9.80313	9.7968	9.43699	9.57854	9.89669	10.031	9.77506	9.42411	9.38811	9.35634	9.73535	9.9231	9.23812	9.48664	9.53567	9.60002	9.44014	8.96417	9.444	10.0057	9.38549
200997_at	chr11q /// chr11q13	100526737 /// 5936	RBM14-RBM4 /// RBM4	8.35601	8.65865	8.69442	8.62258	8.91163	8.9072	8.4813	8.56634	8.2499	9.69501	9.82964	9.25536	9.30177	9.5163	9.6289	9.64982	8.63595	9.22511	9.39699	9.16966	9.36574	9.569	9.52119	8.59706	8.59155	9.55777	9.28634	8.78767	9.54972	9.05712	9.13414	8.56432	9.05872	9.5853	9.17093
200998_s_at	chr12q23.3	10970	CKAP4	10.3873	10.3413	10.0355	10.5929	10.1981	10.3898	10.2815	10.9286	10.5179	8.84055	8.5881	8.23825	9.03373	8.78082	9.12502	8.85946	7.64839	8.29881	7.6929	8.27364	7.9433	7.62144	7.88064	8.4728	8.47396	7.48717	7.57541	8.52718	7.12504	8.47189	8.44271	8.06304	7.51121	8.208	7.56806
200999_s_at	chr12q23.3	10970	CKAP4	11.2825	11.5593	11.4896	11.5591	11.4633	11.5116	11.5104	11.7583	11.757	9.92711	9.76186	9.38017	9.89918	9.8804	9.95256	9.85078	8.96398	9.37664	8.89461	9.37203	9.55507	8.93126	9.26231	9.52536	9.93212	9.29247	8.81705	9.51456	9.07695	9.38143	9.23942	9.30681	9.37203	9.59944	9.20857
201000_at	chr16q22	16	AARS	8.35911	8.1619	8.03565	8.10048	8.25936	8.72504	8.63453	8.26327	8.98306	9.12009	9.48616	9.61815	9.18439	9.76452	8.86907	9.0645	9.90461	10.331	9.8729	10.0142	9.55399	9.44936	9.70622	10.7653	9.48118	10.3313	9.20988	9.75325	9.42845	10.4374	10.2337	10.3059	9.82468	9.63058	9.9892
201001_s_at	chr20q13.2	387521 /// 387522 /// 7335	TMEM189 /// TMEM189-UBE2V1 /// UBE2V1	8.85744	7.9054	8.6882	8.39895	8.23062	8.86877	7.91446	8.26958	8.68312	8.1771	8.56133	8.125	8.80067	8.14323	8.37565	8.40832	7.46709	7.76096	7.08206	8.09816	7.90528	7.69656	7.57424	7.82986	7.24828	7.50893	7.72601	8.55126	7.72726	7.98209	7.45694	8.04666	7.5571	8.30809	7.55252
201002_s_at	chr20q13.2	387521 /// 387522 /// 7335	TMEM189 /// TMEM189-UBE2V1 /// UBE2V1	9.5246	9.11818	9.09854	9.43608	9.20998	9.59673	9.26365	9.24928	9.29886	9.97879	9.6161	9.85117	9.7622	9.86786	9.80835	9.81349	9.22782	9.65962	9.32242	9.71057	9.18508	9.39682	9.4328	9.57143	9.30644	9.32683	9.29592	9.52305	9.22416	9.80143	9.64151	9.32783	9.1326	9.68872	9.53024
201003_x_at	chr20q13.2	387521 /// 387522 /// 7335	TMEM189 /// TMEM189-UBE2V1 /// UBE2V1	8.00791	7.5232	7.38511	7.9798	7.68242	7.51741	7.66855	7.73546	7.75755	7.59899	7.39795	7.60624	7.72301	7.51811	7.82183	7.55715	7.11258	7.44623	6.8643	7.45518	6.99679	7.2453	7.19518	8.01592	7.31779	7.22378	7.34387	7.49657	7.12327	7.49684	7.67625	7.45367	7.27867	7.58324	7.17451
201004_at	chrXq28	6748	SSR4	10.7775	11.1218	10.9487	11.1279	11.1316	10.8149	11.1438	11.403	10.7859	10.2602	9.90795	9.94033	10.1109	10.0956	10.0375	9.97945	10.1258	10.2922	10.0587	10.064	9.98376	10.1987	10.1764	10.2123	11.2741	10.9867	10.2707	10.3035	10.3793	10.3209	10.1589	10.3705	10.2837	9.81416	10.1907
201005_at	chr12p13.3	100652804 /// 100653288 /// 928	CD9 /// LOC100652804 /// LOC100653288	10.8297	8.87603	8.66235	7.31104	8.86679	5.99	10.6659	10.3378	8.91865	10.3218	10.1173	10.8769	10.3624	10.3721	10.2458	10.3572	10.6235	10.6077	10.7075	10.3728	10.2645	10.924	10.6787	10.4027	11.2801	10.7885	10.9319	10.7318	10.9342	10.808	10.6687	10.7509	10.6654	10.0567	10.8139
201006_at	chr19p13.2	7001	PRDX2	5.96521	6.12641	5.99826	6.09099	5.82801	6.28468	6.31607	6.0662	6.47148	6.56397	6.45261	6.37676	6.28927	6.40156	6.53652	6.44357	6.21677	6.38924	6.1287	6.34413	6.13352	6.28947	6.18662	6.26971	6.18243	6.06842	6.21066	6.42073	6.27207	6.55435	6.2968	6.33565	6.17769	6.26915	6.22948
201007_at	chr2p23	3032	HADHB	10.7026	10.1098	10.1879	10.0185	10.1038	10.0024	10.649	10.0844	9.88323	8.62437	9.00485	8.79611	8.90441	8.29993	8.47892	8.59595	8.81105	8.74155	8.7738	8.68405	8.31562	8.71136	8.58301	8.88865	8.73508	8.34803	8.45985	8.72878	8.3802	8.99678	8.56794	8.92754	8.63009	8.24389	8.53729
201008_s_at	chr1q21.1	10628	TXNIP	9.51673	7.02167	7.5889	7.62539	8.47073	8.0432	7.98755	7.13289	9.01194	4.7602	6.73408	6.30422	6.52036	4.32169	4.71228	4.76483	6.8193	6.97215	5.49916	5.83293	5.01626	6.28371	5.76191	5.16452	6.787	4.54971	7.01542	6.30852	5.71848	5.44493	6.42436	9.3719	7.60642	4.68666	6.89609
201009_s_at	chr1q21.1	10628	TXNIP	9.52541	7.82187	7.6312	8.47556	9.15787	8.6453	8.45526	7.78576	8.77516	5.53309	7.15358	6.98839	7.20287	5.12596	5.38181	5.14096	8.2427	7.662	6.60134	6.37098	5.97857	7.78375	6.61285	6.35781	8.24601	5.90629	8.27186	7.03332	7.39664	6.31399	8.03515	9.69361	9.25881	5.42041	8.47981
201010_s_at	chr1q21.1	10628	TXNIP	10.7626	9.12595	9.2344	9.5856	10.0521	9.80006	9.54398	9.06703	10.596	6.67797	8.34438	8.64286	8.59267	5.75962	6.03503	5.39965	9.67	8.89998	8.09342	7.88179	7.11738	8.81841	7.13207	7.5319	9.35246	6.73682	9.53914	8.13521	8.43059	7.756	9.16985	11.0405	10.3858	6.36805	9.82897
201011_at	chr3q21.3	6184	RPN1	9.96208	10.0766	9.72482	9.76726	9.98369	9.7251	10.0487	10.1168	9.9878	9.79923	9.74383	9.56152	9.9161	9.66995	10.0079	9.89954	9.21689	9.59234	9.34189	9.6412	9.16471	9.31986	9.43836	9.43872	9.58862	9.56018	9.58875	9.3881	9.27637	9.65302	9.3833	9.58719	9.46702	9.54437	9.46991
201012_at	chr9q21.13	301	ANXA1	12.2198	11.9467	12.0109	11.959	11.6984	11.4955	11.5581	11.3888	11.7137	6.47241	7.75745	7.50069	9.00773	8.03019	5.40276	6.30201	7.03719	7.24527	8.78356	8.9875	8.95793	9.68387	9.51141	8.66772	9.91964	8.37603	8.42136	8.38945	9.24274	8.15099	6.79826	7.91785	8.89173	10.0048	7.89571
201013_s_at	chr4q12	10606	PAICS	8.385	8.12732	7.89458	8.42103	9.07965	7.96013	8.63952	8.12223	9.05602	10.8191	10.7202	11.198	10.6707	10.8324	10.8381	10.6907	11.2833	10.8075	11.3186	11.2716	10.8892	11.2988	11.171	10.8203	11.397	11.2794	11.5551	10.9529	11.4767	10.9092	11.3758	10.8335	11.4566	11.1835	11.5625
201014_s_at	chr4q12	10606	PAICS	7.36421	6.93781	6.76165	7.207	7.87947	7.23617	7.59216	7.02142	7.82901	9.8395	10.4722	10.5501	10.2101	10.3177	10.1914	10.2432	10.84	10.5702	10.9518	10.7078	10.1096	10.8214	10.7366	10.5344	10.3813	10.4955	10.9943	10.3383	10.974	10.5755	10.7042	10.4752	10.7964	10.607	10.9724
201015_s_at	chr17q21	3728	JUP	4.62963	4.40994	4.82443	5.31069	4.97592	4.47015	4.89891	4.79135	4.79354	7.02088	7.00074	6.7894	6.90788	6.46883	6.75071	6.59065	6.1904	6.46052	6.44334	6.77726	6.33684	6.62005	6.60598	6.48697	6.64377	6.41036	6.68134	6.55701	6.5588	6.32961	6.52062	6.58325	6.32296	6.46561	6.25035
201016_at	chrXp22.12	1964	EIF1AX	8.24392	7.98859	8.36542	7.76067	7.91214	8.06736	8.52349	8.19196	8.24544	10.3355	9.15357	9.70775	9.39663	9.95965	9.64818	9.84943	9.13082	9.01689	9.31472	9.41575	9.19098	9.10408	9.18158	9.17583	9.01488	10.0149	9.01552	9.07926	9.18566	9.38243	8.90587	8.59967	8.90477	9.74819	9.13536
201017_at	chrXp22.12	1964	EIF1AX	8.1529	7.68084	6.93886	7.06121	7.3469	7.48774	7.47761	7.40941	7.18083	9.71543	9.40114	9.05808	9.15598	8.99705	8.90125	9.13691	8.30762	8.65368	8.50663	8.94508	8.16115	8.63884	8.43767	8.68991	9.06967	9.49054	8.44807	8.28599	8.44663	8.57078	8.6572	8.41578	8.47062	8.57453	8.53946
201018_at	chrXp22.12	1964	EIF1AX	7.82053	7.13806	6.78422	7.11323	7.20707	7.58543	7.942	7.42579	6.95421	9.40252	8.338	8.78716	8.51525	8.53608	8.25653	8.44732	8.24707	8.38783	8.51627	8.66365	8.21869	8.50399	8.38268	7.85211	8.99231	9.19165	8.72926	8.04074	8.45792	8.37938	8.69001	7.8692	8.61441	7.94471	8.49803
201019_s_at	chrXp22.12	1964	EIF1AX	9.50531	9.49944	9.45786	9.31289	9.16779	9.60009	9.85805	9.47622	9.37295	11.2281	10.3881	10.8374	10.6503	10.8927	10.7113	10.7692	10.4153	10.2098	10.5134	10.6871	10.4816	10.3736	10.3982	10.3508	10.5567	11.0835	10.3742	10.2159	10.3955	10.4614	10.4137	9.91678	10.361	10.7177	10.3559
201020_at	chr22q12.3	7533	YWHAH	7.99291	7.44013	7.67581	7.63234	8.08858	8.484	7.33198	7.75378	8.72334	9.49179	9.47007	9.4685	9.2225	9.58245	9.6567	9.54949	9.14568	9.20155	8.97952	9.49983	9.50424	9.57297	9.42781	8.98916	9.46085	9.39974	9.0992	9.08964	9.35425	9.31953	9.12763	9.20446	9.31163	9.71939	9.26367
201021_s_at	chr20p12.1	11034	DSTN	10.8369	11.3425	11.7336	10.9505	11.1713	11.6045	10.8962	11.3437	10.9908	9.80201	10.0708	10.0104	10.0891	10.4876	9.81539	9.72467	10.8688	10.0335	10.5876	10.7418	10.7493	10.5279	10.6532	10.1197	10.7661	10.6729	10.3286	10.2252	10.4268	10.225	10.3557	10.2572	10.5527	10.6501	10.4359
201022_s_at	chr20p12.1	11034	DSTN	11.8907	12.0496	12.2181	11.8778	12.0228	12.3728	11.9227	12.068	11.5696	10.7144	10.7707	10.5036	10.7265	10.8278	10.5854	10.6258	10.8366	10.6799	10.8289	10.9423	10.846	10.7636	10.7734	10.7772	10.9809	10.7695	10.4928	10.756	10.6011	10.7609	10.7651	10.6899	10.7206	11.0358	10.7362
201023_at	chr5q31	6879	TAF7	8.27546	8.79972	8.94585	8.917	8.90861	8.89233	8.69964	8.77887	7.78067	9.2049	9.10039	9.0891	9.1145	9.16714	9.14123	8.68125	9.02645	8.76252	9.40138	8.93616	8.98571	9.54114	9.11242	8.68971	9.34522	9.59059	9.7443	8.91572	9.71373	8.66464	9.16164	8.21495	9.70045	8.84171	9.28273
201024_x_at	chr2q11.2	9669	EIF5B	9.74752	9.87493	9.86024	9.92553	9.85524	10.0165	9.49828	10.0237	9.92016	9.68016	9.69401	10.0008	9.95402	9.81417	9.76598	9.67737	9.7833	9.90464	9.80962	9.95105	9.94068	9.75346	9.96934	9.81494	9.72335	9.74372	9.61862	9.87704	9.68997	9.84503	9.82357	9.69579	9.56008	9.90569	9.87738
201025_at	chr2q11.2	9669	EIF5B	4.83087	5.24617	4.77807	5.11857	5.11856	4.98882	4.43373	4.88131	4.1274	5.29059	4.82082	5.34118	4.79104	4.9596	5.03004	5.00109	4.43667	4.60437	4.73145	4.88121	5.03787	4.63865	4.27678	4.6033	4.98361	5.22414	4.80589	4.82232	5.14138	4.97244	4.88869	4.08451	4.89441	4.88231	4.94814
201026_at	chr2q11.2	9669	EIF5B	5.79264	6.10569	5.70877	5.96956	6.11337	6.16317	5.74032	6.00972	5.82382	5.43526	5.84957	5.75155	5.70633	5.45355	5.15964	5.59702	5.67165	5.92517	5.14023	5.5301	5.74984	5.64216	6.13791	5.8431	5.5118	5.78129	5.60553	5.56887	5.66821	5.55254	5.82165	5.76868	5.58881	5.72977	5.78664
201027_s_at	chr2q11.2	9669	EIF5B	7.87033	7.72496	7.29456	7.9094	7.62981	7.74048	7.63492	7.86612	7.8095	8.04844	8.09923	8.08219	8.1796	8.28806	8.16412	7.86943	7.54782	8.31636	7.65202	7.81681	7.54764	7.83449	7.80936	7.87745	7.7955	7.87484	7.9432	7.93111	7.74956	8.1736	7.97791	7.73043	7.65387	8.0793	8.08734
201028_s_at	chrXp22.32 and Yp11.3	4267	CD99	10.4976	9.17684	10.2324	10.048	9.6674	9.08717	10.3912	9.80556	9.5555	6.99783	6.93596	5.70744	7.52725	6.61745	5.99615	5.61788	5.14175	5.70264	5.46439	5.78787	7.27453	5.72561	5.52015	6.84559	7.85739	5.65865	6.71203	6.99341	6.72653	6.60213	6.75632	5.75906	6.5265	7.10447	6.38973
201029_s_at	chrXp22.32 and Yp11.3	4267	CD99	11.6053	10.9032	11.1184	11.4105	10.7016	10.6281	11.4532	11.0963	10.9961	8.60127	8.31741	7.56575	9.13197	8.14738	7.51554	7.29684	6.96828	7.90162	6.88915	7.38819	8.4724	7.62797	7.34515	8.61501	9.32235	7.25503	7.84924	8.52261	7.67175	7.97501	8.16038	8.17519	7.87008	8.47532	7.66963
201030_x_at	chr12p12.2-p12.1	3945	LDHB	11.7713	11.455	11.4645	11.6538	11.7646	11.9412	11.7983	11.5237	12.2505	12.956	12.9978	12.8644	12.9565	12.9294	12.9827	12.9291	12.9475	12.9266	13.2296	12.918	12.9551	12.9313	13.0251	12.8842	13.03	12.9814	13.2201	12.8642	13.1552	12.9474	13.0801	12.784	12.9989	13.0751	13.088
201031_s_at	chr5q35.3	3187	HNRNPH1	9.0665	8.95325	9.2847	9.28201	9.24775	9.29207	8.8711	9.07025	9.63092	10.8339	10.6489	11.069	10.5744	10.8064	10.7167	10.7609	10.9593	10.4932	10.825	10.8668	10.963	10.8606	10.882	10.4093	10.775	10.8665	10.7131	10.6393	10.6384	10.7862	10.6147	10.3867	10.8747	10.9799	10.8015
201032_at	chr20q11.23	10904	BLCAP	8.2659	8.76525	8.51282	8.80433	8.63823	8.61227	8.24911	8.74666	7.47559	7.88988	7.57686	7.606	7.71686	7.41173	7.86415	7.82454	7.57112	7.44778	7.37595	7.28806	7.29204	7.42563	7.16172	7.60055	7.54045	7.9517	7.73656	7.68777	7.48991	7.55155	7.96374	7.31999	7.36525	7.50566	7.71056
201033_x_at	chr12q24.2	6175	RPLP0	13.419	13.3455	13.1984	13.221	13.205	13.1847	13.21	13.1405	13.3353	13.2884	13.4259	13.3091	13.3546	13.3023	13.3196	13.3185	13.3511	13.3446	13.241	13.3858	13.3101	13.3081	13.2774	13.3912	13.2583	13.2407	13.2283	13.3396	13.3601	13.3528	13.3743	13.3775	13.3322	13.3503	13.3058
201034_at	chr10q25.2	120	ADD3	9.94029	10.0415	9.46162	9.14771	9.71216	9.6491	10.005	9.20327	10.0244	9.14125	9.37747	9.50541	9.80656	9.02393	9.06156	9.2025	9.64104	9.75459	9.36345	9.90565	9.44796	9.39444	9.20945	9.41778	9.10462	9.27496	9.57467	9.51849	9.53451	9.37359	9.28642	9.53083	9.84074	9.06137	9.66275
201035_s_at	chr4q22-q26	3033	HADH	7.55906	7.28918	7.12737	6.79719	6.94254	7.55251	7.02009	7.19981	7.06394	7.45999	7.56348	7.35243	7.4776	7.50944	7.54217	7.26189	7.70018	7.84849	7.56634	7.771	7.26087	7.65749	7.60794	8.16395	8.19717	7.63642	7.5598	7.82481	7.60615	7.69845	7.59051	7.69617	7.57319	7.40287	7.52248
201036_s_at	chr4q22-q26	3033	HADH	8.33182	8.26526	8.01667	7.79671	7.71197	8.77897	8.32728	8.82923	7.65584	8.69968	8.60099	8.28089	8.2257	8.31156	8.47279	8.67916	8.48071	8.81759	8.38225	8.70194	8.40591	8.26991	8.13181	8.94763	8.84132	8.69254	8.1982	8.42381	8.18513	8.6667	8.53189	8.44656	8.41305	8.40495	8.42686
201037_at	chr10p15.3-p15.2	5214	PFKP	9.12832	7.88173	7.96001	8.56129	8.80543	8.73132	9.08231	8.55012	9.61952	8.30539	9.23526	9.60186	9.04329	8.64156	7.90515	7.81362	8.77046	9.24645	8.6442	9.24819	9.62335	9.70391	9.42479	8.25161	9.08529	8.78288	9.2077	9.48863	9.67101	9.66114	9.00815	9.40416	9.45542	8.85906	9.15769
201038_s_at	chr15q23	8125	ANP32A	6.04364	6.01231	6.38626	5.54036	6.49913	6.37526	6.05161	6.11017	5.31058	8.76489	7.87462	8.04456	7.82527	7.74064	8.5124	8.26831	7.46182	7.87162	7.81711	8.40391	8.2091	7.71027	8.00051	7.23695	7.71013	8.16907	7.71181	7.79309	7.95469	7.91958	7.59346	6.55584	7.65442	8.00048	7.81118
201039_s_at	chr19p13.2	5886	RAD23A	8.28724	6.72349	6.95261	6.89028	6.59639	7.72323	7.09529	7.05487	7.86217	6.87045	7.10572	7.0608	7.63122	6.62499	6.81678	6.74642	6.29729	7.25039	6.21407	6.51371	6.45325	6.33588	6.30227	7.19577	6.56383	6.45211	6.62923	7.51697	6.74389	6.80102	6.59334	7.47406	6.13915	6.24909	6.3216
201040_at	chr3p21.31	2771	GNAI2	8.61019	7.579	7.68252	7.90463	7.71879	7.41451	8.03617	7.70344	7.21954	7.49306	7.24054	7.09481	7.56331	7.39424	7.70908	7.34789	7.01224	7.36031	6.72557	7.35134	7.06485	7.30908	7.08215	7.10636	7.54336	7.20734	7.615	7.14895	7.4174	6.93861	7.26145	7.36675	7.18916	7.34604	7.07558
201041_s_at	chr5q34	1843	DUSP1	8.98279	11.5598	11.1444	10.812	10.8812	10.5055	7.51032	11.0402	9.20418	7.71371	7.98185	7.61747	8.09824	6.68735	7.6306	7.21025	7.11534	6.49587	8.24274	6.89048	9.26696	10.172	9.81763	7.20056	9.2152	8.00049	8.5781	7.3276	7.09598	8.06709	8.08697	7.13771	8.22871	7.82816	8.85878
201042_at	chr20q12	7052	TGM2	7.61241	6.66685	5.72622	5.22137	5.8906	5.81025	9.51461	7.90581	8.01483	3.69442	4.23621	3.88296	4.68656	3.87497	3.81701	3.70746	3.8923	3.83507	4.0745	4.02267	3.78429	4.19942	3.84425	4.33405	3.98658	3.87531	3.83748	4.0948	3.85227	3.78227	3.785	4.13014	4.07045	4.09385	4.11668
201043_s_at	chr15q23	8125	ANP32A	6.50171	5.99346	6.65407	5.91644	7.05416	6.71376	6.2658	6.1105	6.03674	8.17229	8.49046	8.48238	7.58999	8.04674	8.50724	8.39542	8.26552	7.6173	8.28381	8.78136	8.62727	8.37921	8.53309	8.18921	8.72888	8.36436	8.58742	8.41495	8.79143	8.03003	8.17729	7.8671	8.40622	8.10921	8.62516
201044_x_at	chr5q34	1843	DUSP1	4.45867	4.81564	5.2087	4.68124	4.96072	5.11488	4.53636	4.7222	5.25969	4.25461	4.15348	3.7271	4.11232	4.45055	4.4173	4.32622	3.94751	4.33697	4.29146	4.46876	4.13751	4.3866	4.62096	4.29512	4.33337	4.15621	4.26715	4.25747	4.07032	4.10098	4.06935	4.55248	4.16463	4.6428	4.30416
201045_s_at	chr11q13.3	5870	RAB6A	4.25634	4.5165	4.81925	4.58737	4.44473	5.03801	4.66792	4.59862	5.61237	4.3287	4.5202	4.05436	4.06378	4.56717	4.42655	4.79901	4.42192	4.37422	4.60924	4.52322	4.4975	4.48815	4.36753	4.37067	4.54202	4.27356	4.15491	4.54543	4.11591	4.44268	4.70897	4.95278	4.41321	4.74694	4.41355
201046_s_at	chr19p13.2	5886	RAD23A	8.23284	7.56671	7.34695	7.35368	6.97573	7.86212	7.44749	7.75835	7.85338	7.07814	7.53417	7.7184	7.50446	7.11164	6.9196	7.10086	7.41384	7.3541	7.06571	7.16254	7.12254	7.02787	6.92166	7.73971	7.3945	7.01856	7.45255	7.73053	7.36517	7.36132	7.39244	7.73735	7.16016	6.62872	7.14234
201047_x_at	chr11q13.3	5870	RAB6A	9.67631	9.86918	9.73993	9.93574	9.65419	9.72533	9.60718	9.8905	9.39458	8.80556	8.56128	9.18572	9.06667	9.05279	8.62576	8.74335	8.93457	8.90309	8.5953	8.9525	8.86011	8.73689	8.27395	9.16921	9.12437	8.88664	8.88287	9.15453	8.83099	8.79958	8.84875	9.26328	8.95115	8.33695	8.54973
201048_x_at	chr11q13.3	5870	RAB6A	3.91983	4.12833	4.3293	3.93943	4.31791	4.317	4.15112	4.14242	4.3097	4.05573	4.22622	4.01882	4.02177	4.13222	4.04868	4.2264	4.20082	4.42299	4.21974	4.16911	4.19003	4.15948	4.05079	4.06371	4.11834	4.1237	4.1237	4.27762	4.10535	4.06232	4.1004	4.12833	4.20842	4.27121	4.24623
201049_s_at	chr6p21.3	6222	RPS18	13.643	13.5595	13.6641	13.585	13.6886	13.647	13.7366	13.6602	13.5547	13.7015	13.6226	13.726	13.7501	13.6466	13.5528	13.6641	13.7483	13.7447	13.7613	13.7287	13.6518	13.7563	13.7337	13.7985	13.6609	13.7299	13.8321	13.8381	13.7232	13.7674	13.7217	13.8044	13.8625	13.596	13.8345
201050_at	chr19q13.2	23646	PLD3	7.17796	7.12138	6.79466	7.36879	7.06605	7.18345	7.2919	7.41191	6.76616	6.94195	6.53872	6.66939	6.55118	6.80042	6.69758	6.28496	6.49124	6.90218	6.27111	6.59287	6.50309	6.63531	6.55746	6.66371	6.72874	7.03226	6.77384	6.74475	6.63663	6.75339	6.83955	6.89158	6.32033	6.75243	6.73661
201051_at	chr15q23	8125	ANP32A	8.42628	8.0336	8.26899	7.90463	8.56658	8.35883	8.50872	8.20603	7.99034	9.99419	10.1763	9.93811	9.91644	9.46866	10.3409	10.1549	9.63746	9.9588	9.54334	10.0843	10.0485	9.69077	9.83417	9.57563	9.91671	9.76046	9.77319	10.0509	9.8676	9.73929	9.81873	9.90837	9.91016	9.95144	9.87423
201052_s_at	chr20p13	9491	PSMF1	6.72499	6.01405	6.47005	6.72263	6.24798	6.57009	6.62125	6.46129	6.03459	6.85038	6.81029	6.40987	6.46461	6.58404	6.76892	6.58492	5.56067	5.83054	5.4827	6.30804	6.02921	5.92653	5.7889	6.34124	5.71095	5.9872	5.88563	6.37445	5.87234	6.23113	5.91245	6.01932	5.45263	6.25178	6.00667
201053_s_at	chr20p13	9491	PSMF1	7.15717	7.1989	7.13808	6.72985	7.26079	7.01111	7.06769	7.51802	5.43179	6.50679	6.31328	6.26125	6.30871	6.02204	6.56204	6.30964	5.96647	6.07909	6.20165	6.79689	6.30759	6.37979	6.33959	5.39483	6.37258	6.45418	6.07043	5.97185	6.28323	5.92233	6.38578	4.72962	6.00543	5.89338	6.09216
201054_at	chr5q31	10949	HNRNPA0	9.20562	9.98775	9.98711	9.61075	9.8896	9.99542	9.79558	9.77461	9.67363	11.0385	10.8888	10.7847	10.9338	10.7862	10.9572	11.0343	10.2561	10.7189	10.3475	10.9396	10.3733	10.1698	10.3099	10.2635	10.1824	10.6719	10.1848	10.6632	10.1798	10.6638	10.2388	10.2392	10.3195	10.6041	10.3479
201055_s_at	chr5q31	10949	HNRNPA0	7.81311	8.216	8.10909	8.02337	8.11705	8.17828	8.13946	7.8651	7.89774	9.32169	9.28057	9.35702	9.28749	9.35512	9.44429	9.45774	8.73725	8.8467	8.80655	9.43472	9.11343	9.429	9.61486	9.1823	9.23218	9.06667	8.96724	9.08928	9.07288	9.33286	9.37114	8.98391	8.79708	9.28783	9.19642
201056_at	chr3q13	2804	GOLGB1	6.37059	6.42433	6.87168	6.64618	6.60776	6.61303	7.04459	6.48994	6.01902	5.44794	4.91543	5.98989	5.02264	5.27907	5.44567	5.16522	6.42342	5.43382	5.80009	5.88722	5.79749	5.80605	5.69668	5.6097	6.29187	5.55125	5.94831	5.74505	5.6522	5.4741	5.77112	5.42749	5.89291	5.47963	5.99335
201057_s_at	chr3q13	2804	GOLGB1	7.57077	8.16022	7.84575	8.35552	7.96148	8.22982	7.78328	7.81827	7.34953	6.37613	6.19335	7.12552	6.32178	6.55134	6.14149	5.94019	6.98604	5.89857	6.56778	6.51	7.21905	7.20964	7.27485	6.4032	7.2164	6.95404	7.1954	6.83623	7.06714	6.56036	7.0434	5.97892	7.4249	6.517	7.34529
201058_s_at	chr20q11.23	10398	MYL9	8.36799	9.02349	9.36193	9.66328	9.47662	10.8834	7.92219	9.9221	8.57763	7.39831	6.75308	6.27106	6.53134	6.99621	6.52996	6.28666	6.0603	6.47835	7.13733	6.91773	7.48903	6.68539	6.33677	6.78459	7.62799	6.88822	6.78793	7.32937	7.21477	6.61254	6.33142	7.01689	6.67353	7.70644	6.49345
201059_at	chr11q13	2017	CTTN	9.47698	8.83664	8.9821	9.07804	9.07538	9.14445	9.40123	8.95489	9.22996	8.63002	8.51807	8.89865	8.46547	8.39961	8.22051	8.30036	8.8845	8.54631	8.85908	8.57781	9.15246	8.93896	8.9864	8.37043	8.70171	8.75772	8.57254	8.44792	8.97944	8.9321	8.74534	8.34662	8.55333	8.81346	8.86964
201060_x_at	chr9q34.1	2040	STOM	8.50732	8.94972	8.74391	8.37503	8.43854	8.70353	7.96619	8.27376	7.86386	6.1907	8.18332	7.77467	8.26079	7.19	5.48865	6.19219	7.49834	7.62576	6.93779	7.71641	7.41512	7.868	7.70055	8.40464	4.97379	7.277	8.20881	7.89949	7.49982	7.74076	7.66366	7.76668	7.63218	6.23876	7.5166
201061_s_at	chr9q34.1	2040	STOM	9.62096	9.90054	9.70379	9.27563	9.45186	9.78349	9.28928	9.72152	9.13892	6.13383	8.31107	8.48642	8.71917	7.4924	5.97714	6.50889	8.47742	8.29122	8.03464	8.53915	8.37804	8.64976	8.59501	8.91782	6.44325	7.85758	8.9934	8.5748	8.43912	8.09242	8.63617	8.69638	8.54374	6.69847	8.51119
201062_at	chr9q34.1	2040	STOM	3.73341	3.44639	3.55606	3.69668	3.77128	3.69787	3.63479	3.68624	3.47487	3.60484	3.65622	3.57714	3.60076	3.37509	3.92924	3.57666	3.59127	3.64059	3.44442	3.70061	3.49873	3.59012	3.35278	3.68382	3.5083	3.65139	3.73878	3.47869	3.44447	3.61778	3.57794	3.28171	3.66227	3.41111	3.6099
201063_at	chr11p13	5954	RCN1	10.5506	10.8814	10.6213	10.7364	10.7687	10.499	10.5703	10.9095	11.2711	9.4564	9.15665	8.6929	9.41947	9.96547	9.45372	9.42626	8.73935	9.00007	8.61111	9.03027	9.27477	8.60582	8.85227	9.00114	9.67931	9.37753	8.6217	9.16074	9.00735	9.20659	8.87324	8.76317	9.02658	9.65501	8.71095
201064_s_at	chr1p34.2	8761	PABPC4	9.66505	8.61431	8.25594	8.55158	8.23125	8.29901	8.50904	8.42136	9.15308	9.90511	9.57039	9.17896	9.53252	9.58816	9.5675	9.50913	8.65589	9.39618	8.97723	9.18575	8.80488	8.92393	9.01875	8.95622	8.75671	9.28331	8.5042	9.12072	8.72529	9.55483	8.85113	9.05252	8.75881	9.60907	8.97183
201065_s_at	chr7q11.23	100093631 /// 2969 /// 2970	GTF2I /// GTF2IP1 /// LOC100093631	9.11515	8.94804	8.94756	8.58167	8.67035	8.94903	9.44	8.91018	8.35798	9.70733	9.999	9.61741	9.77423	9.37061	9.82557	9.55292	9.12139	9.58575	8.64848	9.46856	9.3375	9.03002	9.09873	8.86025	8.7618	9.18107	8.82443	9.25764	8.70846	9.17182	9.34076	8.82233	9.04286	9.83044	9.09573
201066_at	chr8q24.3	1537	CYC1	9.43411	9.05469	8.96757	9.30514	9.35338	9.3147	9.19722	9.13827	9.40304	10.2144	10.2587	9.79458	10.1196	10.0309	10.0639	10.0677	9.93777	10.3886	10.1239	9.94246	9.7448	9.92706	9.97219	10.5323	9.6403	9.99395	9.80001	10.256	9.96769	10.4048	10.0782	10.3784	9.80235	9.70678	9.84647
201067_at	chr7q22.1-q22.3	5701	PSMC2	7.12317	6.96444	6.85881	7.04747	7.18734	6.94107	7.34777	7.4736	6.40789	6.48731	6.33221	6.26971	6.50368	5.80809	6.53833	6.44161	5.97638	5.52644	6.36626	6.09795	6.24879	6.3997	6.56848	5.41852	6.00775	6.50999	6.21012	5.40312	6.47721	6.02532	6.2014	5.52911	6.80862	5.92241	6.17011
201068_s_at	chr7q22.1-q22.3	5701	PSMC2	9.48329	9.55577	9.85967	9.88689	9.8719	9.89585	9.80715	9.89082	9.75287	10.2393	10.2408	9.95973	10.1326	10.1493	10.4028	10.3889	9.78475	9.78697	10.5446	9.80484	10.1164	10.1758	10.2013	9.64347	9.82368	10.2748	10.3774	9.70965	10.4023	9.99619	10.0781	9.46271	9.97908	10.4347	10.2487
201069_at	chr16q13-q21	4313	MMP2	11.4211	12.3785	12.1697	12.2644	12.3047	12.3074	11.7233	12.1934	11.1438	7.1911	6.86591	6.0135	7.19426	7.14114	7.28724	7.19108	5.58601	6.2148	5.21813	5.73743	5.69885	5.71714	5.85455	5.92141	7.35705	4.8189	5.30377	6.08587	5.49425	5.89691	5.54211	6.54413	6.43369	6.4878	5.79765
201070_x_at	chr2q33.1	23451	SF3B1	7.78163	6.68349	7.19371	6.93178	6.43324	7.07658	6.84134	6.26821	7.77314	7.46371	8.74058	7.21345	8.66727	7.08582	7.91013	7.88899	8.23732	8.13727	7.58919	7.33634	8.15718	7.46715	7.33621	7.46163	7.24264	7.16013	6.99021	8.2423	7.36515	7.50393	7.75714	8.49444	7.50845	8.55634	7.68015
201071_x_at	chr2q33.1	23451	SF3B1	9.9879	9.89472	9.77425	9.97258	10.1647	9.92274	9.95628	9.91983	10.2238	10.9491	11.0607	10.9984	11.0782	10.8471	10.926	10.8645	10.8606	11.021	11.0019	11.0656	10.7947	11.018	11.0065	10.9909	10.7888	10.6647	10.7786	10.8495	10.7587	10.8979	10.9939	11.1346	11.0173	10.7992	11.0769
201072_s_at	chr3p21.31	6599	SMARCC1	8.20677	6.89249	7.16307	7.17299	7.27786	7.6241	7.19415	7.83117	7.84917	9.87105	10.4493	9.96219	10.2566	9.82922	10.2219	10.1597	9.77513	9.65809	9.84109	10.1093	9.90757	9.78339	9.89183	9.54062	9.7511	9.47437	9.79604	9.85177	9.23845	9.80872	10.2318	9.57254	9.16268	10.1433	10.0261
201073_s_at	chr3p21.31	6599	SMARCC1	6.19716	5.55696	5.80693	5.78967	5.57674	5.79142	5.27712	5.40809	5.59256	7.46664	7.78744	6.91105	7.81858	7.26314	7.74826	7.59688	6.0417	6.72069	6.4008	6.70804	6.59194	7.07005	7.03496	6.86606	6.82658	6.68673	6.46052	6.85682	6.69169	7.14141	6.63749	6.95955	6.83133	7.32456	6.93767
201074_at	chr3p21.31	6599	SMARCC1	7.98671	7.49289	7.60462	7.60456	7.96906	7.8801	7.68804	7.92987	8.0884	9.98891	10.0644	10.2278	10.0845	10.1609	10.0761	10.1651	9.53484	10.0531	9.50313	10.2395	9.79002	9.76306	9.80625	9.85588	9.56559	9.85012	9.66407	9.76825	9.74226	10.0632	9.90784	9.92698	9.84612	10.2759	10.0634
201075_s_at	chr3p21.31	6599	SMARCC1	6.90256	5.89456	6.20427	6.18254	6.56127	6.42724	6.14889	6.76196	6.86272	8.72001	9.23041	8.97934	8.69224	8.84538	8.90167	9.00999	8.34584	8.9076	8.44467	9.20868	8.68194	8.69343	8.79526	8.45547	8.56796	8.80732	8.48436	8.39589	8.70927	8.77374	8.75189	8.52916	8.70098	9.00655	8.8151
201076_at	chr22q13	4809	NHP2L1	8.05852	7.61511	7.7732	7.58842	7.60871	7.38165	8.13509	7.75316	8.01681	8.55134	8.6383	8.55015	8.29141	8.2157	8.53063	8.64426	8.29005	8.65625	8.39372	8.62308	8.24188	8.32187	8.43092	8.63553	8.34237	8.38291	8.0862	8.55095	8.21765	8.53088	8.52812	8.75585	8.27097	8.31963	8.33097
201077_s_at	chr22q13	4809	NHP2L1	10.2349	9.67404	9.88218	10.0741	10.036	9.68997	9.78235	10.1424	10.1685	10.6264	10.4224	10.5951	10.4038	10.4166	10.4454	10.5186	10.4851	10.4903	10.6162	10.3826	10.5388	10.7151	10.7011	10.6608	10.5243	10.3699	10.5128	10.8011	10.6652	10.5665	10.4847	10.6712	10.5874	10.5329	10.5806
201078_at	chr13q32.3	9375	TM9SF2	9.7786	10.0973	9.92091	9.77484	10.0386	9.80723	10.0303	10.1292	9.80888	9.5357	9.67992	9.3794	9.6183	9.60596	9.485	9.65864	9.05327	9.12056	8.89395	9.41975	9.27586	9.04263	8.87422	9.27024	8.78104	9.0209	8.89592	9.14753	9.00216	9.426	8.69757	9.06703	8.94098	9.34138	9.2002
201079_at	chr17q25.3	9144	SYNGR2	7.00788	6.50501	6.99031	7.44904	7.09517	6.64135	7.35092	7.82828	5.21048	7.47477	7.36069	7.36703	7.39216	7.23191	7.4808	7.17069	7.11138	7.57614	7.06378	7.03647	7.3682	7.39453	7.28738	7.67876	6.5994	7.17211	7.21669	7.56611	7.37198	7.57183	7.23472	7.58497	7.27435	6.80036	7.25375
201080_at	chr17q12	8396	PIP4K2B	7.18017	6.48922	6.10254	6.56577	6.38669	6.5105	6.61044	6.21021	6.67727	6.88634	6.3985	6.51569	6.35756	6.69099	7.01063	6.70394	6.40851	6.30641	6.24575	6.24465	6.88029	6.37731	6.5505	6.54831	7.23809	6.66214	6.61998	5.93195	6.49436	6.27776	6.76064	6.37607	6.60159	6.92187	6.63224
201081_s_at	chr17q12	8396	PIP4K2B	4.55423	4.42814	4.70512	4.59213	4.61239	4.57465	4.97197	4.62002	4.50955	4.50903	4.52829	4.39302	4.81609	4.81961	4.72458	4.7739	4.50517	4.62794	4.50319	4.73907	4.37596	4.53119	4.64245	4.47133	4.49701	4.3735	4.34444	4.48146	4.30927	4.69825	4.51844	4.68826	4.29334	4.95901	4.0117
201082_s_at	chr2p13	1639	DCTN1	5.37539	5.79467	4.95788	5.42795	5.01766	5.75139	5.41473	5.93019	4.6129	5.87047	5.4753	5.80189	4.98163	5.31573	5.56097	5.24811	4.62703	5.23291	4.86919	4.97209	4.79889	5.21472	5.38863	4.76161	4.5472	5.04596	5.86181	5.30797	5.96149	5.19181	4.99723	4.91753	4.62249	5.17853	4.97947
201083_s_at	chr6q22-q23	9774	BCLAF1	5.42903	5.01186	5.24608	5.08514	5.33874	5.47944	5.44147	5.34244	5.37555	6.21613	6.74887	5.6868	6.09844	5.7156	6.47498	6.29097	4.83198	5.02921	5.0799	5.42756	5.86854	6.22621	5.60469	4.90706	5.30616	5.96805	5.26987	5.12653	5.73763	5.1568	5.32467	4.29167	5.74542	6.20267	5.66565
201084_s_at	chr6q22-q23	9774	BCLAF1	9.24779	9.28687	9.52412	9.41525	9.5093	9.58285	9.37738	9.52053	9.92677	10.3183	10.2967	9.97838	10.1326	10.226	10.2328	10.2558	8.67801	9.15713	10.3379	10.0594	10.3058	10.3146	10.283	9.03951	9.75152	10.2002	9.74556	8.90768	10.1454	9.39581	9.67154	8.54143	9.72564	10.669	9.90279
201085_s_at	chr21q22.11	6651	SON	8.31389	6.55736	6.7073	6.94306	6.82482	7.10593	6.87648	6.80609	7.50374	7.66068	8.39963	8.09146	8.75412	7.3125	7.66592	7.39817	7.16138	7.4766	6.3174	7.94894	7.23667	7.21635	7.22186	6.73102	6.83679	7.13349	6.6838	7.68938	6.50763	7.06685	7.23872	7.4437	6.92344	8.46646	7.09243
201086_x_at	chr21q22.11	6651	SON	8.62479	8.51794	8.38738	8.44309	8.37125	8.36998	8.24258	8.53181	8.78094	9.052	8.60338	9.30938	8.69106	8.83716	8.93174	8.81187	8.68916	8.72008	8.51635	9.21588	9.01211	8.73268	8.74567	8.96475	8.48132	9.07529	8.58274	8.61578	8.43535	8.74855	8.8182	8.78289	8.58763	9.08447	8.91394
201087_at	chr12q24.31	5829	PXN	7.12158	5.79504	5.42454	6.12578	5.9817	5.7714	6.63485	6.43685	6.38101	6.30708	6.03441	6.1047	6.42092	6.46371	5.64908	5.52192	5.57156	6.68856	6.13925	6.37025	5.72101	6.31702	6.56057	6.95617	6.72777	6.27267	5.79629	6.75189	5.94169	6.463	6.16705	6.87805	6.31647	6.51364	6.18869
201088_at	chr17q24.2	3838	KPNA2	8.74421	9.1597	9.58655	9.25879	9.3689	9.07103	9.29482	9.22168	10.2629	11.3373	10.9705	11.4134	11.0343	10.9456	11.1562	11.2872	11.3368	10.9412	11.02	11.075	11.017	10.9383	10.8847	10.9972	10.7591	11.0813	10.8529	11.066	10.8169	10.8551	10.8983	11.1135	11.101	11.144	10.9987
201089_at	chr8p21.3	526	ATP6V1B2	7.97047	8.48834	8.42311	8.46955	8.55474	8.79361	8.34921	8.76968	8.14869	7.8962	7.77372	7.45705	7.66036	7.54177	7.75512	7.77014	7.03862	7.486	7.21931	7.49687	7.39459	7.54199	7.89145	7.70964	7.42722	7.67075	7.15154	7.40481	7.32485	7.64622	7.46315	7.53114	7.59355	7.2421	7.2311
201090_x_at	chr12q13.12	100288366 /// 10376	LOC100288366 /// TUBA1B	12.198	11.9989	12.1314	12.1392	12.7056	12.3257	12.3257	12.378	13.0391	13.057	13.0028	12.9344	12.9792	12.9855	13.0191	13.0228	12.6896	12.8341	12.8503	12.9693	12.8714	12.7645	12.6676	12.7788	12.9317	12.7327	12.616	12.575	12.8337	12.7523	12.906	12.5417	12.6737	12.9152	12.709
201091_s_at	chr7p15.2	11335	CBX3	8.04063	7.96363	8.47686	7.66565	8.10939	7.84883	8.16689	8.07726	8.24247	9.43695	9.12775	9.195	9.24678	9.31251	9.29381	9.2997	9.53507	8.80597	9.61192	9.20494	9.26141	9.25159	9.16289	8.54364	9.05414	9.57715	9.25525	8.40243	9.43268	8.98561	8.85775	8.47269	9.27735	9.52349	9.21108
201092_at	chrXp22.2	5931	RBBP7	8.90652	8.3858	8.31458	8.2832	8.41995	8.46302	8.90482	8.58833	8.95675	10.0983	9.39202	9.86406	9.48362	9.76572	9.06783	9.21858	8.93809	9.1308	9.84521	8.95314	9.12535	8.92905	8.99196	8.94538	9.82196	9.81455	8.9195	9.18187	8.86771	9.14721	9.98814	8.85445	9.07801	9.16732	9.04075
201093_x_at	chr5p15	6389	SDHA	8.52426	8.43966	8.38424	8.59382	8.29624	8.40519	8.6782	8.78972	8.48758	7.94759	8.04216	8.25565	8.20546	8.09808	8.03248	7.95583	8.5046	8.58548	8.29165	8.00807	8.01607	8.25937	8.31799	8.37621	8.47778	8.13076	8.33109	8.53767	8.19303	8.37564	8.233	8.50454	8.29697	8.1731	8.34512
201094_at	chr14q	6235	RPS29	12.7939	12.6937	12.4673	12.8282	12.8187	12.8206	12.8526	12.9685	12.6605	13.2148	13.1121	13.1452	13.1911	13.1873	13.1493	13.1568	13.123	13.2879	13.2231	13.167	13.1387	13.1824	13.2025	13.2072	13.1026	13.1765	13.3581	13.3063	13.309	13.3281	13.1907	13.2146	13.2297	13.1305	13.2677
201095_at	chr5p15.2	1611	DAP	8.87193	8.85091	9.329	9.16486	8.87565	9.66257	9.3957	9.46321	8.56497	7.41617	6.8349	6.86467	7.01042	6.83645	7.12134	7.05165	6.59274	6.79179	6.29374	7.01626	7.00742	6.74629	6.73097	7.04118	7.20774	6.98591	6.61967	7.13199	6.60849	7.01334	6.87087	6.59858	6.74026	6.87859	6.68719
201096_s_at	chr3p21.2-p21.1	378	ARF4	10.0644	10.4928	10.6866	10.3579	10.7484	10.3326	10.2612	10.5299	10.3435	9.52133	9.60998	8.7964	9.7456	9.56983	9.61689	9.27337	9.11325	9.05033	9.62798	9.28541	9.91885	9.87528	9.87193	9.17735	9.61761	9.8045	9.03907	9.02842	9.28949	9.53653	9.0614	9.06995	9.59035	9.59156	9.36476
201097_s_at	chr3p21.2-p21.1	378	ARF4	11.6612	12.2034	12.1449	12.1858	11.8943	11.9116	11.7383	11.8142	11.8411	11.0094	10.9991	10.7051	10.9943	10.8921	10.9549	10.8678	10.6886	10.5877	11.05	10.8195	11.0499	10.8424	10.8922	10.5345	10.8244	11.0232	10.5317	10.7255	10.6488	10.6475	10.5678	10.4615	10.8108	10.9502	10.6178
201098_at	chr3q23	9276	COPB2	10.2778	10.0527	10.353	10.3968	10.2469	10.3237	10.2565	10.3934	10.372	9.65994	9.70092	9.61007	9.76674	9.72614	9.5924	9.62846	9.64756	9.48238	9.49907	9.44548	9.48229	9.30306	9.32159	9.78769	9.77212	9.56222	9.37894	9.83128	9.33057	9.52991	9.45596	9.68405	9.66039	9.53757	9.63341
201099_at	chrXp11.4	8239	USP9X	8.16675	8.85897	8.85419	8.62636	9.04347	8.39329	8.35583	8.93584	7.4752	10.0719	9.7891	10.3498	9.62962	9.61905	8.8066	9.08884	10.2466	9.84907	9.5275	10.3367	10.2292	9.74038	9.90158	9.58112	9.24879	10.7838	9.92366	9.75124	9.54142	9.65664	10.2533	9.33506	9.96239	9.62368	10.3178
201100_s_at	chrXp11.4	8239	USP9X	9.8716	10.3388	10.2983	10.2183	10.4969	9.83204	9.65518	10.3076	9.50747	11.4546	10.9907	11.7088	10.9759	11.1392	10.3414	10.4627	11.2975	11.1804	10.7975	11.5518	11.3314	11.0523	11.2805	11.1253	10.8617	11.9872	11.0735	11.0591	10.8412	10.934	11.5674	10.862	11.1672	11.0829	11.5798
201101_s_at	chr6q22-q23	9774	BCLAF1	9.04844	7.79401	8.70069	8.34698	7.82345	8.89275	8.57214	8.20194	9.93131	8.91025	9.9258	7.78263	9.87278	8.6916	9.24631	8.65736	7.60164	8.73049	8.42969	8.50434	9.93659	8.69817	8.70227	8.0294	7.52658	8.2989	7.39384	8.36916	8.04796	8.3314	7.86648	7.63348	7.52437	10.4196	7.99369
201102_s_at	chr21q22.3	5211	PFKL	7.04132	6.08951	5.66064	6.09021	6.00778	6.34106	6.73038	6.1207	6.58818	6.52398	6.77296	6.79384	7.05319	6.87888	6.72069	6.61595	6.51121	6.59029	6.26182	6.7156	6.1832	6.64912	6.51539	6.82346	6.67125	6.26904	6.42493	6.72852	6.44444	6.69641	6.81815	6.90338	6.4791	6.56902	6.69702
201103_x_at	chr1p12 /// chr1q21 /// chr1q21.1 /// chr1q21.2	100132406 /// 100506032 /// 149013 /// 200030 /// 284565 /// 343505 /// 400818 /// 728841 /// 728912 /// 728936	LOC100506032 /// NBPF10 /// NBPF11 /// NBPF12 /// NBPF15 /// NBPF16 /// NBPF24 /// NBPF7 /// NBPF8 /// NBPF9	9.66625	9.94076	9.82445	10.0079	9.88005	9.99559	9.88092	9.73082	10.2358	7.98536	7.24237	8.3823	7.79234	7.4815	7.5444	7.47837	8.36335	7.84009	7.95451	7.5463	8.74193	8.33997	7.86297	7.73231	9.5442	8.61709	8.58575	7.70422	8.40472	7.67621	8.5168	7.56852	8.61273	8.12423	8.45809
201104_x_at	chr1p12 /// chr1q21 /// chr1q21.1 /// chr1q21.2	100132406 /// 100506032 /// 149013 /// 200030 /// 25832 /// 284565 /// 343505 /// 400818 /// 728841 /// 728912 /// 728936	LOC100506032 /// NBPF10 /// NBPF11 /// NBPF12 /// NBPF14 /// NBPF15 /// NBPF16 /// NBPF24 /// NBPF7 /// NBPF8 /// NBPF9	8.50377	8.30462	8.30374	8.45741	8.34736	8.65104	8.46579	8.14009	8.68084	6.35088	6.04257	6.13899	5.81718	5.80492	5.81718	5.93713	6.37147	5.94473	6.59049	6.0549	7.54659	6.87916	6.74011	6.25563	8.2872	7.28191	6.83924	5.57358	6.91951	5.72495	6.9782	5.51712	7.04041	6.53673	6.90685
201105_at	chr22q13.1	3956	LGALS1	13.7793	13.3966	13.3776	13.3836	13.4472	13.2867	13.5813	13.3047	13.4978	8.81556	8.68382	9.65128	9.69231	7.32214	7.21357	7.94975	10.0609	10.5932	10.1141	10.1293	9.99738	10.1062	9.81763	10.287	12.1089	10.0529	10.2312	10.9312	10.2444	10.3534	9.43793	11.0031	10.5473	8.83341	10.4226
201106_at	chr19p13.3	2879	GPX4	11.2442	11.082	10.8764	10.7151	10.963	10.5343	10.5271	10.8022	10.1268	11.013	11.0587	11.1063	11.0633	10.8474	10.8631	10.9392	11.1415	11.2054	10.9976	11.0863	11.1096	11.0167	11.1475	11.2567	10.8189	11.0388	11.0206	11.2081	11.1083	11.2696	11.1336	11.2984	11.0744	10.5125	11.0318
201107_s_at	chr15q15	7057	THBS1	5.81551	7.55517	6.99219	6.09565	5.38625	6.67728	5.93094	7.08622	5.14491	3.78913	3.5993	3.37192	3.6086	4.01595	3.72903	3.82621	3.98212	3.7467	3.69196	3.7499	3.50248	4.05026	3.99476	3.8412	3.80967	3.75279	3.73211	3.83913	3.57538	3.83098	3.69756	3.86296	3.65734	3.92574	3.83913
201108_s_at	chr15q15	7057	THBS1	10.4758	11.1704	10.8086	10.7083	10.2639	10.8799	10.7222	10.8092	10.0483	4.24153	4.66621	4.09613	4.56012	4.37765	4.27488	4.21222	4.22308	4.38932	4.19726	4.53596	4.92524	4.52097	5.19466	4.54763	4.19599	4.29534	4.1931	4.35686	4.24394	4.09745	4.09908	4.98124	4.79839	4.74995	4.1861
201109_s_at	chr15q15	7057	THBS1	11.6003	12.1474	12.4729	12.3628	11.687	12.2809	12.328	12.1234	11.7324	5.04159	7.03854	4.77729	6.74786	4.88853	4.82668	4.4677	4.71339	5.1256	5.09242	5.47736	7.04169	6.52406	7.29778	5.63264	4.81206	6.35491	4.66502	5.07607	4.45858	4.9666	4.57649	7.42035	6.37691	5.91796	5.22648
201110_s_at	chr15q15	7057	THBS1	10.9653	11.8909	12.3495	11.6172	11.076	12.0634	11.7314	11.9753	11.3501	5.79832	7.40179	5.56885	7.06587	5.53971	4.64591	5.30783	4.87231	5.34469	6.49736	6.29564	8.40244	7.70567	8.26275	6.64622	5.4515	7.4654	6.37731	6.57792	5.18634	5.97687	4.95146	7.66148	7.82943	6.76604	6.0636
201111_at	chr20q13	1434	CSE1L	7.6184	7.47854	7.5049	7.21073	8.00775	7.91957	7.59581	7.53011	8.17374	9.91293	9.93854	9.61545	9.65169	9.37576	9.66003	9.96268	9.05268	9.10961	9.82002	9.42711	9.41098	9.22691	9.23823	9.28617	8.81248	9.58141	9.5546	8.85033	9.73694	9.39756	9.38517	8.56168	9.48159	9.34159	9.37542
201112_s_at	chr20q13	1434	CSE1L	8.80201	8.09242	8.36561	8.33674	8.7949	8.82207	8.31595	8.04755	9.78576	10.7512	11.0553	11.0005	10.9115	10.9086	10.9545	10.9312	10.5662	10.7014	11.105	10.877	10.652	10.8721	10.7458	10.787	10.3118	10.6822	10.7871	10.4486	10.9631	10.73	10.7019	10.3997	10.7591	10.9154	10.8419
201113_at	chr16p11.2	7284	TUFM	9.38164	8.71289	8.69114	9.01928	8.91505	9.11658	9.38486	8.78152	9.14615	10.1028	10.2175	10.1795	10.3197	10.1248	10.0429	10.1376	9.8301	10.3349	9.84744	9.89837	9.56252	9.89842	9.90723	10.4387	9.65386	9.53806	9.64606	10.218	9.81984	10.601	10.0152	10.3635	9.64298	9.91757	9.68352
201114_x_at	chr20q13.33	5688	PSMA7	10.127	10.0042	10.2271	10.219	10.4759	10.1726	10.2046	10.1335	10.5785	11.062	10.8942	10.7254	10.6967	10.9137	11.1324	11.0453	10.7148	10.7899	10.9975	10.7317	10.9178	10.8928	10.7396	10.7788	10.8636	10.9083	10.8067	10.8754	11.1167	10.8995	10.8323	10.737	10.8619	11.055	10.8181
201115_at	chr7p13	5425	POLD2	7.3591	6.14708	6.31702	6.25443	6.37934	6.26721	6.66848	6.38851	7.33293	7.7448	7.60565	7.52332	7.56418	7.58242	7.78163	7.72028	7.37528	7.80807	7.46978	7.60746	7.44736	7.62144	7.5382	7.715	7.84255	7.39565	7.70268	7.59491	7.78119	7.7362	7.6413	7.67995	7.47617	7.59916	7.63636
201116_s_at	chr4q32.3	1363	CPE	6.34074	9.70588	9.71394	9.2708	9.36454	10.9797	9.65775	9.49346	7.66411	6.83844	6.52208	6.30974	6.49078	7.02833	6.84686	7.25483	6.54478	6.31776	5.86464	7.17225	7.18975	6.27336	6.32342	6.8284	6.9613	6.56166	6.63188	6.47028	5.91805	6.38684	6.78582	5.55293	6.99482	6.70314	6.44981
201117_s_at	chr4q32.3	1363	CPE	5.61927	8.96862	9.17864	8.4126	8.68244	9.99322	8.99838	8.52643	6.19736	6.39809	5.74221	6.21919	5.4894	5.58776	5.74595	6.86111	6.26801	5.41617	4.74357	6.56446	6.56196	5.59356	5.84533	5.59583	6.38371	6.24354	6.67505	5.81702	5.96481	5.55384	6.44672	4.93976	7.15066	5.3141	6.51733
201118_at	chr1p36.22	5226	PGD	7.57957	8.09893	8.23402	7.78747	8.42489	7.84133	8.67335	8.08998	8.68435	9.18048	9.04799	8.99842	8.66218	8.98961	9.30548	9.22865	8.90501	9.46633	8.66326	9.25535	9.12933	9.03111	9.28241	9.07043	9.09541	9.04315	8.86162	9.06392	8.88938	9.39077	9.11023	9.62198	9.13805	9.11726	8.9826
201119_s_at	chr11q12-q13	1351	COX8A	10.9738	10.6326	10.89	10.8225	10.7894	10.6799	11.0606	10.7428	10.7802	11.3336	10.9693	11.3203	10.9673	11.0855	11.2109	11.2087	11.1627	11.2607	10.8767	11.0749	11.1418	11.0142	11.0439	11.266	11.1427	11.033	10.7945	11.2319	11.0586	11.3497	11.2098	11.189	10.9836	10.9672	10.9882
201120_s_at	chrXq22-q24	10857	PGRMC1	10.1757	9.78249	9.95537	9.30472	9.08052	9.20276	9.88875	9.57723	8.66977	9.11029	8.89201	8.0475	8.62712	8.69993	8.82753	8.4991	8.71873	8.14278	8.68782	8.83939	9.11973	8.76281	8.70552	8.10743	10.1433	9.73461	8.33199	7.80753	8.63866	8.22839	8.70567	8.17341	8.99205	9.29758	8.49333
201121_s_at	chrXq22-q24	10857	PGRMC1	11.887	11.8419	11.769	11.7535	11.06	11.3191	11.9644	11.7698	11.0153	11.4098	10.6764	10.2808	10.5332	10.9379	10.792	10.6115	10.7057	10.4311	10.5155	10.9544	10.5059	10.4921	10.4803	10.1826	11.4213	11.2018	10.4204	10.4654	10.5148	10.6305	10.7135	10.225	10.592	10.9643	10.5677
201122_x_at	chr17p13-p12	1984	EIF5A	8.34736	8.41207	7.87012	8.10363	8.00463	8.30101	8.36536	8.03632	9.11514	8.52107	8.70073	8.8207	8.23946	8.9032	9.23271	9.16496	9.19563	9.33641	9.1981	9.394	8.33815	8.52455	8.54471	9.39541	8.76682	9.045	8.45555	8.50895	8.73744	8.7804	8.30866	8.91843	8.58808	9.48126	9.10881
201123_s_at	chr17p13-p12	1984	EIF5A	9.5921	9.44821	8.93826	9.10811	8.89106	9.6246	9.47298	9.42999	10.5396	9.36283	10.3139	9.24955	9.07981	10.283	10.3825	10.3905	10.1652	10.514	10.2742	10.4325	9.56786	9.32004	9.41074	10.6514	9.62975	10.0516	8.98627	9.49043	9.54654	9.86489	9.21017	10.3811	9.41131	10.9241	9.9511
201124_at	chr3q21.2	3693	ITGB5	7.01641	7.47424	7.81171	7.03095	7.77093	7.4706	8.75075	6.78813	6.40103	5.88023	6.098	5.59106	6.27474	6.04779	6.41124	5.63272	5.40997	6.3733	4.52736	5.0987	5.8027	5.8218	5.25455	6.37402	7.54455	5.44018	5.68396	6.13152	5.81169	6.06139	5.69137	6.3898	6.10439	5.541	5.71369
201125_s_at	chr3q21.2	3693	ITGB5	9.48807	10.5054	10.3559	10.0292	10.3082	10.1772	10.6301	10.1209	9.78533	9.74983	9.37523	8.93735	9.40628	10.1309	9.94904	9.72563	8.47113	9.13405	8.19224	7.97034	8.96574	8.5778	8.59724	9.30272	9.46052	8.45847	8.11286	9.01692	8.79684	9.24676	8.51437	9.05644	8.50334	9.66265	8.11634
201126_s_at	chr5q35	4245	MGAT1	8.25699	8.33889	7.9127	8.14861	7.60957	8.23501	8.05958	8.46883	8.11786	7.4372	6.90147	7.01809	7.23964	7.15081	7.25036	7.53364	6.61047	7.03665	6.89394	7.20686	7.05216	6.75639	6.88249	6.99504	7.0755	6.94657	6.55031	7.04854	6.81104	6.78105	7.03895	6.98101	6.84977	7.09935	6.84828
201127_s_at	chr17q21.2	47	ACLY	7.41825	6.94218	7.0493	7.22429	7.62295	7.0512	7.21909	6.80194	7.8227	7.43795	7.54396	7.85493	7.15413	7.59935	7.86102	7.83164	7.79121	7.89754	7.75354	7.81922	7.91813	8.17826	8.35427	7.98742	8.08412	7.97092	7.74911	7.73336	7.72626	7.8238	8.32033	8.16796	8.00384	8.2718	8.19834
201128_s_at	chr17q21.2	47	ACLY	9.78525	9.57581	9.59409	9.80353	10.0418	9.31263	9.81984	9.47277	10.1211	10.4702	9.96122	10.4424	9.95831	10.1739	10.571	10.4707	10.0639	10.3338	10.036	10.2565	10.0549	10.2754	10.1453	10.2146	10.2059	10.3339	10.0729	10.4094	10.145	10.4519	10.5001	10.1588	10.2752	10.4669	10.2997
201129_at	chr2p22.1	6432	SRSF7	7.3531	7.14422	7.16729	6.68511	7.74106	6.89911	6.79079	7.29344	7.29929	9.66018	9.75629	9.71131	9.63095	9.11454	9.61973	9.67352	9.19854	9.2108	9.89042	9.51648	9.44657	9.52601	9.58761	8.69605	9.05541	9.91459	9.81708	9.42338	9.64142	9.24339	9.59887	8.82342	9.73417	8.78604	9.65729
201130_s_at	chr16q22.1	999	CDH1	3.85835	3.76814	3.80161	4.03315	4.07479	3.90335	4.0302	4.07402	4.10786	3.83446	4.29648	3.97445	4.03369	3.99925	4.00997	4.41473	4.14923	4.09682	4.13544	4.14425	4.12115	4.27633	4.36802	4.09721	3.95167	3.9746	3.95836	4.05269	3.84396	4.00864	4.31511	4.3034	3.92456	4.05891	4.26726
201131_s_at	chr16q22.1	999	CDH1	3.58092	3.58334	3.901	3.59604	3.95736	3.52666	3.6429	3.58906	3.68701	9.71702	10.5343	10.6796	10.4424	10.3494	9.57125	10.063	10.5451	10.6966	10.247	10.9276	10.1483	10.2816	10.2032	10.7701	6.35648	10.4027	10.4287	10.7538	9.97369	10.637	10.5915	10.6946	10.4736	10.1519	10.8087
201132_at	chrXq22	100529097 /// 3188	HNRNPH2 /// RPL36A-HNRNPH2	8.75829	8.59595	8.83479	8.44864	8.90927	8.87541	8.54994	8.97406	8.50642	10.3747	9.10589	9.19648	9.09576	8.96146	9.23147	9.1898	8.85407	8.76971	9.17866	9.21016	9.09099	8.82081	8.96763	8.18418	9.71326	9.99537	9.13085	8.5992	8.982	9.08824	8.89267	8.24803	9.12549	9.13342	9.04021
201133_s_at	chr5q21.3	9867	PJA2	9.0169	9.10655	8.78873	8.84304	8.79132	9.07188	8.85721	9.08718	8.76858	7.36091	7.71859	8.22072	8.07354	7.32766	7.44715	7.01861	7.9832	7.90262	7.14058	8.10617	7.73497	7.69975	7.3297	8.52114	8.42591	8.03385	7.97626	8.37348	7.92317	7.76006	7.59821	8.59925	8.39511	7.23768	7.89435
201134_x_at	chr5q14	1350	COX7C	11.4147	11.9092	11.9716	11.7803	11.9537	12.0333	11.7834	11.9172	11.2137	12.4055	12.761	12.7708	12.676	12.4929	12.3756	12.3156	12.8503	12.586	13.0291	12.65	12.756	12.7524	12.7826	12.5827	12.3719	12.7062	13.0463	12.6641	12.844	12.6899	12.9214	12.689	12.8465	12.5189	12.9043
201135_at	chr10q26.2-q26.3	1892	ECHS1	9.67331	9.11284	9.5032	9.13489	9.19226	9.27248	9.50263	9.34706	9.37413	9.62374	9.49712	9.50107	9.31858	9.42575	9.8087	9.55333	9.30209	9.41455	9.04471	9.75959	9.40624	9.09581	9.22286	9.36397	8.98713	9.11838	8.91868	9.32062	9.29524	9.4265	8.83325	9.21395	8.96032	9.57893	9.03865
201136_at	chrXp11.23	5355	PLP2	10.0702	7.70807	8.00779	8.38532	8.34696	7.68812	8.81754	8.52127	10.5602	5.62007	5.79748	6.55719	5.43656	5.84447	5.17916	5.28785	5.73213	5.6975	6.05362	5.8067	6.17684	6.08606	5.5873	6.29657	5.06884	6.51724	6.31516	7.00187	6.03673	6.2392	5.82254	6.32509	6.43175	6.03989	6.46015
201137_s_at	chr6p21.3	3115	HLA-DPB1	6.28366	5.96125	6.73544	6.13099	5.39227	6.21209	6.26067	6.1862	5.15145	6.91844	6.92512	6.62535	6.69035	7.09689	6.85741	6.80325	6.69185	6.70302	6.73368	6.28773	6.3302	6.12615	6.15649	6.37766	6.09903	7.27909	7.06951	6.51218	6.9697	6.7195	7.08008	6.17384	6.69213	6.93534	7.34846
201138_s_at	chr2q31.1	6741	SSB	8.85928	9.0888	9.27838	8.95721	9.26577	9.32878	8.66525	9.13163	8.91138	10.1896	10.4199	10.7207	10.5176	10.2722	10.1003	10.2335	10.5847	10.3196	10.6545	10.316	10.7172	10.6857	10.6748	10.0498	10.3231	10.6885	10.5629	10.509	10.8479	10.5379	10.6192	10.0361	10.5769	10.5655	10.7924
201139_s_at	chr2q31.1	6741	SSB	8.47446	8.5716	8.85785	8.53881	8.68731	8.9205	8.24613	8.64761	8.92189	9.89071	9.82398	10.185	9.89223	10.0089	9.85067	9.93049	10.2141	9.91075	10.0811	9.90966	9.98255	9.67172	9.73027	9.71953	9.27438	9.76161	9.7207	10.1544	9.93617	10.1366	9.58443	9.63364	9.75626	9.93735	9.86858
201140_s_at	chr17q21.2	5878	RAB5C	7.32776	6.88229	7.14256	7.07566	6.97569	6.97018	7.17866	7.1659	7.03099	6.76446	6.58657	6.61835	6.7499	6.97092	6.47094	6.51461	5.94093	6.16557	6.33228	6.37537	6.58658	6.29625	6.70595	6.69747	6.04424	6.30755	6.3769	6.55731	6.51335	6.40885	6.0032	6.56638	6.15454	6.27907	6.24269
201141_at	chr7p15	10457	GPNMB	10.5764	9.84855	10.088	10.1076	9.81546	9.61156	10.1961	9.19214	10.4595	3.46312	3.72887	3.79433	3.52393	3.47421	3.40065	3.54063	4.08077	3.59453	3.78711	3.96058	3.85008	3.89238	3.78466	3.73572	5.02413	4.27426	4.23773	3.5851	3.81361	3.5602	3.98985	3.76129	3.76084	3.61285	3.98229
201142_at	chr14q23.3	1965	EIF2S1	8.17906	8.35326	8.45527	8.35702	8.36409	8.32841	8.06013	8.40735	8.28862	7.24392	7.19183	6.7671	7.53807	6.4122	7.1275	7.13924	6.87827	6.74209	6.74937	7.24604	7.10327	7.37478	7.34264	6.75724	7.61932	7.18315	7.13712	7.19036	7.11112	7.21962	7.07165	7.06913	7.24572	7.09606	7.13263
201143_s_at	chr14q23.3	1965	EIF2S1	7.70848	8.14387	8.49459	7.30579	8.70695	8.40697	8.03277	8.2293	7.56336	6.32416	6.73551	7.1042	6.31635	6.23588	6.91143	6.68764	6.63223	6.6934	6.63392	7.47295	6.70455	7.29961	7.5274	6.789	7.74683	6.93671	5.90579	6.24959	6.20556	6.63254	7.19093	6.53623	7.2222	6.47604	7.06821
201144_s_at	chr14q23.3	1965	EIF2S1	8.46339	8.6926	8.87413	8.89925	8.98201	8.93049	8.80967	9.06375	9.31972	10.0355	10.0015	9.8606	9.79064	10.156	10.1065	10.1272	9.51362	9.71052	9.98846	9.71604	9.77563	9.9044	9.87923	9.92327	9.53519	9.7268	9.40737	9.84217	9.80143	9.89258	9.61749	9.89062	9.61834	10.1965	9.64789
201145_at	chr1q21.3	10456	HAX1	8.98314	9.1335	9.04894	9.27229	9.02342	9.28444	9.12742	9.30001	9.12142	9.20416	9.21795	9.25979	9.2854	9.31446	9.12027	9.06077	9.47014	9.58949	9.63956	9.43726	9.26965	9.17672	9.33379	9.69099	9.39502	9.61044	9.69103	9.57486	9.6859	9.64955	9.569	9.77412	9.54036	9.24263	9.5508
201146_at	chr2q31	4780	NFE2L2	9.32861	9.42035	9.36154	9.1774	9.08887	9.43352	9.03141	9.04888	9.26432	8.27024	7.90814	7.65163	8.22006	8.33903	8.00632	7.94465	7.5924	7.50859	8.18636	8.15209	8.12865	7.85709	8.10743	7.76555	7.91929	8.38119	7.90542	7.70039	7.83854	7.84299	7.71909	7.18669	7.91236	7.78929	7.79224
201147_s_at	chr22q12.3	7078	TIMP3	9.67188	9.00923	9.39277	9.3846	8.57908	9.67099	9.1702	8.9783	11.2535	4.44533	5.08869	4.1919	5.4814	4.73931	4.70341	4.46781	4.42531	4.46187	4.52847	4.50453	5.0897	4.38756	4.83748	4.91625	5.07795	4.36663	4.49369	4.77542	4.07337	4.39154	4.39519	4.8917	5.19852	4.76852	4.25644
201148_s_at	chr22q12.3	7078	TIMP3	9.76847	8.5311	9.05699	9.28151	8.32931	9.8501	9.26941	8.65293	11.052	5.50938	5.58892	5.48755	6.52691	5.31706	5.51565	5.24475	5.90647	5.49171	5.96501	5.96869	5.54281	5.43284	5.44617	5.81615	5.81029	5.06908	5.44401	5.55408	5.45079	5.54811	5.11766	5.94594	5.63436	5.17959	5.46512
201149_s_at	chr22q12.3	7078	TIMP3	9.56521	8.34258	8.8245	9.17116	8.50858	9.64304	8.69141	8.38773	10.9672	4.04579	4.65488	4.22801	4.904	4.48828	4.40696	4.37017	4.32983	4.3218	4.07977	4.36831	4.451	4.16906	4.3438	4.60218	4.16869	4.15053	4.28023	4.39708	4.1791	4.22517	4.11217	4.74715	4.25855	4.13991	4.0452
201150_s_at	chr22q12.3	7078	TIMP3	10.6266	9.87177	10.3051	10.3562	9.88506	10.9575	10.2268	9.81576	11.8838	4.32043	4.71721	4.36428	6.16765	4.17929	4.25111	4.40818	3.91531	4.23902	4.41744	4.42445	5.11383	4.58156	4.69584	4.20706	4.90048	4.34441	4.19198	4.38787	4.27781	4.23754	3.92635	4.32387	4.63115	4.56373	4.06371
201151_s_at	chr3q25	4154	MBNL1	7.49118	6.09318	5.97672	5.99355	5.89714	6.77	5.06279	5.53663	5.75775	3.57189	3.65159	3.4736	3.75493	3.45626	3.77792	3.4633	3.60794	3.53419	3.43523	3.62772	3.68376	3.44145	3.61574	3.51132	3.46381	3.56957	3.4096	3.29092	3.57735	3.41642	3.36589	3.27038	3.47286	3.71513	3.53134
201152_s_at	chr3q25	4154	MBNL1	10.8096	9.76838	10.0183	9.67973	9.45678	10.3178	9.06792	9.47922	9.85548	4.93558	6.14304	5.47745	5.56627	5.52828	5.45447	5.09518	5.35026	4.90824	4.90437	5.45138	5.54548	5.40367	5.56914	4.9001	5.70633	5.01183	5.2254	4.86424	5.55597	4.97302	5.1639	4.78305	5.16598	5.60813	5.38596
201153_s_at	chr3q25	4154	MBNL1	9.27134	8.98577	9.10104	8.43536	8.54037	9.48053	8.27887	8.82295	8.96498	4.48706	4.0603	4.38177	4.71582	4.42743	4.46931	4.45328	4.26607	4.27018	4.05503	3.88895	4.04647	4.036	4.37207	3.77992	4.84151	4.61991	4.6255	3.86038	4.53551	3.89436	4.23547	3.80614	4.50372	4.66089	4.43068
201154_x_at	chr15q22	595097 /// 595098 /// 595099 /// 595100 /// 6124	RPL4 /// SNORD16 /// SNORD18A /// SNORD18B /// SNORD18C	12.7194	12.2978	12.3905	12.402	12.6578	12.5133	12.6892	12.4105	12.6235	12.7496	13.0197	13.0075	13.0117	12.8441	12.8935	12.8569	13.0209	12.9955	12.9113	13.0716	13.0241	13.1535	13.1614	13.1031	13.0889	13.0185	13.1041	12.9494	13.0577	13.0029	13.1707	13.0504	13.0504	12.9238	13.1255
201155_s_at	chr1p36.22	9927	MFN2	7.5549	7.18096	7.57817	7.4365	7.6105	7.41699	7.41935	7.53211	8.00499	7.65122	7.71809	7.2295	7.40079	7.22209	7.55925	7.40211	7.39668	7.10957	7.61805	7.45995	7.75881	7.91478	8.02502	7.41598	7.65174	7.926	7.616	7.30839	7.45715	7.24603	7.74172	7.15261	7.61374	7.87967	7.70443
201156_s_at	chr17q21.2	5878	RAB5C	7.51359	7.45843	7.52217	7.55428	7.23892	7.28735	7.52506	7.57949	7.17398	6.83006	7.29127	6.55217	6.95469	7.175	6.78888	6.88025	6.31336	6.54027	6.57774	6.44564	6.63366	6.63064	6.63357	6.99581	6.7103	6.58235	6.45646	6.63264	6.87731	6.73901	6.10723	6.77977	6.5832	6.70139	6.52567
201157_s_at	chr17q21.31	4836	NMT1	8.3149	7.8482	7.5984	7.68875	7.4908	7.75727	7.56388	7.8408	8.34456	8.63411	8.63944	8.4697	8.63411	8.76534	8.52441	8.58029	8.32223	8.84958	8.32192	8.27505	8.54569	8.59914	8.64281	8.90714	8.71831	8.22084	8.40338	8.78844	8.34167	8.54258	8.47627	9.07894	8.57595	8.68478	8.35752
201158_at	chr17q21.31	4836	NMT1	7.24217	6.84659	6.75575	6.89381	6.99762	7.09945	7.27855	6.74504	7.09101	7.81436	7.83267	7.76647	7.62083	7.72636	7.82498	7.80828	7.11344	7.44316	7.17769	7.55118	7.42017	7.19794	7.29184	7.61341	7.42433	7.81738	7.37437	7.45638	7.14799	7.52267	7.72837	7.08924	7.41483	7.61982	7.56397
201159_s_at	chr17q21.31	4836	NMT1	4.76598	4.45681	4.66236	4.49525	4.41043	4.48927	4.60039	4.53836	4.57225	5.12034	4.85772	5.11288	4.821	4.79073	4.91765	4.85283	4.8087	4.77358	4.86919	4.8747	4.97273	5.12729	5.05419	4.7539	4.9775	5.67869	5.04004	4.52646	5.07361	4.83398	5.36373	4.59265	4.93385	4.91629	5.00071
201160_s_at	chr12p13.1	8531	CSDA	10.2583	10.625	10.6098	10.3471	10.2806	10.3699	10.0004	10.3031	10.2942	10.422	10.2284	10.4426	10.2923	10.6837	10.3919	10.4493	10.7872	10.2592	10.2558	10.8068	10.3749	10.3217	10.31	10.3601	10.3905	10.3665	10.3377	10.4113	10.215	10.3957	10.3808	10.4766	10.5588	10.7195	10.4863
201161_s_at	chr12p13.1	8531	CSDA	9.63795	9.52225	9.4641	9.27773	9.22079	9.47276	9.06586	9.28313	9.56798	9.21599	9.57043	9.38283	9.44477	9.74212	9.56075	9.47096	9.15295	9.41886	8.93889	9.61407	9.14546	9.35952	9.35536	9.43724	9.37818	9.10878	8.95997	9.36135	9.05611	9.36812	9.21368	9.89617	9.27558	9.96668	9.2034
201162_at	chr4q12	3490	IGFBP7	9.51851	11.1424	11.4446	11.1817	11.6936	12.6897	9.24058	11.2339	11.555	6.78107	6.89575	6.48555	7.99179	7.31502	6.49788	7.02166	7.86343	7.75346	7.17501	6.54513	7.52683	7.15363	7.55427	7.80136	8.11894	7.58719	7.61068	7.5642	7.5459	7.36692	6.41124	7.85064	8.12433	8.23151	7.59291
201163_s_at	chr4q12	3490	IGFBP7	9.25237	10.5473	11.4836	10.6246	10.8461	11.8914	8.26273	10.6108	10.8335	3.85685	4.83814	4.12296	6.10216	4.03367	3.67513	3.9644	4.85141	4.3563	4.43187	4.16862	5.19457	4.66448	4.68853	4.91955	6.82497	5.65189	5.55127	4.34739	5.3856	4.636	4.01282	4.6583	6.75604	6.18957	5.18705
201164_s_at	chr1p35.2	9698	PUM1	8.88315	8.57557	8.25072	8.54127	8.34492	8.61398	8.32215	8.54641	8.68979	9.31228	9.03345	9.4794	9.19332	9.27616	9.20909	9.07497	8.95616	9.09813	8.3373	9.18105	8.75598	8.90118	8.87464	8.88933	8.9368	8.76095	8.90417	8.83988	8.68497	8.98952	9.29864	9.21246	9.06129	9.1773	9.22746
201165_s_at	chr1p35.2	9698	PUM1	9.00808	8.91422	8.87432	8.91478	8.88674	9.10174	9.07243	8.91564	8.77547	9.39222	9.34318	9.38058	9.32627	9.49601	9.33031	9.44357	9.19852	9.66551	8.58355	9.27611	9.16653	9.07172	9.04283	9.36184	9.20764	8.95825	9.08518	9.47388	9.02313	9.24365	9.34992	9.66843	9.15549	9.48471	9.29781
201166_s_at	chr1p35.2	9698	PUM1	9.41391	9.29944	9.30773	9.31384	9.38298	9.46133	9.36248	9.20382	9.53497	9.74056	9.72179	10.2302	9.74615	9.93747	9.91237	9.91578	10.0929	9.85914	9.62831	9.97884	9.92503	9.7768	9.64129	9.94808	9.81059	9.6084	9.82689	9.77029	9.72116	9.68886	10.0045	10.0209	9.8469	10.0457	9.93417
201167_x_at	chr17q25.3	396	ARHGDIA	5.54085	5.42764	5.41195	5.30189	4.95053	5.1837	5.13799	5.14359	5.4686	4.83124	4.98669	3.982	4.59615	5.18529	5.1233	5.13982	4.77915	4.71857	5.16191	4.69767	5.00969	4.7216	4.28259	4.78919	4.93913	4.44132	4.62196	4.74138	4.3684	5.14128	4.54839	5.01421	4.23307	4.8778	4.32464
201168_x_at	chr17q25.3	396	ARHGDIA	8.01932	7.30913	7.30283	7.55041	7.35324	7.35018	7.67672	7.76611	7.50338	7.62789	7.04974	6.94196	7.03082	7.33142	7.51029	7.18919	6.66236	7.12054	6.67172	6.68956	6.77662	6.69187	6.76804	7.10096	6.94887	6.71332	6.52443	7.00827	6.83454	7.15578	6.84198	6.8994	6.45901	6.97111	6.35146
201169_s_at	chr3p26	8553	BHLHE40	3.90209	4.13014	4.22765	4.03526	4.10777	3.83661	3.80165	3.95034	4.23549	3.92892	3.78565	3.83951	4.18505	3.96112	3.77825	3.87108	3.85539	4.05101	3.86279	4.04141	4.27139	3.90081	3.95061	3.90028	3.86807	3.99414	3.83417	3.83542	3.77611	3.85069	3.77544	3.91034	3.85454	4.05507	3.98951
201170_s_at	chr3p26	8553	BHLHE40	5.43294	5.13577	5.54464	6.46472	7.95345	5.46	4.81751	5.5814	7.87393	4.85461	5.79467	6.37793	7.16136	4.90593	4.2282	4.32904	4.63729	5.13096	6.35542	5.88917	7.53346	6.82147	7.60452	5.62387	6.85435	7.03629	5.17486	5.03073	4.86914	5.00847	4.65236	7.42759	6.28209	6.39775	4.89715
201171_at	---	100652765	LOC100652765	4.8583	5.14423	5.08142	4.7302	6.0684	5.26771	4.86724	4.93478	4.77639	4.06167	4.26787	4.28999	4.23809	4.12288	4.27637	4.18681	4.38019	4.11812	4.20498	4.3003	4.54423	4.8309	4.74822	4.2054	4.43243	4.77156	4.73112	4.1355	4.65987	4.36389	4.66513	4.3127	4.84155	4.2571	5.1429
201172_x_at	chr5q35.1	8992	ATP6V0E1	10.5541	11.3077	11.2896	11.2252	11.1249	10.9586	11.097	11.1165	10.5502	9.59946	9.71174	9.4711	9.59903	9.58984	9.6413	9.70324	9.4842	9.30145	10.0242	9.45029	9.53557	9.63617	9.52223	9.33696	9.23088	9.87376	9.78183	9.53275	9.83047	9.4644	9.65532	9.25518	9.56938	9.35351	9.694
201173_x_at	chr1p35-p34	10726	NUDC	8.73514	8.43939	8.52589	8.59828	8.89707	8.76266	8.82695	8.7514	9.12778	9.95574	9.88201	9.79793	9.61918	9.91657	9.76818	9.83151	9.65224	9.79714	9.87819	9.63409	9.62305	9.92086	9.89142	9.99205	9.51072	9.71603	9.29801	9.84525	9.70131	9.93845	9.89909	9.83709	9.37105	9.96852	9.64077
201174_s_at	chr16q23.1	54386	TERF2IP	8.286	8.61501	8.77163	8.57758	8.91665	8.79417	8.29105	8.66339	8.40005	6.50643	6.89884	6.51975	6.85643	6.32907	6.64621	6.42123	6.49166	6.37829	6.08809	6.0795	6.43054	6.96057	6.89721	6.44892	7.21988	6.99776	6.84013	6.7119	6.55017	6.40204	6.89718	6.81679	7.13191	5.94262	6.96448
201175_at	chr11cen-q22.3	51075	TMX2	8.04278	8.42698	8.62774	8.40876	8.75152	8.49912	8.83471	8.71269	8.71291	9.21048	8.96445	9.05128	8.95049	9.16868	9.35014	9.36231	8.57247	8.932	9.06385	9.12438	9.13724	9.32867	9.25024	8.7665	8.49191	9.14276	8.65002	8.84858	9.01546	9.03802	9.12621	8.44873	8.62232	9.39409	8.55579
201176_s_at	chr11q23.3	372	ARCN1	8.76301	9.09718	9.11979	9.06431	9.38657	9.06259	9.26987	9.1689	8.80814	8.41462	8.39939	8.83577	8.60497	8.30248	8.38318	8.39018	8.41214	8.17123	7.88903	8.45927	8.39998	8.38879	8.2907	8.64773	8.87934	8.59249	8.33105	8.94898	8.13965	8.33769	8.62832	8.95088	8.64244	8.56168	8.72586
201177_s_at	chr19q12	10054	UBA2	8.96586	9.05111	8.84558	8.78928	8.8913	9.17645	8.55955	9.11961	8.96022	10.6294	10.4112	10.521	10.3426	10.2375	10.6353	10.7022	10.6	10.328	10.4792	10.7066	10.3767	10.3508	10.377	10.358	10.3626	10.4243	10.5854	10.2919	10.3766	10.4312	10.3303	10.1079	10.7189	10.2619	10.5407
201178_at	chr22q12-q13	25793	FBXO7	8.70674	8.32049	8.01123	8.27388	8.32408	8.43033	8.38783	8.58796	8.42729	8.63663	8.48614	8.49509	8.62693	8.35726	8.55818	8.52805	7.64322	8.25703	8.03335	8.26167	7.79152	7.99576	7.78162	8.30111	8.25424	7.72265	7.71096	8.13658	7.85828	8.17511	7.99539	8.3744	7.61635	8.17443	7.78338
201179_s_at	chr1p13	2773	GNAI3	7.43665	7.29344	7.34665	7.2288	7.51411	7.51873	7.3022	7.18549	7.45647	7.93618	7.99099	7.73371	7.8431	7.69455	7.92253	7.87604	7.52078	7.64293	7.67776	7.9854	7.60935	8.1858	7.69472	7.64135	7.89407	7.79342	8.00033	7.60691	7.85816	7.84586	7.57281	7.89929	7.93008	7.71483	7.96471
201180_s_at	chr1p13	2773	GNAI3	9.88024	9.7548	9.85093	9.81035	9.99675	9.88007	9.90523	10.149	10.0375	10.1519	10.2328	9.95538	9.97012	9.87125	10.1131	10.2089	9.44822	9.49811	9.78096	9.94381	9.5934	9.89277	9.61546	9.60004	9.97446	10.0047	9.8689	9.38617	9.89737	9.69801	9.67472	9.67247	10.0006	9.82322	9.88037
201181_at	chr1p13	2773	GNAI3	5.843	5.79312	5.24693	5.63846	6.03635	5.46797	5.41492	5.29183	4.88958	6.44206	7.01514	6.67168	6.91255	6.23622	6.50416	6.54428	6.18541	6.25433	6.32829	6.75697	5.87405	6.14188	6.00812	5.79727	6.0251	6.21023	6.735	6.7275	6.36048	6.35876	6.31021	6.13744	6.20228	5.19852	6.27457
201182_s_at	chr12p13	1108	CHD4	7.82012	7.04261	7.96225	7.44873	7.56744	7.5589	8.00577	7.13023	8.22014	7.94141	8.58301	8.29844	8.57211	8.54126	8.46595	7.95556	7.9805	8.18951	7.88078	8.63141	8.54551	7.94913	8.15151	7.30902	8.394	8.20595	7.58616	8.00105	7.87421	7.39136	7.97513	7.73916	7.79813	8.81633	8.00223
201183_s_at	chr12p13	1108	CHD4	8.17993	7.43138	7.87418	7.45693	7.62961	7.91132	7.5895	7.66459	8.18924	8.55836	9.0296	8.98795	8.90378	8.49152	8.72257	8.62809	7.9833	8.34059	8.30393	9.01974	8.2062	8.30505	8.56064	8.25779	8.68533	8.1565	7.95399	8.49071	7.63137	8.13092	8.53581	8.18294	7.77457	8.58234	8.25214
201184_s_at	chr12p13	1108	CHD4	7.68299	7.43893	7.58316	7.64873	7.7134	7.83779	7.96834	7.58455	7.89094	8.33554	8.29085	8.53426	8.23611	8.71662	8.55152	8.37779	7.94231	8.3324	7.78875	8.67153	8.36991	8.22623	8.36348	8.38106	8.74186	8.35217	7.84324	8.11373	8.07513	8.37532	8.22917	8.3887	8.15781	8.49029	8.19499
201185_at	chr10q26.3	5654	HTRA1	11.8533	12.231	12.1999	12.6067	11.7936	11.8394	12.2906	11.7675	11.0762	6.0632	6.10685	6.27335	6.64155	5.55669	6.95697	6.46273	6.2364	5.68002	5.29858	6.01125	5.90982	5.66015	5.5673	5.60348	4.99571	5.22448	6.21352	6.32181	5.57861	5.87327	6.27202	5.45684	6.02436	5.23155	5.64406
201186_at	chr4p16.3	4043	LRPAP1	8.47349	8.69022	8.52042	8.69665	8.42158	8.1499	8.84687	9.02641	8.79962	8.01965	8.10677	7.45267	7.76799	7.95569	8.00082	7.62079	7.54583	7.9099	8.02853	7.57592	7.4392	7.44938	7.76321	7.88012	8.2269	7.9648	7.51626	7.9737	7.98285	7.8487	7.78334	7.59835	7.57128	8.00437	7.49548
201187_s_at	chr6p21	3710	ITPR3	4.52994	4.50115	4.22347	4.49394	4.2791	4.52172	4.9373	4.33923	5.19958	4.47239	4.25605	4.25511	4.69683	4.79403	4.50742	4.6598	4.61376	4.67512	4.58366	4.69001	4.45831	4.49056	4.64721	4.7861	4.3466	4.262	4.34261	4.80862	4.45645	4.6323	4.35256	4.66077	4.27378	4.94269	4.36197
201188_s_at	chr6p21	3710	ITPR3	5.52599	5.05249	5.04318	5.73105	5.05154	4.92713	5.41492	5.16173	5.31139	4.87241	4.83077	5.41964	4.72431	5.20921	4.68727	5.12998	5.42932	5.77948	5.54761	4.97744	5.58756	5.55512	5.4535	5.65509	5.03436	5.25091	5.55742	5.43396	5.3774	5.58361	5.99439	5.99351	5.43697	5.5139	5.36625
201189_s_at	chr6p21	3710	ITPR3	7.55338	6.29998	6.45847	6.90643	6.93198	5.881	6.96706	6.34532	7.00633	6.02919	5.94822	7.43857	6.00072	6.42311	5.47505	5.94993	7.12334	7.50929	7.21188	6.56519	7.83749	7.31368	7.27818	6.8481	6.29026	7.07852	7.24188	7.2845	7.37704	7.2802	7.5728	7.03402	7.08441	7.22142	7.43412
201190_s_at	chr17p13.3	5306	PITPNA	8.58018	8.29808	8.18799	8.36035	8.4373	7.99536	8.74861	8.39757	8.09579	7.88209	7.72127	7.76935	7.49187	7.3423	8.00768	7.76166	7.70172	7.82776	7.51659	7.80354	7.99612	7.76911	8.01647	7.80369	8.31584	8.09219	7.8035	7.83789	7.33302	7.84386	8.22972	7.33935	7.82092	7.67108	7.8185
201191_at	chr17p13.3	5306	PITPNA	6.77533	6.92986	6.59711	6.41609	7.2512	6.60776	6.7531	6.8182	6.55572	6.69424	6.16517	6.51363	6.05178	6.21987	6.29965	6.37847	6.58144	6.13387	6.43411	6.42724	6.60397	6.74005	6.87976	6.25813	7.27278	6.88015	6.53155	6.28288	6.20704	6.43879	6.80362	5.76322	6.63674	6.28763	6.54115
201192_s_at	chr17p13.3	5306	PITPNA	6.1513	6.50313	6.80655	6.26863	6.98362	6.64687	6.3855	6.53189	5.97973	7.3082	7.01201	6.52817	6.8245	7.03237	7.3005	7.11012	6.26462	6.76084	6.41593	6.68787	6.97217	6.45133	6.14769	6.85464	7.01819	6.9546	6.34357	6.99472	6.62203	7.17225	6.72549	6.36876	6.32973	6.94022	6.14462
201193_at	chr2q33.3	3417	IDH1	9.95122	9.70651	9.55491	9.76795	9.61809	9.04704	10.1669	9.69637	9.33627	11.4191	11.0756	11.2968	11.0535	11.4942	11.563	11.3668	11.0918	11.0566	10.9227	11.2753	11.1348	10.998	11.0642	11.1029	10.7622	11.06	10.7734	11.1907	11.1024	11.2995	11.1069	10.9664	11.076	11.2566	10.7725
201194_at	chr19q13.3	6415	SEPW1	9.56448	9.233	9.59316	9.65459	9.53466	9.70258	9.28397	9.88231	8.34256	9.84792	9.78648	9.59185	9.55953	9.84864	9.71085	9.59115	9.66617	10.0651	9.55183	9.87007	9.74444	9.43965	9.65232	9.97575	9.33542	9.45662	9.34698	9.96935	10.0557	10.0812	9.53648	9.87279	9.49392	9.71352	9.44625
201195_s_at	chr16q24.3	8140	SLC7A5	4.41178	6.44215	6.51079	7.79847	6.32746	6.16938	4.45198	9.24392	6.33868	10.414	9.63615	9.6986	9.87441	10.7766	9.85808	10.2467	8.45054	9.73648	9.57692	9.97023	9.9205	9.31341	9.45722	10.4175	9.06365	9.86473	8.43441	9.17974	9.48969	9.59218	8.86173	9.49523	8.86581	11.0083	8.47505
201196_s_at	chr6q21	262	AMD1	5.71328	6.21975	6.28747	6.43502	6.6556	5.26999	6.21736	5.861	7.03396	8.23072	7.93555	7.3406	8.17347	8.04036	8.31696	8.01317	6.76177	7.0263	8.05327	7.82524	7.91678	8.32851	8.45103	6.27497	7.34328	8.2178	7.0539	6.91289	7.63282	7.42208	7.08884	6.34383	7.55237	8.84848	8.02039
201197_at	chr6q21	262	AMD1	7.797	8.27896	8.27583	8.1313	8.35496	7.77385	8.81068	8.70304	7.91802	10.1597	9.89209	9.7256	9.74992	10.048	10.3068	10.2241	9.38425	9.74476	9.91979	9.92804	9.65547	9.93649	10.0971	9.51082	9.52242	10.1419	9.71674	9.68059	9.70281	9.9504	9.59261	9.66814	9.71995	9.71869	9.43239
201198_s_at	chr2q37.1	5707	PSMD1	8.72576	8.79802	8.82445	9.04083	8.83742	8.95874	9.06222	8.77857	9.06348	9.63933	9.5234	9.54239	9.36608	9.29054	9.64235	9.61217	9.09764	9.51118	9.17221	9.32764	8.84321	9.00607	8.77288	9.23287	8.69051	9.01303	8.5948	9.41882	8.6789	9.34072	9.11198	9.123	8.81668	9.33309	8.91028
201199_s_at	chr2q37.1	5707	PSMD1	9.18653	9.47174	9.70237	9.58495	9.83499	9.74096	9.68818	9.76572	9.61218	10.2888	10.2195	10.2748	9.99044	10.2577	10.3404	10.2723	10.1626	10.1643	10.0372	9.96968	9.90966	10.0105	10.05	10.1541	9.83861	10.0168	9.79958	10.2871	9.96181	10.3545	10.132	10.0844	9.87985	10.1295	9.99931
201200_at	chr1q24	8804	CREG1	8.0896	10.8817	10.2344	9.77918	9.82857	9.87326	9.45806	10.1608	9.03031	7.5938	7.75294	7.83567	7.84469	7.35192	7.66698	7.42479	8.14519	7.59422	8.0267	7.96982	7.80731	8.13538	7.84849	7.83888	7.62114	8.08301	8.2417	8.01091	7.71355	7.98262	7.71136	7.89846	8.16616	7.49544	7.95625
201201_at	chr21q22.3	1476	CSTB	11.2348	10.236	10.2827	10.3495	10.4691	10.1631	10.5214	10.2643	10.4432	10.2102	10.2427	10.4678	10.4	10.5583	10.3471	10.284	10.2737	10.073	10.3585	10.059	10.0811	10.5278	10.4299	10.1519	10.3933	10.5625	10.1753	10.1248	10.4292	10.2104	10.252	10.0342	9.99405	10.015	10.0797
201202_at	chr20pter-p12	5111	PCNA	8.90977	9.09996	9.22326	9.14272	9.73118	9.8197	9.84956	9.41079	10.8203	11.3581	11.2897	11.192	11.1218	11.3726	11.3058	11.3787	11.3125	11.2328	11.5148	11.4138	11.469	11.5355	11.4498	11.1529	11.0265	11.5286	11.4173	11.1653	11.5296	11.3116	11.1953	10.8815	11.4494	11.4327	11.4076
201203_s_at	chr20p12	6238	RRBP1	6.46863	5.71637	5.47775	5.67553	5.84908	6.64166	6.74119	5.73673	6.99206	5.03367	4.90004	5.26748	5.43246	5.41651	5.36746	5.17425	4.92942	5.87911	4.9325	5.22566	5.34492	5.48815	5.11306	5.29741	5.24914	5.26546	5.01918	5.72244	5.00942	5.49647	5.09736	5.50979	4.8703	5.3811	5.1504
201204_s_at	chr20p12	6238	RRBP1	8.90907	8.86328	8.38005	8.86218	8.94999	8.64937	8.99371	9.17517	9.12617	7.57748	7.00881	7.9647	7.26823	7.97759	7.51586	7.19463	7.60969	7.65104	6.81572	7.37915	7.90743	7.54013	7.54728	7.7587	7.39924	7.53097	7.13738	8.08665	7.12833	7.77127	7.3294	7.57938	7.50303	7.8173	7.57301
201205_at	---	---	---	4.86424	4.85614	4.83616	5.05071	4.68506	4.76017	5.0022	4.71518	5.13785	4.59689	4.65759	4.55391	4.2486	4.91227	4.85211	4.42634	4.67259	5.10602	4.74703	4.86779	4.71338	4.54925	4.82042	4.71244	4.97889	4.59295	4.31298	4.95078	4.45836	4.49065	4.63032	4.68954	4.57635	4.96556	4.7404
201206_s_at	chr20p12	6238	RRBP1	7.60579	7.66101	7.25575	7.73409	7.72747	7.65353	8.05841	7.3187	7.94594	6.12841	6.14654	6.38348	6.72848	6.58172	6.3749	5.92359	6.25632	6.65785	6.17117	6.29177	6.72093	6.46205	6.37087	6.53673	6.10224	6.17444	5.83733	6.73135	6.08535	6.44964	5.9599	6.60539	6.00627	6.62633	5.98551
201207_at	chr17q22-q23	7126	TNFAIP1	7.55448	7.96644	7.57209	8.22881	7.69559	7.8231	7.83077	8.19999	6.76276	6.17202	5.84207	5.8532	6.35335	5.54258	5.76954	5.53803	5.71763	6.33184	5.09177	6.23431	6.15974	5.59798	6.02751	6.11377	6.22577	6.13627	5.66905	6.1633	5.67163	6.07203	5.8581	6.50049	6.22675	5.46063	5.78324
201208_s_at	chr17q22-q23	7126	TNFAIP1	4.95412	4.83671	5.04611	5.11562	4.59587	4.70112	5.02646	4.62979	4.85171	4.46398	4.30316	4.14495	4.56413	4.47558	4.27486	4.44174	4.59806	4.62941	5.00133	4.60349	4.3924	4.35204	4.8696	4.50372	4.50733	4.40606	4.25002	4.45425	4.41278	4.41309	4.43429	4.72896	4.47824	4.51641	4.30923
201209_at	chr1p34	3065	HDAC1	9.43813	9.13452	9.32808	9.14234	9.46339	9.00058	9.9697	9.23152	8.5492	9.80093	10.0001	10.5502	9.9896	9.63524	9.48325	9.83561	10.3721	10.4933	10.3444	9.97483	10.2514	10.3552	10.1736	10.3536	10.3405	10.436	10.2111	10.453	10.2538	10.443	10.4293	10.3563	10.2273	9.91798	10.3795
201210_at	chrXp11.3-p11.23	1654	DDX3X	10.2202	10.5691	10.3611	10.1378	10.2164	10.6036	10.3987	10.4257	10.0911	11.1739	10.7578	10.7778	11.0285	10.9429	10.7816	10.8459	10.6401	10.5526	10.8635	10.8614	11.03	11.0625	11.1884	10.563	11.3511	11.5743	10.5282	10.2753	10.4236	10.7207	10.6093	9.73766	10.6951	11.0436	10.8114
201211_s_at	chrXp11.3-p11.23	1654	DDX3X	5.98501	5.56756	5.75304	5.3035	5.41132	5.72475	5.63151	5.13418	5.94379	5.96681	7.30516	6.00903	6.46801	6.1533	6.11478	6.24208	5.67377	5.93481	5.84981	6.20164	5.92264	5.9667	6.22027	5.65616	6.26013	6.28698	5.69617	5.89248	5.70327	5.91577	5.54495	5.71919	5.62256	6.19386	5.82697
201212_at	chr14q32.1	5641	LGMN	7.64552	8.66274	8.71907	8.6124	8.64933	8.06482	8.27511	8.52454	6.45994	7.61779	7.78608	8.10735	7.85849	7.28893	7.55204	7.4548	8.09432	7.8471	7.4897	8.07131	7.54904	7.66688	7.37066	7.6698	7.88342	7.6463	7.61808	7.88831	7.4415	7.92097	7.72352	7.74689	7.91681	6.88865	7.69474
201213_at	chr2q37.3	5510	PPP1R7	4.82406	4.52506	4.70452	4.79236	4.85265	4.48292	4.69345	4.54881	4.68339	4.64105	4.38182	4.288	4.70349	4.42365	4.31559	4.51893	4.36191	4.40793	4.64116	4.73953	4.52077	4.88601	4.44742	4.27972	4.50282	4.44362	4.45158	4.14922	4.44742	4.44004	4.69941	4.27753	4.38381	4.49368	4.54883
201214_s_at	chr2q37.3	5510	PPP1R7	8.48271	8.04594	8.23905	8.32995	8.36665	8.4405	8.66069	8.77571	7.99225	7.76493	7.78148	7.72423	7.46126	7.23266	7.77643	7.82299	7.36627	7.65344	7.36809	7.71789	7.31871	7.67085	7.5909	7.54613	7.48275	7.69861	7.58715	7.59918	7.35419	7.75312	7.4248	7.47406	7.36745	7.37609	7.68031
201215_at	chrXq23	5358	PLS3	9.98856	10.4195	10.1715	10.0939	10.4576	10.568	10.0325	9.93993	10.3215	11.1498	10.4541	10.9315	10.4484	10.861	10.0302	10.6922	10.7331	10.5717	11.4229	10.8933	10.9312	10.6549	10.6262	10.5316	10.6105	11.152	10.8556	10.6529	10.4349	10.6564	11.3629	10.2292	10.7212	10.5844	10.6709
201216_at	chr12q24.13	10961	ERP29	9.68453	9.77864	9.49765	9.80717	9.87371	9.36796	9.91666	9.84847	9.44063	10.237	10.5272	10.5903	10.057	10.3421	10.2207	10.3272	10.7781	10.4939	10.6174	10.7788	10.5392	10.6438	10.6595	10.5585	10.4169	10.8108	10.7415	10.5919	10.8691	10.603	10.9108	10.7239	10.676	10.6233	10.672
201217_x_at	chr22q13	116936 /// 116938 /// 6122	RNU86 /// RPL3 /// SNORD83B	13.0841	12.826	12.8372	12.8496	12.9913	12.9027	12.9729	12.6269	12.9693	13.0984	13.2678	13.3543	13.3205	12.9931	13.1473	13.1786	13.3928	13.3684	13.2275	13.3642	13.2836	13.4286	13.4075	13.4118	13.3407	13.2762	13.2513	13.2835	13.2869	13.3705	13.4824	13.4491	13.3694	13.1693	13.3107
201218_at	chr10q26.13	1488	CTBP2	9.12983	8.64634	8.60787	8.3053	8.93559	8.57547	8.81395	8.79423	8.30409	10.4488	10.332	10.7439	10.2159	10.6061	10.6765	10.8656	10.6482	10.2919	10.6059	10.4967	10.5871	10.3086	10.46	10.0105	9.97188	10.6361	10.5841	10.4556	10.609	10.5595	10.5915	10.299	10.4771	10.6393	10.402
201219_at	chr10q26.13	1488	CTBP2	7.51385	6.02101	6.33267	6.05508	6.10703	6.17536	6.58707	6.05516	6.28659	8.18858	8.62124	8.64601	8.50277	8.46547	8.57966	8.76491	8.23668	8.30998	8.67128	8.43023	8.83092	8.48932	8.6218	8.33223	7.59629	8.586	8.54825	8.42122	8.69953	8.37511	8.54421	8.0445	8.10549	8.40255	8.37642
201220_x_at	chr10q26.13	1488	CTBP2	9.89203	9.17681	9.10282	9.31727	9.33155	9.24085	9.31853	8.90604	9.39714	10.8008	11.0582	11.0948	10.8198	11.0426	11.1447	11.2463	10.6189	10.8621	10.739	10.6487	10.7945	10.7347	10.8325	10.7015	10.3188	10.8245	10.8656	10.7992	10.9659	10.8362	11.0213	10.8293	10.64	10.9897	10.7723
201221_s_at	chr19q13.3	6625	SNRNP70	7.60294	7.5863	7.18461	7.69167	7.93273	7.70888	7.93121	7.81112	8.2237	9.26617	9.15598	9.20265	8.98766	8.93231	9.29572	9.28168	8.83138	9.17932	8.75659	8.81156	8.82447	8.77361	8.88715	9.16516	8.98298	8.78882	8.86154	9.18486	8.8611	9.07397	8.85742	9.09819	8.68682	8.90287	8.82386
201222_s_at	chr9q31.2	5887	RAD23B	10.2291	10.9539	10.706	10.9615	10.8282	10.2142	10.0633	10.976	10.2205	10.3543	10.3507	10.668	10.3042	10.525	10.5307	10.5496	10.1592	10.3499	10.1379	10.6226	10.1791	10.0401	9.91608	10.6306	10.0758	10.3761	9.91773	10.4082	10.1645	10.3395	9.9798	10.402	10.4752	10.4557	10.0385
201223_s_at	chr9q31.2	5887	RAD23B	9.82324	10.2694	10.0352	9.89301	10.0683	9.74988	9.41072	10.4075	9.40306	9.47117	9.44639	9.68376	9.601	9.39375	9.43571	9.2029	9.76862	9.42949	9.65963	9.86092	9.51336	9.62685	9.81469	9.46228	9.54228	9.88789	9.35542	9.44002	9.38603	9.29194	9.44859	9.48889	9.67452	9.41451	9.45853
201224_s_at	chr1p36.11	10250	SRRM1	7.29521	6.16481	6.28079	6.58073	6.46763	6.68251	6.42691	6.34873	6.98485	7.82435	7.98653	8.20662	8.09275	7.97999	7.96585	7.73717	7.48717	8.08365	7.3055	7.72092	7.65895	7.74072	8.03329	7.10474	7.71062	7.5641	7.5664	7.80498	7.35804	7.6403	7.79087	7.74397	7.26398	7.88606	7.85215
201225_s_at	chr1p36.11	10250	SRRM1	8.61648	8.16949	8.24786	8.46705	8.8219	8.65531	8.67326	8.62761	8.67279	9.76527	9.51329	10.0515	9.69647	9.66554	9.8002	9.57149	9.35761	9.77747	9.31459	9.71917	9.58168	9.61096	9.68086	9.33288	9.77932	9.74083	9.35247	9.53303	9.13466	9.70607	9.74231	9.85551	9.52857	9.69245	9.61154
201226_at	chr10q24.31	4714	NDUFB8	9.72374	9.48807	9.61687	9.68779	9.84199	9.79992	9.74492	9.73805	9.5413	9.78561	10.2932	9.96078	10.1461	9.9793	9.88412	9.82122	10.2714	10.2325	10.6561	10.0136	10.1633	10.4823	10.4351	10.0164	10.4266	10.1799	10.6408	10.1366	10.5486	10.2362	10.359	10.0929	10.3859	9.96369	10.4513
201227_s_at	chr10q24.31	4714	NDUFB8	10.0638	9.91347	10.1197	9.98405	10.1909	10.1881	10.2208	10.1606	9.91144	10.3053	10.5581	10.5886	10.5616	10.2485	10.3199	10.3137	10.6853	10.5307	10.8362	10.4205	10.3982	10.7805	10.7001	10.494	10.8094	10.5859	10.828	10.5911	10.7395	10.5365	10.8101	10.5633	10.6542	10.3316	10.7853
201228_s_at	chr3p21	10425	ARIH2	4.14981	4.19447	4.241	4.18949	4.13831	3.91364	4.15137	4.1811	4.17426	4.36172	4.69777	4.64465	4.57339	4.58886	4.41696	4.53547	4.56002	4.61095	4.89345	4.42549	4.58009	4.6285	4.86329	5.01612	4.6762	4.91291	4.40564	4.55153	4.54486	4.65536	4.63153	4.48151	4.68775	4.74137	4.65954
201229_s_at	chr3p21	10425	ARIH2	5.82252	5.60148	5.29632	5.40415	5.37742	5.56625	5.3082	5.69243	5.65154	6.78874	6.59478	6.57191	6.45862	6.69925	6.85433	6.95139	6.15344	7.03647	6.36442	6.47342	6.22506	6.31776	6.30786	6.82673	6.31521	6.89385	6.24607	6.82452	6.73624	6.84259	6.68259	6.721	6.36914	6.67496	6.60779
201230_s_at	chr3p21	10425	ARIH2	6.89744	6.67159	6.54907	6.79778	6.72599	6.78345	6.70429	6.78813	6.56799	7.61765	7.52292	7.57907	7.32794	6.99295	7.63368	7.33557	7.45888	7.76764	7.38315	7.52823	7.08422	7.1952	7.60046	7.79455	7.38481	7.59032	7.08028	7.73023	7.27933	7.93139	7.59809	7.56666	7.43126	7.24338	7.57002
201231_s_at	chr1p36.2	2023	ENO1	10.7102	9.81796	10.1102	10.0844	10.5733	10.0367	10.7636	9.94688	11.5008	11.8483	11.8376	12.2662	11.8105	11.64	11.6826	11.8612	12.0447	12.3135	12.0953	12.4903	12.112	12.5689	12.4472	11.8302	12.9383	11.9751	12.3173	11.614	12.2143	12.1641	12.0428	12.2889	12.2697	12.0153	12.2174
201232_s_at	chr11p15.5	5719	PSMD13	7.9961	8.08274	8.45251	7.73079	8.60826	8.52053	8.3928	8.18958	8.28813	8.97194	8.91242	8.81893	8.22763	8.58237	8.79732	8.907	9.21446	8.86028	9.00856	8.89622	9.01256	9.09981	9.00953	8.84721	9.0726	9.0482	9.01559	8.9567	9.33032	9.10868	8.95308	8.79781	8.96426	8.83819	8.96083
201233_at	chr11p15.5	5719	PSMD13	6.3744	6.23556	6.29114	6.19548	6.54426	6.55099	6.65662	6.27693	6.65445	7.17059	7.1549	7.11198	6.42482	6.97518	7.21639	7.3021	7.31893	6.9451	7.38914	6.94161	7.23405	7.23792	7.06029	6.97609	7.17564	7.14517	7.13609	6.73434	7.36306	6.95456	7.00294	6.89308	7.21285	7.34847	7.13963
201234_at	chr11p15.4	3611	ILK	8.6006	8.52206	8.638	8.50841	8.28604	8.8976	8.72088	9.09168	8.17765	7.77625	7.5224	7.41505	7.52483	7.89827	7.92956	7.64017	6.89844	7.57527	7.5361	7.58376	7.44275	7.10627	7.05311	7.34804	7.39854	7.15672	7.58565	7.54331	7.83111	7.47474	7.13117	7.51695	7.10877	7.61899	6.94599
201235_s_at	chr1q32	7832	BTG2	5.06345	5.00418	4.70037	5.00158	4.91391	5.16899	5.0902	5.00069	5.53984	4.81813	4.99588	4.82875	5.31343	5.1445	4.82668	4.84546	5.25718	4.8559	5.56636	4.95409	5.09488	5.32992	4.9372	5.07938	5.32945	4.64829	4.86753	4.80272	4.87476	4.73335	5.05753	5.84199	5.02473	5.19852	4.61364
201236_s_at	chr1q32	7832	BTG2	5.57642	6.30412	5.93116	5.84922	6.0168	6.31094	5.46266	6.22604	5.40738	6.14899	5.98147	5.68027	6.4642	5.51955	5.4474	5.48393	5.86914	5.83474	5.61695	5.80731	6.48128	6.00873	6.26311	6.22816	7.44282	5.21389	5.94248	5.79925	5.0667	5.45179	5.858	6.72621	6.10669	5.58617	5.61488
201237_at	chr7q31.2-q31.3	830	CAPZA2	8.78969	8.42468	8.85962	8.5937	8.74622	8.39533	8.123	8.86458	8.01991	8.67902	8.405	8.18866	8.20306	8.37387	8.81979	8.68295	7.99337	7.91469	8.31078	8.05473	7.70863	8.03167	7.78214	7.66324	8.15743	8.25622	8.32272	7.60194	8.28019	8.19714	8.07761	7.8257	8.30999	7.56553	8.16465
201238_s_at	chr7q31.2-q31.3	830	CAPZA2	9.70514	9.67577	9.58871	9.40041	9.36968	9.50583	9.33705	9.70614	9.38622	9.5996	9.13832	9.05605	9.16139	9.13793	9.61486	9.51154	8.97426	8.73859	9.15042	8.85612	8.62442	8.8703	8.61496	8.69351	8.98255	9.28524	9.3796	8.5606	9.14366	8.96237	8.85538	8.69377	9.32352	8.80894	9.15203
201239_s_at	chr11q13.4 /// chr1p35.3	653566 /// 9789	LOC653566 /// SPCS2	8.90454	8.95777	9.23894	9.08232	9.16843	9.02643	9.21848	9.21952	9.21914	9.11902	9.52194	9.04459	9.38744	9.33308	9.56148	9.38529	9.0384	8.64989	9.33722	9.24883	9.40175	9.32708	9.52393	8.9301	9.20861	9.09302	9.0476	9.09095	9.18992	8.99304	9.12938	8.99892	9.12725	9.71843	9.07347
201240_s_at	chr11q13.4 /// chr1p35.3	653566 /// 9789	LOC653566 /// SPCS2	9.90118	10.1008	10.1103	10.2119	10.293	10.0606	10.1496	10.1499	10.0821	10.2091	10.4893	10.0474	10.3643	10.2319	10.6213	10.6031	9.70467	9.61267	10.0352	10.1442	10.0144	10.0369	9.96078	9.55719	10.0687	10.0278	10.0074	9.74896	10.0993	9.90421	10.013	9.49113	9.98268	10.2775	9.887
201241_at	chr2p24	1653	DDX1	9.0997	9.64982	9.66846	9.36702	9.59929	9.51061	9.5814	9.26128	9.75244	10.2332	10.3625	10.3141	10.256	10.195	10.285	10.3032	10.1227	10.2458	10.4372	10.3452	10.1744	10.0922	10.1657	9.97301	9.86285	10.0558	10.1069	10.053	10.2205	10.332	10.1212	9.85336	10.1569	10.3617	10.1076
201242_s_at	chr1q24	481	ATP1B1	6.44769	8.42027	8.72138	9.13664	9.19082	8.82011	7.41805	9.05203	4.0696	8.08778	8.56786	8.6487	8.73219	8.41988	8.2352	8.3029	8.23598	8.95519	8.48498	9.01935	7.47963	8.52593	8.54065	9.3087	8.86196	8.42239	7.84095	9.54126	8.13279	8.84777	7.68292	9.33135	8.79606	8.07581	7.9132
201243_s_at	chr1q24	481	ATP1B1	6.1962	8.57387	8.99451	8.96642	9.22757	8.7916	7.49328	9.67507	5.07401	8.22764	8.94706	8.60106	8.9201	8.58654	8.28713	8.35091	8.81132	8.99228	8.94299	9.22352	8.70798	9.21475	9.43522	9.26197	9.38333	9.00608	8.33691	8.97969	8.6159	8.85962	8.77028	9.07141	9.18146	8.82697	8.81051
201244_s_at	chr3p25	5894	RAF1	8.42313	8.38679	7.94124	7.92796	7.88171	8.33121	7.5596	7.92512	7.37968	8.74174	8.25634	8.2943	8.40171	8.393	8.51873	8.65612	7.67681	8.19476	7.35356	8.13807	7.69085	8.03033	8.19295	7.93452	8.10481	8.25883	7.74142	8.22116	7.79563	8.34339	8.48661	7.85578	7.57367	8.16401	8.02995
201245_s_at	chr11q13.1	55611	OTUB1	8.16221	7.69784	8.03654	7.66551	7.99497	8.15728	7.90551	7.87054	7.66284	8.48456	8.66997	8.21489	8.40794	8.43791	8.50195	8.51297	8.10137	8.23603	8.16253	8.16249	8.39515	8.47933	8.17366	8.34237	8.25303	8.43474	8.19255	8.28454	8.62435	8.44299	8.20717	8.45141	8.22405	8.33406	8.02563
201246_s_at	chr11q13.1	55611	OTUB1	5.42502	4.86268	4.72539	5.19901	5.02084	4.71488	4.9174	4.90472	5.18065	5.60664	5.81394	5.25515	5.79326	5.94635	5.64492	5.7833	5.0838	5.52774	5.366	4.98546	5.10083	5.35152	5.12832	5.18987	5.0308	4.98241	5.2674	4.97989	5.62702	5.18124	5.21835	5.49196	4.97865	5.29814	5.25742
201247_at	chr22q13	6721	SREBF2	6.24759	6.17532	5.76398	6.09032	6.04317	5.49051	6.04036	5.91383	6.31262	6.25845	5.99279	6.07552	6.15473	6.48253	6.48819	6.34947	6.29296	6.55719	6.24526	6.42437	6.33197	6.29076	6.4507	6.13408	6.77033	6.4839	6.1113	6.09647	6.38728	6.46707	6.60228	6.49585	6.37812	6.27109	6.34071
201248_s_at	chr22q13	6721	SREBF2	6.72389	6.45784	5.76782	6.26772	6.03885	5.31442	6.04996	6.04562	6.24113	6.25106	6.50379	6.07853	6.76452	6.64677	6.61011	6.37435	6.45633	6.35073	6.09112	6.2268	6.56831	6.46261	6.54126	6.77356	7.05312	6.82264	6.26999	6.1908	6.17385	6.5833	6.50877	6.10512	6.45405	6.50879	6.74895
201249_at	chr1p34.2	6513	SLC2A1	3.78177	3.89923	3.82516	3.87999	3.58501	3.67166	3.74136	3.92862	3.59064	3.67131	3.90266	3.98435	3.95068	3.74035	3.57364	3.77908	3.79443	3.89703	3.87507	4.18873	3.88675	4.08854	3.90427	3.6773	4.07906	3.8025	3.79615	3.73504	3.89843	3.79846	3.92627	4.07292	3.83967	3.95757	3.83383
201250_s_at	chr1p34.2	6513	SLC2A1	5.29155	5.0388	5.84303	6.24089	5.32694	5.27983	5.49216	5.47787	4.84793	6.78929	7.8557	8.73212	8.45209	7.3122	6.86526	7.09246	7.2459	8.0916	7.25004	8.27709	7.6379	8.06151	7.82823	6.85013	8.83861	7.18281	7.23487	7.51174	8.2384	7.70547	6.44694	8.77211	7.58465	7.40547	6.98696
201251_at	chr15q22	5315	PKM	8.63699	7.05284	7.31568	6.9375	7.59544	7.17837	8.04339	7.29672	8.04445	7.08897	8.34323	8.67545	8.03135	7.07647	6.89493	6.8079	7.93357	8.23783	7.66835	8.70635	7.46479	8.41393	7.8161	7.91695	8.40346	7.53371	8.99669	8.23373	8.85151	8.32541	7.78244	8.67693	7.80354	7.00734	8.12097
201252_at	chr19q13.11-q13.13	5704	PSMC4	7.97315	7.52784	8.13884	8.08357	8.38045	8.03017	8.04098	8.09836	8.27827	9.06355	9.01644	8.65471	8.61201	9.31212	8.86372	9.06778	8.23603	8.47451	8.15915	8.61223	8.58808	8.52634	8.53	8.84568	7.92583	8.58211	8.67992	8.7686	8.94661	8.86507	8.19035	8.44376	8.20783	8.92658	8.24217
201253_s_at	chr16p11.2	10423	CDIPT	10.1037	10.4431	9.94655	10.2939	10.2486	10.2275	10.2499	10.5	9.90729	9.43423	9.2783	9.21939	9.38925	9.41221	9.63958	9.55806	9.20914	9.11144	9.02733	9.00251	9.15228	9.0085	8.99295	9.15531	9.18338	9.25545	9.30256	9.39556	9.23174	9.27069	9.20459	9.12206	9.18642	9.29425	9.14813
201254_x_at	chr9p21	6194	RPS6	13.0698	12.9568	12.9463	12.8604	13.0684	13.0285	12.8598	12.8255	12.8908	13.2372	13.2589	13.3165	13.2303	13.102	13.1681	13.2657	13.3175	13.2783	13.2615	13.3049	13.2183	13.2902	13.2382	13.2868	13.1845	13.2557	13.2908	13.2235	13.2688	13.3329	13.3207	13.1772	13.292	13.1379	13.4133
201255_x_at	chr6p21.3	7917	BAG6	8.86199	8.22348	7.744	8.11533	8.24608	8.36639	8.4804	8.10111	8.72221	9.32323	9.128	9.56734	9.22975	9.21792	9.31981	9.20794	8.66821	9.35171	8.65182	9.23352	8.98268	9.19849	9.12067	9.09352	9.16136	8.90643	9.01833	9.23473	9.04129	9.33156	9.32815	9.23084	8.88023	9.0844	9.13357
201256_at	chr2p21	9167	COX7A2L	10.0519	10.0152	10.0615	10.115	10.1743	9.9636	10.0788	10.414	9.70774	9.79767	9.99722	9.61891	9.92852	9.65546	9.87943	9.83232	10.0652	9.83169	9.69673	9.49852	9.61995	9.73914	9.797	9.79039	10.0284	9.82238	10.0386	9.74101	9.77998	9.71542	9.90666	10.2314	9.986	9.52396	9.84599
201257_x_at	chr4q31.2-q31.3 /// chr4q31.3	6189 /// 8944	RPS3A /// SNORD73A	13.3759	13.2602	13.3043	13.2492	13.3415	13.3765	13.3396	13.1149	13.381	13.6098	13.5627	13.6019	13.5201	13.52	13.5718	13.7287	13.7303	13.6351	13.7121	13.6705	13.5024	13.565	13.6043	13.6346	13.6333	13.5781	13.7234	13.6494	13.6364	13.6466	13.6879	13.63	13.7121	13.5319	13.6618
201258_at	chr19q13.1	6217	RPS16	12.1101	11.6471	11.9418	11.7646	12.0051	12.1361	12.0037	11.9192	11.7863	12.376	12.3079	12.5204	12.346	12.2817	12.3152	12.3785	12.533	12.4848	12.4376	12.5171	12.5261	12.4941	12.5284	12.611	12.487	12.5262	12.4565	12.5579	12.4947	12.4328	12.5073	12.4862	12.5624	12.346	12.5268
201259_s_at	chr7q22.3	6856	SYPL1	8.00019	6.9753	6.86136	6.84442	7.18913	6.72257	6.96089	7.07662	6.47588	7.15871	7.61045	7.08535	7.55986	7.43388	7.64487	7.3955	7.08963	6.63718	7.17537	6.81712	7.14859	7.277	7.03145	6.66687	7.29851	7.23168	6.82529	6.85481	6.86535	6.97137	6.97967	6.82287	7.3657	7.12153	7.05073
201260_s_at	chr7q22.3	6856	SYPL1	8.47034	8.07112	8.04711	8.28008	8.20171	8.20572	8.19233	8.12953	8.26083	8.43595	8.24489	8.03346	8.33872	8.31782	8.46564	8.50391	8.12129	7.99166	8.01365	8.19638	7.97976	7.91458	7.79388	8.19951	7.95132	8.17021	8.00254	8.21413	7.82223	8.00254	7.9179	7.97576	8.04218	7.81083	7.8996
201261_x_at	chrXq28	633	BGN	7.50774	8.00277	8.02434	7.8962	9.39488	8.40434	8.50506	7.25226	9.05243	4.78684	4.775	4.46611	5.22929	5.1471	4.63535	4.75997	4.71512	4.98586	4.85952	4.78848	4.49536	4.59229	4.56582	5.22222	5.8884	4.56628	4.38516	4.91228	4.48564	5.10722	4.6596	5.46897	4.80858	5.03151	4.40242
201262_s_at	chrXq28	633	BGN	5.1535	4.5863	4.45401	4.9792	5.13712	4.78997	5.10702	4.39576	4.81154	4.25638	4.0318	4.19185	4.03648	4.50432	4.15263	4.25981	4.39219	4.33147	4.3431	4.28474	4.12693	4.12141	4.43697	4.19431	4.18525	4.17349	4.09456	4.34599	4.00418	4.35889	4.15359	4.40465	4.15194	4.30441	3.99022
201263_at	chr5p13.2	6897	TARS	9.22794	8.88604	9.04445	9.29627	9.26236	9.5573	9.28462	9.19993	9.43056	10.7733	11.1079	10.8337	10.8762	11.0044	10.8727	10.6369	10.7298	10.9027	11.2007	11.0704	10.7531	11.0351	11.0845	11.0648	9.66198	11.128	11.0113	10.8985	10.9363	11.2669	11.0126	10.7304	10.846	10.7976	10.9955
201264_at	chr19p13.11	11316	COPE	7.79336	7.26037	7.47406	7.52124	7.46413	7.55232	7.53614	7.84246	7.26991	7.55888	7.52553	7.28808	7.3769	7.45967	7.40964	7.22475	7.19281	7.33426	7.19105	7.12831	7.40483	7.38292	6.83816	6.97077	6.75222	7.0515	7.71505	7.7619	7.79306	7.55167	6.9346	7.41839	7.04361	6.91234	7.40341
201265_at	---	---	---	3.81943	4.01718	4.40056	4.05671	4.07579	4.0908	3.83181	3.91344	3.98015	4.1889	3.98309	3.86684	4.02788	4.11901	4.36052	4.36347	4.49906	4.58527	4.39562	4.19686	3.87286	4.07384	4.16352	4.33646	4.06889	4.06722	4.13456	4.15875	3.99472	4.12839	3.935	4.17336	4.06609	4.1729	4.22409
201266_at	chr12q23-q24.1	7296	TXNRD1	9.58096	9.87884	10.4089	10.0403	9.97361	10.2932	10.2189	10.0481	9.43561	9.03056	9.02597	9.2695	8.92191	9.33629	9.15865	9.10157	9.32066	9.29037	9.30085	9.58972	9.58563	9.22947	9.18921	9.1807	9.41849	9.71987	8.99963	9.21783	9.07507	9.253	9.54308	9.24888	9.34391	9.38404	9.07113
201267_s_at	chr11p11.2	5702	PSMC3	8.48412	8.30473	8.79567	8.77372	8.79367	8.72653	8.91358	8.72038	9.24119	9.28174	9.38209	8.64289	8.8783	9.34901	9.71849	9.59412	8.12278	9.34842	9.05435	9.21003	9.46347	9.25123	9.18675	9.09152	8.49234	8.93593	8.94789	9.00819	9.40964	9.3261	8.66351	9.08497	8.93434	9.58909	8.92611
201268_at	chr17q21.3	4831 /// 654364	NME1-NME2 /// NME2	11.8997	11.218	11.3726	11.3191	11.5779	11.4141	11.4773	11.5848	11.7376	11.7671	11.8586	11.6173	11.8877	11.7998	11.7303	11.7169	11.6773	11.7469	11.8852	11.612	11.7474	11.8849	11.7918	11.729	11.9139	11.6698	11.886	11.7454	11.9881	11.5935	11.7914	11.7775	11.7209	11.967	11.8993
201269_s_at	chr7p13-p12	23386	NUDCD3	3.61124	4.0467	4.08881	4.19937	4.05469	3.97255	4.16111	3.92496	4.40562	4.57886	4.08482	4.24484	4.30632	4.13653	4.29182	4.43912	4.39363	4.39481	4.4998	3.97381	4.27785	4.17298	4.10449	4.5085	4.14593	4.1316	4.1444	4.13408	4.02803	4.27997	4.2538	4.32354	3.97597	4.63606	4.13975
201270_x_at	chr7p13-p12	23386	NUDCD3	8.4338	7.93724	8.15871	8.10496	7.87893	8.07084	8.21069	8.07728	8.13005	7.9738	7.77734	7.98144	7.73715	7.79428	7.78157	8.15803	7.83881	7.69909	7.51747	7.64244	7.7646	7.73248	7.79896	7.93257	8.07112	7.90732	7.65434	7.76347	7.72524	8.02796	7.922	7.85419	7.7491	7.90593	7.8186
201271_s_at	chr20q11.21-q11.23	22913	RALY	7.50469	7.19701	6.69781	7.11658	6.92382	7.16156	7.50666	7.2989	7.80802	8.64174	8.43662	8.1374	8.33305	8.49164	8.44024	8.43291	7.94187	8.34837	7.82308	8.13145	7.82124	7.98796	8.33512	7.91256	8.09366	7.88048	8.10191	8.19047	8.13965	8.2529	8.0211	8.25592	7.91095	8.33457	8.07988
201272_at	chr7q35	231	AKR1B1	11.7101	11.5213	11.2099	11.6693	11.5567	10.294	12.1389	11.7541	10.276	10.0483	9.92482	9.82249	9.92043	9.85199	10.0635	9.9889	9.65614	9.83445	9.75793	9.86692	9.95034	9.77584	9.65957	10.047	10.108	9.74486	9.76401	9.86071	9.93375	10.0267	9.78768	9.89995	9.89668	9.90102	9.7089
201273_s_at	chr1q42.12	6726	SRP9	10.7267	10.7619	11.0162	10.9192	10.9643	10.9078	10.9186	10.7668	10.842	11.6251	11.4476	11.5353	11.4378	11.549	11.6713	11.7114	11.8007	11.3721	11.8609	11.5568	11.6328	11.3472	11.3798	11.6228	11.7723	11.6766	11.856	11.5086	11.7516	11.4095	11.5938	11.1641	11.6646	11.64	11.6008
201274_at	chr1p13	5686	PSMA5	9.69047	9.96207	10.1114	10.0317	9.93679	10.0908	9.82423	10.003	9.66733	10.5203	10.4229	10.2296	10.4129	10.462	10.4868	10.4406	10.4664	10.5185	11.0855	10.3007	10.4079	10.5614	10.4905	10.3367	10.3296	10.562	10.777	10.4854	10.7728	10.4731	10.5186	10.3748	10.6165	10.6056	10.5485
201275_at	chr1q22	2224	FDPS	10.7901	9.8926	9.6086	9.62715	9.4213	9.24704	9.74667	9.6167	10.0798	10.2233	10.1969	10.0249	9.86786	10.0628	10.3697	10.437	9.93459	10.0574	9.79781	10.2002	9.89179	9.86701	9.60181	10.0588	10.4116	9.88721	9.70629	9.96339	9.83253	10.1951	10.0894	9.9938	9.88355	9.91724	9.90294
201276_at	chr12q13	5869	RAB5B	6.80196	6.61745	6.36147	6.55949	6.48905	6.64907	6.39571	6.48379	6.17663	5.88023	5.85642	6.04235	5.49109	5.65047	5.70121	5.74899	5.85951	6.11278	5.28823	6.0306	5.78068	5.76918	5.31026	5.85009	6.43298	5.97084	6.14043	6.05793	5.84538	5.96211	5.80832	6.14453	6.03407	5.52618	5.91879
201277_s_at	chr5q35.3	3182	HNRNPAB	9.46893	9.82901	10.0262	9.81106	10.4992	9.96908	9.94263	9.63178	10.8055	11.956	11.7127	11.703	11.52	11.8165	11.941	11.9234	11.3961	11.747	11.5772	11.8176	11.9785	11.8359	11.8918	11.5322	11.2633	11.8314	11.2627	11.5678	11.7096	11.7664	11.6567	11.3112	11.4605	12.1563	11.3825
201278_at	chr5p13	1601	DAB2	10.8936	11.6879	11.7394	11.8292	10.7652	11.6048	10.1472	11.6095	10.424	4.66295	4.84993	4.26905	5.2221	4.51479	4.83735	4.86919	4.46123	4.50957	4.8438	5.0696	5.13434	4.60575	4.7002	4.8235	5.43349	4.62487	4.47903	4.72073	4.67024	4.58775	4.4555	4.55184	4.75991	5.13149	4.68716
201279_s_at	chr5p13	1601	DAB2	9.43919	10.6526	9.79158	10.4239	8.85889	10.2702	7.80677	10.3343	8.95288	4.43908	4.3899	3.982	5.34763	4.27315	4.46571	4.34629	4.39984	4.36922	4.07018	4.19963	4.19738	4.12836	4.25064	4.26249	4.47155	4.25985	3.93715	4.00296	4.11485	4.18142	4.15812	3.94016	4.30783	4.63723	4.00082
201280_s_at	chr5p13	1601	DAB2	10.1101	11.0103	10.5246	10.9477	9.58051	10.7676	8.65456	10.4279	9.03844	3.56672	3.83924	3.52264	4.41498	3.44232	3.8105	3.47742	3.5394	3.42352	3.47275	3.64965	3.64274	3.55736	3.54695	3.44272	3.98994	3.5876	3.80323	3.60897	3.55089	3.54205	3.57646	3.6383	3.78565	3.592	3.52621
201281_at	chr20q13.33	11047	ADRM1	7.50459	7.56882	7.58301	7.77303	7.51514	7.97697	7.9391	7.70707	7.85105	8.77246	8.54212	8.38741	8.44116	8.65571	8.70575	8.77929	8.26039	8.40659	8.3076	8.12374	8.62435	8.63992	8.73681	8.33276	7.5723	8.3771	8.41399	8.39669	8.74002	8.6429	8.19243	8.25759	8.1242	8.59849	8.08212
201282_at	chr7p14-p13	4967	OGDH	6.03587	5.94819	5.67493	5.52903	5.2702	5.64482	5.9084	5.97737	5.84319	6.4752	5.60955	5.9279	5.75995	5.96086	6.15918	6.20817	5.43597	5.80317	5.63361	5.42422	5.44859	5.43712	5.46184	5.6493	5.63509	5.83243	5.4827	5.70992	5.79957	5.70864	5.7466	5.29175	5.37054	5.95022	5.44463
201283_s_at	chr3p22.1	22906	TRAK1	3.80074	3.9915	3.73794	3.96872	3.79303	4.25525	3.92938	3.81932	4.21123	3.79323	3.65997	3.45151	3.86091	3.97196	3.66194	3.98022	3.54678	3.83624	3.93227	3.55246	3.49662	3.96713	3.83225	3.82966	3.80707	3.77455	3.56062	3.73207	3.78585	3.66193	3.71994	4.03368	3.71747	3.93911	3.52045
201284_s_at	chr3p21.31	327	APEH	7.25785	6.76588	6.66254	7.0862	6.96806	6.63638	6.94564	6.92946	6.79631	8.36882	8.32001	8.54239	8.39155	8.19086	8.27999	8.18466	8.38718	8.56274	8.43567	8.37396	8.19907	8.40227	8.51543	8.39309	8.13673	8.46796	8.48375	8.5261	8.81	8.66628	8.63779	8.35785	8.52247	7.94621	8.628
201285_at	chr7q34	23608	MKRN1	7.73328	7.73259	7.70349	7.6387	7.70086	7.77158	7.94921	8.0383	6.92046	8.21463	8.28405	8.64197	8.55272	8.43523	7.87469	7.80175	8.87387	8.7062	8.0302	8.16473	7.78394	8.39425	8.25267	8.41755	8.33796	8.93602	8.25481	8.49566	8.4253	8.47676	8.92483	8.6049	8.51049	8.28774	8.65515
201286_at	chr2p24.1	6382	SDC1	7.13526	6.36544	7.31803	7.41417	7.27672	6.34213	6.93165	7.72247	6.19675	6.39948	6.12083	6.20051	6.23608	6.45043	6.84372	6.80439	6.02769	6.43524	5.73124	6.3488	6.1021	5.53033	5.63469	5.91551	5.77519	5.48158	5.93675	5.93136	5.71458	6.48412	6.48258	5.99762	6.16823	6.44518	6.07503
201287_s_at	chr2p24.1	6382	SDC1	7.43087	6.02101	7.02937	6.74063	6.83101	5.91988	6.94845	6.88761	6.42094	7.38255	7.0995	7.03512	7.3939	7.56264	7.47122	7.68894	6.51766	7.18257	6.78006	7.03846	6.50293	6.67557	6.56617	6.82116	6.33395	6.40622	6.82361	6.9097	7.11168	7.31439	7.00656	6.49221	6.73267	7.45957	6.39595
201288_at	chr12p12.3	397	ARHGDIB	3.73155	4.36832	4.25592	4.02605	4.4194	4.76202	4.36112	5.48558	4.06523	4.09184	4.23909	3.76345	4.44722	3.88681	3.83491	3.91962	4.04806	3.74137	4.14593	4.24143	4.02425	4.01449	3.90787	4.06407	4.0241	4.05617	3.93012	4.02706	4.31696	3.87235	4.0804	4.04607	3.94282	4.10923	4.18525
201289_at	chr1p22.3	3491	CYR61	11.1759	12.1627	12.1227	11.8066	11.3925	12.0025	11.246	12.111	11.0985	9.59825	9.76023	9.19178	10.0246	8.80881	8.20172	7.80241	9.08041	9.69707	10.1946	9.9223	10.5535	10.7093	10.6495	10.3883	10.0194	9.73636	9.96795	10.0342	9.05219	10.3639	9.20157	11.2163	10.5077	10.3653	10.3272
201290_at	chr15q25.3	23478	SEC11A	10.9626	11.0221	11.1184	10.9402	11.2954	11.138	11.1981	11.1199	10.9797	11.0468	11.016	11.0612	11.0442	11.0319	11.0899	11.0879	11.4688	11.0787	11.3831	11.2149	11.2797	11.236	11.3606	10.8692	11.4289	11.1524	11.6848	11.1355	11.3807	11.2216	11.5549	11.0037	11.5912	11.0976	11.496
201291_s_at	chr17q21-q22	7153	TOP2A	7.21781	4.10669	4.85574	5.93167	7.84179	6.37159	8.12439	4.64551	10.1589	10.0801	10.0501	10.5591	10.0887	9.76155	10.2392	10.1846	10.2326	10.0883	9.98138	9.97219	9.66122	9.63703	9.62235	9.62043	10.1339	9.75516	10.0219	10.2645	9.71632	9.84144	10.1707	10.3307	10.3096	9.78187	10.146
201292_at	chr17q21-q22	7153	TOP2A	6.95429	4.62695	4.92892	5.21663	7.33657	5.49889	7.64145	4.94535	9.54174	9.6849	9.32392	9.96291	9.35159	9.28681	9.57717	9.61675	10.0052	9.59951	9.56541	9.34779	9.00579	9.13907	9.05161	9.33391	9.9181	9.47983	9.74582	9.49565	9.43482	9.39862	9.71797	9.79448	10.0398	9.06704	9.77897
201293_x_at	chr2p24.1 /// chr7p13	100288602 /// 5478	LOC100288602 /// PPIA	13.194	12.8527	12.8706	12.8866	12.905	12.8253	12.9986	12.8429	13.0209	13.1509	13.1	13.1339	13.1892	13.1805	13.2615	13.1838	13.0972	13.1284	13.3254	13.0275	13.2477	13.2454	13.2348	13.0687	13.245	13.2486	13.1952	13.0709	13.3413	13.1281	13.2607	13.1048	13.1188	13.3135	13.1962
201294_s_at	chr17q11.1	26118	WSB1	4.54698	4.5088	4.16576	5.99293	5.06227	4.44253	5.08302	3.99412	5.53163	4.28358	4.232	4.91782	3.89553	4.36969	4.15012	4.30703	5.1424	4.83473	4.26884	4.22079	4.87605	5.09124	5.08469	4.23878	6.29842	4.70985	4.63814	4.20785	5.86953	4.1506	4.06935	4.30569	5.55457	4.34353	5.09924
201295_s_at	chr17q11.1	26118	WSB1	3.72389	3.47734	3.57958	3.57499	3.61077	3.40191	3.40441	3.41862	3.50615	3.3776	3.51892	3.5131	3.53689	3.33833	3.37131	3.44819	3.61896	3.48966	3.42134	3.39326	3.65833	3.68214	3.64044	3.23402	3.98555	3.68943	3.42854	3.39712	3.65877	3.39753	3.46858	3.49655	3.71083	3.3779	3.56787
201296_s_at	chr17q11.1	26118	WSB1	7.88684	7.32678	7.19993	8.17586	7.72532	7.24102	7.60872	6.95021	8.17132	8.8263	8.50506	9.35029	8.61009	8.28463	8.33374	8.58489	9.22733	8.81729	8.49293	8.91615	9.14478	9.49629	8.97444	7.48973	9.50457	8.87133	9.47013	7.9701	9.34636	8.54563	8.91013	8.00468	9.28656	8.41776	9.18998
201297_s_at	chr2p13.1	55233	MOB1A	6.3818	5.71151	5.8207	5.57717	5.69392	5.78302	5.6618	6.05971	5.65255	5.51663	6.58417	5.78443	6.37535	5.36507	5.63617	5.54078	5.20196	5.22862	5.44386	5.55634	5.62323	5.07215	5.04394	5.34092	5.05957	5.6469	5.65732	5.41657	5.52181	5.28812	5.41782	5.12026	5.57918	5.20285	5.22888
201298_s_at	chr2p13.1	55233	MOB1A	8.27693	8.15943	8.02239	7.89866	7.76016	7.8792	7.51545	8.29412	8.15184	8.18255	8.6459	7.8895	8.75616	7.96618	8.21488	8.31265	8.10459	7.7889	8.4896	7.97651	7.86557	8.04153	7.96688	8.16066	7.68489	8.37176	8.24164	8.17489	8.4199	8.0565	7.99475	7.94513	8.08125	7.61686	8.26983
201299_s_at	chr2p13.1	55233	MOB1A	8.17664	5.72869	6.43726	5.91868	5.6964	6.21523	6.75587	5.76701	6.23366	5.80057	7.24184	6.27296	7.52716	5.21751	5.83622	5.67079	5.37633	5.97518	5.78111	6.42029	5.25558	5.38384	5.59437	5.26155	5.31506	5.07365	5.2694	5.74498	5.18653	5.1493	4.93235	5.39595	5.173	5.79943	5.34865
201300_s_at	chr20p13	5621	PRNP	10.3646	10.2855	10.4284	10.2126	10.0224	10.3145	10.3898	10.2726	9.46008	7.18066	6.93667	6.93852	6.8232	7.4974	6.12834	6.07546	6.60214	6.47965	7.24136	7.63526	7.5949	7.21374	7.47619	7.21389	8.81281	8.14973	6.49488	7.21678	7.31869	7.18974	6.70678	5.83446	7.21374	7.66171	6.61662
201301_s_at	chr2p13	307	ANXA4	10.6873	9.45114	9.34356	9.3481	8.94605	9.12257	9.44709	9.55098	9.2743	6.63469	7.34133	7.26218	7.85683	7.10591	6.14788	6.34472	7.51932	6.94619	7.07859	7.28841	7.97783	7.35588	7.07459	7.11735	5.72114	6.94111	7.12756	7.23389	7.86586	7.62639	7.16891	7.10204	6.95256	6.65113	7.53444
201302_at	chr2p13	307	ANXA4	9.90004	9.09939	9.10526	9.12103	8.73944	8.76785	9.04105	9.3876	8.49585	5.66243	7.08121	6.65118	7.16579	5.19579	5.19259	5.4907	6.45673	6.47055	6.00283	6.78378	7.14022	6.59933	6.32892	5.28415	4.899	6.1733	6.50977	6.10865	6.87388	7.07125	6.03098	5.69693	6.17274	5.52743	6.85419
201303_at	chr17q25.3	9775	EIF4A3	9.00422	8.78197	8.70915	8.7838	9.01365	8.97718	9.00749	8.7196	9.37295	10.3125	10.1658	9.9297	10.0933	10.1054	10.3128	10.2165	9.47729	10.0686	9.69978	10.0997	9.7728	9.96502	10.0343	9.93208	9.53279	9.89743	9.46388	9.67618	9.85368	10.1143	9.6616	9.66951	9.44845	10.1909	9.60934
201304_at	chr7q31.33	4698	NDUFA5	8.75808	9.49519	9.74884	9.39356	9.38985	9.54275	9.51365	9.63915	8.62218	9.24831	9.14793	9.37626	9.09439	9.20189	9.53728	9.18811	10.2255	9.13439	10.2371	9.39033	9.65411	9.66633	9.71807	9.42385	9.69796	9.98527	10.2769	9.57652	9.96814	9.54264	9.69354	9.39881	10.0637	9.55852	10.0237
201305_x_at	chr9q22.32	10541	ANP32B	10.1992	9.67293	9.70501	9.54733	9.99073	9.82817	10.2037	9.73232	10.6228	10.0701	10.4917	10.7192	10.6316	10.1996	9.90004	9.82565	10.3483	10.788	9.92925	10.6862	10.2879	10.3673	10.559	10.4921	11.1784	10.3034	10.3798	10.5879	10.2194	10.3845	10.3519	10.4546	10.3836	10.2486	10.3476
201306_s_at	chr9q22.32	10541	ANP32B	10.6972	10.0438	10.0927	10.0321	10.4619	10.2932	10.4956	10.4275	10.9524	10.6273	10.843	11.1658	11.1981	10.5967	10.3394	10.2098	10.7748	11.2011	10.4434	11.072	10.5536	10.8783	10.946	10.9721	11.6098	10.5282	10.9146	10.9771	10.8621	10.986	10.9596	10.9232	10.847	10.6986	10.852
201307_at	chr4q21.1	55752	41528	10.9408	11.3723	11.504	11.9234	11.1385	11.396	10.0539	11.6973	10.2775	8.82872	8.58062	8.64778	8.95537	8.51126	8.70846	8.68647	8.59545	8.74016	8.03046	9.10414	8.56188	8.55017	8.28439	8.61301	9.08155	8.62338	8.58731	8.68432	8.63341	8.91465	8.80909	8.29738	8.69656	8.66016	8.66739
201308_s_at	chr4q21.1	55752	41528	6.40105	6.76508	6.07445	6.70271	6.37461	6.26806	4.71629	6.68777	4.2514	3.85683	4.12763	3.91556	3.83378	3.60543	3.7419	3.85938	3.99116	3.76826	3.69053	3.85363	3.48664	3.79714	4.19704	3.52569	3.79619	3.91518	3.52311	3.64751	3.82828	3.7603	3.72605	3.68318	3.80455	3.79361	3.52125
201309_x_at	chr5q22.1	9315	NREP	7.17106	9.1954	9.54332	9.58858	9.51096	10.9601	8.15147	9.16504	8.07124	6.40486	7.35541	7.12847	6.47935	7.0178	7.22176	7.11855	6.36435	5.93694	6.17157	7.33441	7.74862	6.70867	6.88608	6.80126	7.05105	6.97187	6.90311	6.65407	7.28909	6.40765	6.60508	5.93814	6.47527	7.0202	6.90468
201310_s_at	chr5q22.1	9315	NREP	9.39461	11.8828	11.7265	11.9468	11.8848	12.8328	11.2555	12.3767	10.9803	10.3971	10.4962	10.3137	10.4517	10.6546	10.5697	10.5902	10.0304	10.5085	9.90745	10.7961	10.4011	10.4844	10.1516	9.97724	9.98207	10.0246	10.1278	10.0948	10.3504	10.3794	10.2019	10.0563	10.1543	10.6214	10.2804
201311_s_at	chrXq13.3	6451	SH3BGRL	8.42	8.33892	8.29818	8.35844	8.53316	8.64583	8.10625	8.31457	7.94714	6.22843	7.04871	6.7609	6.96644	7.13192	6.79311	6.40728	7.12404	6.51929	6.9521	6.79947	7.03636	7.57265	7.50138	6.75084	7.84551	7.90327	7.60863	6.39131	7.4347	6.67449	6.91696	6.51874	7.46133	7.22085	7.37578
201312_s_at	chrXq13.3	6451	SH3BGRL	10.4967	10.7522	10.8075	10.6985	10.7544	10.9814	10.731	10.8895	10.3288	9.01257	8.9884	9.31271	9.29705	9.08871	9.1498	8.87607	9.42173	8.87073	8.95957	9.51161	9.1245	9.25895	9.38854	8.64273	9.75287	9.95885	9.62526	9.12331	9.51155	9.12595	9.08077	8.71941	9.70341	9.2237	9.51412
201313_at	chr12p13	2026	ENO2	5.01791	4.51	4.46872	5.51674	5.92222	5.55477	5.53235	5.60162	4.88242	6.7939	6.99329	7.98349	7.29222	6.48852	6.03334	5.86864	7.82495	8.54737	7.14937	7.65065	7.45979	8.09543	7.88531	8.06615	9.15801	7.84509	8.11174	7.86215	7.82297	7.92663	8.09792	8.4672	7.93834	5.83606	7.91509
201314_at	chr2q37.3	10494	STK25	6.30599	6.11738	5.31556	6.06666	6.01096	5.97483	5.73349	6.41612	5.3568	6.8148	6.57465	6.35823	6.26215	6.1407	6.39627	6.41753	5.85028	6.17953	5.76028	5.99998	6.43828	6.03325	6.484	6.57384	6.36095	6.41064	6.42718	6.43411	6.34556	6.62245	6.16672	5.34466	6.25025	6.26285	6.44519
201315_x_at	chr11p15.5	10581	IFITM2	11.7213	11.1492	11.7251	11.2767	11.2839	11.4581	11.3961	11.0051	11.8916	10.8083	10.3201	11.1126	10.9767	11.1323	10.8804	10.7375	10.1859	10.4546	10.2002	9.54184	10.8553	10.7355	10.174	11.8141	11.4069	11.0505	10.7846	11.3849	10.9929	11.0138	10.8571	10.9522	10.1999	10.7736	10.8874
201316_at	chr7p13	5683	PSMA2	6.90412	7.17104	7.57065	6.98214	7.71722	7.35035	7.1802	7.24962	5.67924	8.47394	8.83747	8.66786	8.39519	8.1402	8.39825	8.68909	8.65343	8.32502	9.31252	8.35406	8.33433	8.95581	8.87415	7.54358	8.14362	8.89603	9.25164	8.15878	9.17475	8.47363	8.83155	8.06317	8.82245	8.12147	8.81979
201317_s_at	chr7p13	5683	PSMA2	10.4221	10.5575	10.8109	10.6424	10.786	10.851	10.5537	10.7672	10.5781	11.5566	11.6051	11.4845	11.6365	11.5752	11.6022	11.6371	11.8393	11.5532	12.0097	11.4454	11.6896	11.795	11.6625	11.5674	11.6179	11.6925	12.008	11.6878	11.9723	11.619	11.7738	11.5369	11.7936	11.5432	11.8747
201318_s_at	chr18p11.31	103910 /// 10627	MYL12A /// MYL12B	11.7098	11.986	12.2974	11.8721	11.7112	12.0628	11.9309	11.906	11.5296	10.8126	10.8326	10.8891	10.8641	10.8901	10.6955	10.8531	11.1677	11.0488	11.1261	11.059	11.146	11.1224	11.0479	11.1106	11.1736	11.0532	11.2107	11.2047	11.073	11.1073	10.9138	11.1437	11.2289	11.0353	11.0705
201319_at	chr18p11.31	10627	MYL12A	10.4784	10.8757	11.2291	10.6657	10.5989	11.0525	10.7388	10.9439	10.4409	9.80792	9.67694	9.86383	9.66129	9.78559	9.60585	9.77007	9.88013	9.78094	10.0405	9.923	10.1557	9.87585	9.88291	9.84833	10.2135	9.8686	9.97337	10.1345	9.81981	9.75146	9.66214	9.98119	10.0092	9.7889	9.84497
201320_at	chr12q13.2	6601	SMARCC2	6.36713	5.5741	5.75751	5.80047	5.40177	6.06322	5.82191	6.27256	5.81942	5.47896	5.1038	5.69874	5.44247	5.39963	5.22726	5.1308	5.5465	5.48679	5.51386	5.43703	5.47901	5.28631	5.33069	5.015	5.55096	5.38805	5.8137	5.3246	5.53613	5.00441	5.71572	5.13242	5.23074	5.26779	5.45418
201321_s_at	chr12q13.2	6601	SMARCC2	6.57691	5.82226	5.9962	6.12408	5.86932	6.53964	6.57289	5.98623	5.65259	5.51204	4.93697	5.58913	5.01213	5.169	4.65509	5.00272	4.99859	5.16804	4.63102	5.1433	4.95401	5.10426	5.15104	4.97169	5.41625	5.33301	5.45843	4.81183	5.41422	4.93552	5.33354	4.84022	5.23135	5.06552	4.91597
201322_at	chr12q13.13	506	ATP5B	10.8274	10.5101	10.3329	10.4663	10.4674	10.4089	10.556	10.7271	10.7671	11.4409	11.604	11.5007	11.3608	11.4598	11.5087	11.3668	11.4096	11.5098	11.3667	11.3412	11.2658	11.5094	11.4877	11.54	11.0369	11.4009	11.3978	11.217	11.5324	11.4777	11.4608	11.3078	11.4226	11.4916	11.4365
201323_at	chr1p35-p33	10969	EBNA1BP2	7.33777	7.17317	7.39758	7.0648	7.5243	7.45175	7.01083	7.50002	7.42185	8.41091	8.35986	8.20323	8.00863	8.32742	8.59384	8.35314	7.68435	7.98702	8.3656	8.07775	8.0386	8.32082	8.3151	7.70822	7.48973	8.26344	7.75858	8.55159	8.60242	8.372	7.99443	7.59694	7.83286	8.49869	7.99323
201324_at	chr12p12.3	2012	EMP1	11.4046	10.266	10.6766	9.74252	9.47275	9.90298	10.9163	10.0534	11.0002	3.56066	3.61517	3.65424	4.34465	3.7082	3.37655	3.57014	3.49783	3.48362	3.59264	3.7602	3.81583	3.51482	3.85606	3.68744	4.10924	3.70666	3.59573	3.68176	3.73284	3.49778	3.61691	3.61753	4.16114	3.39933	3.85377
201325_s_at	chr12p12.3	2012	EMP1	10.0814	9.10781	9.1264	8.36112	8.10771	8.37148	10.0186	8.22224	9.6406	3.65248	3.76226	3.6875	3.9195	3.6402	3.60262	3.81773	3.73863	3.79584	3.75695	3.83446	3.76536	3.74583	3.75022	3.80445	3.76785	3.66634	3.77086	3.8165	3.6024	3.59607	3.62704	3.72584	3.9832	3.73345	4.02252
201326_at	chr7p11.2	908	CCT6A	8.16449	7.68621	8.09241	7.78163	8.4178	8.2128	8.36214	8.12954	8.21431	9.23989	9.35165	9.26365	9.19526	8.79105	9.1523	9.24622	9.37176	8.94606	9.68423	9.25409	9.43229	9.44072	9.46134	8.87325	8.83861	9.5384	9.35828	8.77266	9.31397	8.91251	9.39236	8.96896	9.53935	9.30369	9.36038
201327_s_at	chr7p11.2	908	CCT6A	8.27405	8.32702	8.47062	8.10481	8.89613	8.72984	7.95393	8.31969	8.89859	10.4918	10.3523	10.2726	10.1344	10.1058	10.2736	10.4868	10.1077	9.90551	10.2794	10.3725	10.2478	10.2832	10.3074	9.87013	9.9737	10.22	10.305	9.95268	10.3368	10.235	9.95673	9.76677	10.3297	10.3661	10.2879
201328_at	chr21q22.2	2114	ETS2	7.28089	5.52567	4.81658	4.72538	4.98503	5.2232	6.42572	4.98282	6.64088	6.83688	6.68777	6.26393	6.64353	6.93558	7.30233	7.20634	6.05873	6.95991	5.65223	6.58263	6.4941	6.03808	6.01252	6.81407	5.79652	6.08425	5.9358	6.63111	5.84903	6.78192	6.42719	6.76882	6.2323	6.96467	6.29912
201329_s_at	chr21q22.2	2114	ETS2	6.72379	5.4927	5.36836	5.26218	4.93093	5.43729	6.10618	5.50171	6.12638	6.95501	6.3051	5.91704	6.62238	6.56461	7.20297	6.96569	5.42784	6.15224	5.83579	5.99998	6.02508	6.30349	6.05238	5.90671	5.57635	5.85484	5.20815	5.93745	5.93213	5.86025	5.65129	6.33494	5.87905	6.92897	5.36428
201330_at	chr5q35.1	5917	RARS	8.91273	8.86895	8.70693	9.08187	9.17778	8.84589	8.98183	9.02019	9.12058	9.47645	9.02733	8.92802	9.09743	9.08507	9.42083	9.14654	8.73041	8.98068	9.05225	9.02797	8.87735	8.94357	8.84265	9.05866	8.65034	8.94451	8.91488	8.98053	8.94277	9.19066	8.6777	8.93365	8.92505	9.17104	8.94244
201331_s_at	chr12q13	6778	STAT6	9.51543	8.7929	8.56287	8.69717	8.36029	8.35278	8.66175	8.42314	8.749	6.85572	6.60547	7.28483	7.16546	6.99169	6.33142	6.22592	6.94238	7.33126	7.1504	7.26933	6.86517	7.18056	6.66513	7.43596	7.59172	7.49776	7.05732	7.05217	7.62059	7.04539	6.9935	6.75637	6.74548	6.43281	7.21568
201332_s_at	chr12q13	6778	STAT6	5.28525	4.80689	4.89897	4.33996	4.35657	4.1664	4.31871	4.55809	4.92514	4.13265	4.51713	4.04248	3.99039	4.30412	4.39162	3.88435	4.09552	4.07364	4.34712	3.95445	4.27349	4.03336	4.17802	4.54972	4.41836	4.15053	4.47543	4.21466	4.48495	3.92523	4.16648	4.24013	4.13449	4.27532	4.25733
201333_s_at	chr11q23.3	23365	ARHGEF12	4.17618	4.1085	4.48018	4.08352	4.59006	4.15254	4.31273	4.42972	4.29099	3.91966	4.16889	3.98264	4.00423	4.12854	4.13597	4.02366	4.32575	4.0318	4.12581	4.16907	4.36744	4.08854	3.85649	3.99696	4.30649	4.16389	4.21869	4.12996	3.93765	3.92346	4.29617	3.81535	4.1085	4.12265	4.3281
201334_s_at	chr11q23.3	23365	ARHGEF12	9.38956	8.83077	8.91718	9.11599	9.12619	9.38946	9.19987	9.15805	9.14419	7.7262	7.26181	7.92754	7.52126	7.69222	7.44879	7.50482	7.27857	7.32973	7.45871	7.60362	7.71437	7.70087	7.38967	7.55991	8.14127	7.82966	7.76108	7.31631	7.80664	7.46116	7.78786	6.75125	7.47526	7.48703	7.61643
201335_s_at	chr11q23.3	23365	ARHGEF12	4.576	3.97775	4.07841	4.00337	4.41627	4.01892	4.20815	3.74367	3.97579	3.79032	3.72895	4.02112	4.00888	3.76751	3.63672	3.7346	3.90002	3.56965	3.6121	3.67931	3.55321	3.89232	3.55557	3.62614	3.97254	3.86327	3.83765	3.61865	3.84622	3.6748	3.69512	3.67072	4.00272	3.84127	3.67335
201336_at	chr1p36.23	9341	VAMP3	11.4931	10.7804	10.746	10.9268	10.5934	10.7238	10.8549	11.0382	10.6884	9.33539	9.13846	9.19473	9.59574	8.95964	9.25968	9.00073	8.96466	8.99941	8.83262	9.02175	8.88955	9.05366	9.24375	9.20618	9.78154	8.92875	9.07878	8.99354	8.96049	8.96123	9.15519	9.2484	9.3669	8.83405	9.17757
201337_s_at	chr1p36.23	9341	VAMP3	6.94104	6.24679	6.07982	5.88573	6.61439	5.84471	6.23933	6.12244	5.4272	5.27936	5.83621	5.04792	5.76838	4.94546	5.17434	5.02988	4.61312	4.80365	4.73433	5.09486	5.01623	5.63211	5.24066	4.65955	5.44986	5.59485	4.99949	4.87907	5.3774	5.10467	4.59878	4.75961	5.33573	4.99198	5.17895
201338_x_at	chr13q12.3-q13.1	2971	GTF3A	9.99065	9.89691	10.0453	9.9808	10.0697	9.70765	9.84172	10.2843	10.0511	10.1531	10.0129	9.86908	10.0721	10.203	10.2498	10.3398	9.99364	9.96039	9.9301	9.80921	10.1127	9.94945	9.78259	10.1191	10.2418	9.78208	9.98005	10.1106	10.2357	10.0629	10.0364	10.1313	9.95151	10.2962	10.0705
201339_s_at	chr1p32	6342	SCP2	9.3863	9.96448	9.93322	9.74912	9.81653	9.41438	9.52886	9.83099	9.07713	7.67289	8.32602	8.00143	8.25252	7.74132	7.90983	7.86491	8.6468	7.51324	8.66103	8.09215	8.21739	8.49285	8.31149	7.52781	8.74866	8.52779	9.10885	7.94752	8.89917	8.01099	8.53464	7.82922	8.76335	7.84439	8.68448
201340_s_at	chr5q13	8507	ENC1	4.88147	4.60176	5.48669	5.48675	7.02351	4.28526	4.61154	5.03185	4.98607	5.2977	5.41023	5.46805	6.0755	4.70426	5.03676	5.62372	4.11957	5.2387	4.64025	5.3297	5.11383	4.64167	4.35175	4.88319	4.49514	4.56412	4.11018	5.31688	4.59181	5.38012	4.3666	5.13238	4.5185	4.95112	4.54762
201341_at	chr5q13	8507	ENC1	6.84979	6.45823	7.92089	8.38622	9.77503	6.16937	6.52628	7.8003	7.9653	7.57821	7.24174	7.42369	7.68887	7.43047	7.07979	8.02743	6.16047	7.47483	5.88539	7.38226	8.46503	6.90174	7.55364	7.97631	7.81391	6.54697	6.40114	7.16783	6.68519	7.58081	6.44743	7.76887	7.57233	7.66504	6.55458
201342_at	chr6p21.31	6631	SNRPC	8.95647	8.6948	8.55088	8.63439	8.83499	8.84133	8.95912	8.44132	9.16722	10.0298	10.0262	9.87874	9.95021	9.80161	9.99506	10.0478	9.99769	10.0337	10.3296	10.0224	9.90758	9.94316	10.0475	10.1797	10.001	10.0958	10.092	10.19	10.182	9.94326	10.1263	10.1193	10.0541	10.0832	10.0386
201343_at	chr5q31.2	7322	UBE2D2	8.42713	8.59073	8.6021	8.63986	8.71243	8.53993	8.58145	8.7406	8.44424	9.39668	8.93777	9.07026	9.03283	9.38559	9.24664	9.25913	8.68347	8.7259	8.92081	9.16898	8.92309	8.82698	8.93367	8.62556	9.0296	9.08303	8.99393	8.9482	9.01013	9.03715	8.86127	8.61777	8.82363	9.1316	8.86951
201344_at	chr5q31.2	7322	UBE2D2	5.13881	4.92838	5.34141	4.76905	5.33338	5.1352	5.3351	5.35165	4.27909	6.19377	6.00913	5.51578	5.65009	5.78676	5.95804	6.22374	4.80025	4.84864	4.99499	5.39385	5.18795	4.80135	5.13777	4.76023	5.40671	5.59443	5.18589	5.41818	5.59398	5.54524	5.32377	4.56965	5.05893	5.46939	5.28971
201345_s_at	chr5q31.2	7322	UBE2D2	9.28036	8.94315	8.72347	9.0338	8.85098	9.13057	9.22132	9.15988	9.11141	10.0489	9.87549	9.65859	10.0474	10.184	10.0032	10.0992	9.73093	10.0353	9.73079	9.75001	9.58238	9.58249	9.75101	10.2408	9.94145	9.5707	10.019	10.2785	9.90899	10.0398	9.79345	10.2077	9.78332	10.0002	9.84433
201346_at	chr12p13.31	79602	ADIPOR2	7.9116	7.916	8.03783	7.91774	7.95011	7.88573	8.16673	8.00084	7.63424	7.4306	7.28827	7.42583	7.18845	7.17157	7.63565	7.45536	7.1233	7.27044	6.76661	7.0981	7.22884	7.1458	7.18035	7.29666	7.84611	7.23254	7.04309	6.98075	7.03735	7.01787	7.26682	6.84534	7.17347	7.2936	7.20716
201347_x_at	chr9q12	9380	GRHPR	8.78215	8.64783	8.76218	8.82119	9.00612	8.85706	9.09755	8.95216	8.68864	8.22216	8.6982	8.45184	8.71291	8.24577	8.64948	8.52007	8.82398	8.79649	8.59851	8.64004	8.71838	8.81312	8.85098	8.81288	9.18054	8.76751	8.89231	8.84213	8.95882	8.83843	8.95304	8.74326	8.7981	8.48236	8.82349
201348_at	chr5q23	2878	GPX3	4.08413	4.1926	3.93985	4.41856	5.24815	3.61917	4.2154	4.10159	3.60373	6.76225	5.36572	5.99162	6.05568	6.87999	6.64472	5.66842	5.37502	5.27484	4.80304	5.51146	5.13483	5.00345	4.8704	5.13635	4.93843	5.58663	5.0389	5.09632	5.73607	5.03855	5.08922	5.56667	4.90875	5.36649	4.65453
201349_at	chr17q25.1	9368	SLC9A3R1	4.60847	4.51062	4.79784	4.8059	4.71803	4.90076	4.90043	4.83309	4.37472	6.16168	6.20842	6.04416	6.05829	6.08023	6.07463	5.95006	5.72522	6.23748	5.94596	6.04652	6.23766	5.81491	5.69508	5.91617	5.51426	5.81989	5.90375	5.9733	5.74769	6.18417	5.94106	5.81864	5.84645	5.94011	5.87929
201350_at	chr17q11-q12	2319	FLOT2	6.3436	6.02276	5.8639	6.03204	5.51211	5.61457	5.75804	6.44465	5.61964	7.76492	7.07058	6.96893	7.24798	7.02568	7.52181	7.39464	6.52955	6.96636	6.28991	6.8617	6.63323	6.79751	6.67903	6.6963	7.05961	6.89571	6.94032	6.6906	6.59434	6.7191	6.89065	6.74165	6.70127	7.00637	6.61172
201351_s_at	chr10p14	10730	YME1L1	9.51957	9.26744	9.61461	9.56733	9.62654	9.47669	9.35521	9.57516	9.52606	9.90726	10.1428	9.94078	9.9337	9.97102	9.95399	9.95213	9.75154	9.88773	9.72733	10.0973	9.84366	9.73755	9.61334	9.98825	9.69486	9.6658	9.8177	10.1071	9.77601	9.88358	9.66448	9.88947	9.82559	9.97757	9.99353
201352_at	chr10p14	10730	YME1L1	10.159	10.3615	10.3942	10.2173	10.3859	10.1753	10.2645	10.4189	9.88566	9.42621	9.63887	9.60276	9.66658	9.40568	9.50872	9.4454	9.66463	9.42698	9.59203	9.85717	9.93581	9.94228	10.0545	9.60834	9.5917	9.50726	9.59063	9.65535	9.4915	9.47622	9.69953	9.34946	9.76322	9.48335	9.68756
201353_s_at	chr12q13.3	11176	BAZ2A	5.03868	5.00392	4.70754	4.8992	4.88689	4.79239	5.10003	4.67094	5.10035	5.37129	5.23691	5.53061	5.39917	5.19246	5.02081	5.13884	4.87246	5.07724	5.03535	5.04114	4.89568	4.87545	4.91273	5.2548	4.96394	5.17941	4.91065	5.14227	5.00412	4.88462	5.43407	5.23205	4.96791	5.17373	5.19263
201354_s_at	chr12q13.3	11176	BAZ2A	6.21801	6.15664	5.87411	6.58751	6.2545	6.18304	6.64609	6.38236	6.35909	6.65513	6.39245	6.8092	6.58823	6.72713	6.60836	6.45217	6.41925	7.06088	6.67301	6.70375	6.59226	6.70244	6.70563	6.64836	6.82017	6.72009	6.78727	6.61822	6.80163	6.90178	6.84085	6.94777	6.56548	6.91908	6.94693
201355_s_at	chr12q13.3	11176	BAZ2A	5.45382	5.45391	5.66107	5.95925	5.23284	5.90119	5.74811	5.53704	6.08277	5.72754	5.49972	5.33246	5.35076	5.67862	5.69492	5.77886	5.77623	5.71861	6.42325	6.02795	5.61237	5.24932	5.98211	5.90169	5.84511	5.48406	5.33059	5.93123	5.62389	6.01569	5.41782	6.07119	5.45881	5.80111	5.67258
201356_at	chr22q12.2	10291	SF3A1	7.98559	7.50818	7.66726	7.63844	7.73341	7.67524	7.47252	7.81636	8.03704	9.12936	8.79077	8.71784	8.71832	8.70553	8.87174	8.89253	8.08303	8.43738	8.13857	8.71834	8.43167	8.30312	8.42268	8.51961	8.17563	8.51925	7.92659	8.54308	8.12334	8.5247	8.23529	8.51159	8.08891	8.77902	8.19125
201357_s_at	chr22q12.2	10291	SF3A1	5.98214	5.94294	5.72521	5.84174	5.59083	6.12438	5.67276	5.78008	6.11907	6.85722	6.95961	6.46002	6.37906	6.68602	6.92563	6.91414	6.36545	6.54105	6.43069	6.35603	6.66552	6.70641	6.45473	6.59818	6.35858	6.48099	6.56804	6.64897	6.38325	6.59267	6.57072	6.67154	6.28549	6.86904	6.44855
201358_s_at	chr11p15.2	1315	COPB1	11.1265	10.9893	11.1065	11.1739	11.0801	11.0883	11.3366	11.2151	11.2281	10.4817	10.2298	10.4872	10.5556	10.533	10.4102	10.4956	10.6411	10.3661	10.3566	10.3136	10.3753	10.1982	10.2854	10.5808	10.6669	10.2558	10.5539	10.7781	10.3588	10.4389	10.2654	10.7279	10.6192	10.399	10.5148
201359_at	chr11p15.2	1315	COPB1	9.65979	9.41768	9.55696	9.69378	9.75418	9.61471	9.4727	9.60981	9.69227	8.97332	8.96827	8.87195	9.20088	8.76975	8.91294	8.99355	8.71517	8.78258	8.71456	8.72774	8.74875	8.67823	8.71788	8.76269	9.11429	8.77834	8.92375	8.82107	8.74526	8.85766	8.69526	8.91623	9.03702	8.66064	8.89329
201360_at	chr20p11.21	1471	CST3	9.65625	8.77088	9.03729	8.75677	8.61844	8.49323	8.91443	8.52171	8.21176	6.36351	6.45614	6.17457	6.55768	6.85031	6.53033	6.5036	6.00791	6.25893	6.07601	6.07613	6.57299	6.28015	5.56008	6.53853	6.51501	5.68743	6.48685	6.30757	6.66462	5.40167	6.58586	5.86268	5.90944	6.27677	6.30444
201361_at	chr11q12.2	79073	TMEM109	8.0403	7.49305	7.3417	7.48019	7.51081	7.5589	7.22116	7.3989	7.68777	7.18733	6.83689	6.46126	7.0895	6.95768	7.25479	7.1416	6.04389	5.90564	6.00492	6.54134	6.42869	6.27579	6.44737	5.89282	7.44771	6.26331	6.25045	5.94371	5.94004	6.1137	6.21103	5.66018	6.02547	6.92831	6.07198
201362_at	chr1q25.1-q31.1	10625	IVNS1ABP	5.31871	5.89573	6.19951	6.43052	6.03294	6.14969	5.60196	5.95956	5.27911	7.45251	7.55056	7.82675	7.67734	8.18011	8.24287	8.46024	7.7095	7.8289	7.33788	7.61396	7.74684	7.2247	7.36331	8.34153	7.98148	8.14529	7.84538	7.56348	7.942	7.85819	7.80736	7.3035	7.91367	7.547	7.77899
201363_s_at	chr1q25.1-q31.1	10625	IVNS1ABP	5.20239	5.81927	5.83393	6.12578	6.03787	5.95782	5.80671	5.90646	5.40287	6.73616	7.12134	7.19964	7.04814	7.47025	7.66103	7.74231	6.91955	7.27813	6.83184	6.87197	7.05623	6.89177	7.00597	7.64041	7.52139	7.56435	7.1066	6.79281	7.15513	7.15499	6.99195	6.53702	7.10633	6.89767	6.87812
201364_s_at	chr15q22.31	4947	OAZ2	7.88117	8.39577	8.41165	8.09627	8.33908	8.3346	8.55786	8.36898	7.33736	8.99576	9.39794	9.16107	9.08555	9.12002	9.3293	9.23673	9.09433	9.19614	9.1584	9.2245	9.30091	9.08238	9.09482	9.06353	8.95857	9.24525	9.05189	9.11012	9.31397	9.17807	8.98982	8.97293	8.81344	8.95609	8.99638
201365_at	chr15q22.31	4947	OAZ2	8.47877	8.90415	8.77599	8.65861	8.65582	8.88172	8.81793	8.91373	7.9684	9.09407	9.37174	9.23037	9.12468	8.83633	9.06836	9.13261	9.21487	9.35142	8.85749	9.21136	9.05945	9.1309	9.33797	9.07815	9.07678	9.40023	9.19426	9.27873	8.99515	9.34895	9.30067	9.18448	9.11056	8.81915	9.22665
201366_at	chr10q22.2	310	ANXA7	9.12238	8.82641	9.03337	8.79413	8.83895	8.51407	8.85678	8.56786	8.6824	8.39375	8.42166	8.62715	8.23466	8.04596	8.24276	8.06418	8.48037	7.86204	7.9598	8.44878	8.20737	8.05154	8.19795	8.34659	7.78632	8.52501	7.90702	8.33613	7.94376	8.34243	7.90786	7.94584	8.15736	8.01935	8.07964
201367_s_at	chr2p22.3-p21	678	ZFP36L2	4.37789	3.5306	3.5184	3.40426	3.46272	3.54321	3.64909	3.49692	3.84872	3.70502	4.27865	3.49305	3.61814	3.92173	3.53988	3.79401	3.28157	3.75404	3.67284	3.53446	3.59907	3.5195	3.73324	3.34014	3.60491	3.66127	3.46259	3.54628	3.42649	3.66001	3.66501	3.376	3.21202	3.59135	3.47062
201368_at	chr2p22.3-p21	678	ZFP36L2	10.9355	9.51595	8.54698	9.05252	8.76049	8.6346	9.89573	8.72666	10.0355	9.93883	10.5852	9.02481	10.428	9.9685	9.87448	10.1161	8.23995	9.51017	9.58076	9.94434	10.3521	9.40722	10.2232	9.29162	8.8461	9.84884	8.84992	9.01427	8.27684	9.60461	9.24905	8.48041	8.88098	9.97045	9.46941
201369_s_at	chr2p22.3-p21	678	ZFP36L2	7.82736	6.15052	5.602	5.94581	5.7477	5.79852	6.53854	5.63469	6.65903	6.44807	7.39176	5.96996	6.72827	6.40411	6.47542	6.79573	5.51256	5.78272	6.79109	6.72967	7.55616	6.78867	7.98775	6.1844	6.26964	6.47676	6.42208	6.3006	5.77129	6.26271	6.24218	5.35027	6.04818	7.10308	7.0122
201370_s_at	chr2q36.2	8452	CUL3	5.80847	5.38553	5.46378	5.02881	5.98384	5.55316	5.46043	5.40109	4.86496	6.35081	6.63135	6.40222	6.22031	5.93444	6.34162	6.41351	5.93299	5.75137	5.91113	6.84899	5.83382	6.11654	6.13164	5.45888	6.10923	6.57441	5.73187	5.7759	6.06397	5.94022	6.43452	5.54025	6.09599	5.60071	6.12513
201371_s_at	chr2q36.2	8452	CUL3	9.30063	9.1332	9.13726	8.86074	9.16402	9.30804	8.79142	9.07443	9.03552	9.70968	9.81157	9.5696	9.61067	9.74066	9.78496	9.80713	9.23824	9.07466	9.18205	9.62721	9.44423	9.51172	9.59745	9.33278	9.48175	9.42735	9.11704	9.36365	9.08603	9.40831	9.41542	9.12004	9.3323	9.72125	9.36322
201372_s_at	chr2q36.2	8452	CUL3	3.76697	3.39952	3.51927	3.59641	3.53071	3.41511	3.7115	3.36165	3.59999	3.60318	3.84008	3.63934	3.83406	3.81707	3.82604	3.58673	3.62121	3.64765	3.60135	3.58211	3.74717	3.69073	3.94016	3.52416	3.66908	3.67104	4.01807	3.6234	3.68019	3.69022	3.86205	3.58391	3.94224	3.53562	3.79488
201373_at	chr8q24	5339	PLEC	7.57639	6.87892	6.41529	7.15077	6.38014	7.06056	6.89098	6.57609	7.87637	6.02061	6.05103	6.5258	6.05224	6.29587	6.10276	6.255	6.36973	6.64592	6.54852	6.23532	6.49454	6.22539	6.40928	6.24368	6.27374	5.90916	6.12786	6.16495	5.78325	6.37765	6.09174	6.48812	6.0364	6.40895	6.05575
201374_x_at	chr8p12	5516	PPP2CB	3.98809	4.07827	3.90774	4.32228	3.92249	4.2726	4.30427	4.03015	5.04203	3.87331	3.7541	3.89	4.02341	4.48949	4.42685	4.31007	4.09956	4.08856	4.18988	3.89431	4.26614	3.63404	4.07247	4.16065	3.74322	3.8023	3.77086	4.29575	4.21351	3.99588	4.0833	4.56683	3.78565	4.4677	3.86098
201375_s_at	chr8p12	5516	PPP2CB	10.4633	10.5397	10.5497	10.514	10.4282	10.5239	10.3074	10.7491	10.1578	10.3369	10.3116	10.1829	10.44	10.3076	10.4042	10.2396	10.244	10.2698	10.1587	10.418	10.3332	10.1173	10.2081	10.4303	10.5024	10.2834	10.0652	10.287	9.95125	10.3109	10.1149	10.4231	10.3343	10.2449	9.98166
201376_s_at	chr10q11.21	3185	HNRNPF	7.15567	6.84054	6.88907	6.63762	7.35272	7.04286	6.95971	6.57723	7.7284	8.43443	8.73224	8.26845	8.41303	8.67432	8.73364	8.57862	8.14158	8.67123	8.49269	8.60971	8.69249	8.7861	9.02256	8.50598	8.47518	8.85937	8.29976	8.28876	8.36308	8.54236	8.68416	8.31582	8.51727	8.85678	8.49097
201377_at	chr1q21.3	9898	UBAP2L	7.56451	7.04046	7.53269	7.28921	7.36985	7.46768	7.07082	7.58071	7.44006	8.33279	8.25949	8.11782	7.85112	8.16793	8.05725	8.28296	7.39667	7.48881	7.85404	7.89692	7.92824	7.84606	8.29981	7.38695	7.63784	8.09138	7.55044	7.83886	7.80224	7.75885	7.65543	7.5353	7.5154	8.01707	7.62668
201378_s_at	chr1q21.3	9898	UBAP2L	6.22818	6.40722	6.16971	6.12503	6.19011	6.34431	6.08448	6.12687	6.32234	6.91121	7.13581	6.71185	6.54154	7.01949	6.87973	6.84259	6.14065	6.28708	6.74977	6.82788	6.8146	6.88826	7.06215	6.27042	6.53242	7.01964	7.0344	6.12385	7.16045	6.29361	6.96961	6.32439	6.59795	7.06846	6.93828
201379_s_at	chr20q13.2-q13.3	7165	TPD52L2	8.66546	8.04048	7.71852	7.87983	8.1608	8.38492	8.13899	8.33245	8.32362	8.40825	8.07774	7.83407	7.99593	8.00503	7.90374	8.00849	7.76337	7.99043	7.9657	7.74556	7.9452	8.26138	8.10741	7.91059	7.89542	8.31199	8.05447	7.94295	8.17937	8.3229	8.22217	7.71058	8.11959	7.83361	8.04006
201380_at	chr3p22.3	100653071 /// 10491	CRTAP /// LOC100653071	7.42859	7.53454	7.32391	7.59483	7.34823	7.09803	7.52766	7.47138	6.99235	6.20728	6.48585	6.74773	6.70326	5.87975	6.14077	6.27834	6.82687	6.05174	6.19001	6.41597	6.37322	6.53286	6.46811	6.11917	6.4079	6.28798	6.57458	6.5797	6.3105	6.74044	6.27202	6.46131	6.44788	5.85586	6.78842
201381_x_at	chr1q24-q25	27101	CACYBP	8.78802	8.77816	9.21899	8.94711	9.13449	9.33262	9.01536	8.89658	9.46083	10.4995	10.7769	10.3591	10.5317	10.4985	10.6247	10.6234	10.3269	10.4366	10.7293	10.5342	10.6257	10.589	10.4626	10.4463	10.0504	10.5613	10.9499	10.3971	10.7418	10.5971	10.3938	10.1601	10.3308	10.5268	10.5981
201382_at	chr1q24-q25	27101	CACYBP	3.82748	3.80976	3.84721	4.08203	3.7268	3.97954	3.83181	3.81447	3.83051	3.99574	4.02541	3.81245	4.07917	4.13564	3.90605	3.85929	3.96413	4.11911	4.07827	3.96219	4.13353	3.7599	4.08236	3.87457	3.87719	3.96941	3.85221	3.87287	3.99867	3.98749	3.72838	4.07913	4.10231	4.20776	4.0038
201383_s_at	chr17q21.31	4077	NBR1	5.71599	5.69377	5.94297	5.3902	6.0405	5.79894	5.53117	5.63618	5.35393	4.81501	5.10087	5.26663	5.07843	4.91492	4.89996	4.91492	5.26954	5.18248	5.17712	5.24377	4.75616	5.01801	5.31132	4.91613	5.25981	5.13566	5.15664	4.92369	4.58442	4.95756	4.89058	5.23511	5.52795	5.05183	5.31136
201384_s_at	chr17q21.31	4077	NBR1	9.93394	9.69082	9.6415	9.42544	9.17629	9.69378	9.7177	9.83313	9.18316	7.69888	8.02079	8.01015	8.21019	7.83461	7.65195	7.7358	7.82465	7.65949	6.99388	8.0471	7.61983	7.35153	7.62602	8.02074	7.85667	7.47339	7.73411	7.88697	7.00254	8.05623	7.57623	7.8669	7.88793	7.38815	8.01122
201385_at	chr4p15.3	1665	DHX15	9.7865	9.71624	9.57934	9.72432	9.5304	9.63494	9.8844	9.86797	10.0045	10.9856	11.0798	10.9905	11.0139	11	11.2122	11.1423	10.8578	10.9055	10.9475	10.8139	10.9305	10.7145	10.8678	10.923	10.3104	10.7824	10.6514	10.975	10.7643	10.971	10.7068	10.8033	10.6956	11.0431	10.7833
201386_s_at	chr4p15.3	1665	DHX15	8.27427	8.19421	8.36054	7.99986	8.35128	8.1152	8.39243	8.1616	8.84781	9.65939	10.0884	9.91617	9.78317	9.81851	10.0238	9.85677	9.66389	9.89237	9.95978	9.80467	9.84533	9.95839	10.2298	9.97736	9.45979	9.85691	9.52787	9.64264	9.6454	9.82562	9.8474	9.97498	9.68871	10.0412	9.8664
201387_s_at	chr4p14	7345	UCHL1	9.46052	10.1869	9.7746	11	11.3939	11.2552	10.738	10.7793	9.5593	10.941	10.7039	10.9097	10.5612	11.0745	11.0894	10.7588	11.2106	11.1437	10.9971	11.0346	11.0729	10.9678	11.1664	10.9833	10.6243	11.3086	10.7531	11.014	11.1875	11.2025	11.1935	11.0529	11.034	11.2729	10.8982
201388_at	chr17q21.1	5709	PSMD3	7.54	7.69579	7.36538	7.60532	7.84627	7.61792	7.48939	8.07113	7.75914	9.12816	8.54356	8.64182	8.60783	8.96071	8.98616	8.97008	8.19296	8.69221	7.9096	8.13414	8.21276	8.22023	8.33725	8.47248	8.35733	8.52249	7.90551	8.48532	8.28425	8.89862	8.64019	8.29824	8.05483	8.51716	8.25238
201389_at	chr12q11-q13	3678	ITGA5	8.09231	7.64499	7.59404	7.98463	7.73644	8.5175	7.58962	8.10274	8.87816	6.068	5.87953	5.88734	6.34028	5.81666	5.93304	6.05924	6.16044	6.01519	5.87118	5.90542	6.09569	5.73716	6.199	6.23272	6.35382	5.5515	5.86426	6.15403	5.6933	5.99309	5.95117	6.03518	5.6613	5.93374	5.81481
201390_s_at	chr6p21.3	1460	CSNK2B	9.73286	9.64712	9.54249	9.75271	9.87019	9.81626	10.0847	9.69222	9.83506	10.1689	9.824	9.91338	9.67763	10.1997	10.0537	10.0143	9.39132	9.89969	9.4143	9.89652	9.64478	9.79494	9.79114	9.92835	9.74623	9.47417	9.57614	10.0285	9.64085	10.124	9.7446	9.8169	9.36323	9.95538	9.60663
201391_at	chr16p13.3	10131	TRAP1	7.78519	6.93579	6.79913	7.10059	7.27275	7.172	7.02636	7.28918	7.83185	9.3915	9.65074	9.50258	9.43745	9.20309	9.2232	9.13955	9.15574	9.61926	9.06836	9.27852	8.94174	9.39008	9.35048	9.71868	9.22668	9.07681	9.16092	9.68581	9.06676	9.78284	9.21275	9.61894	9.07198	9.07795	9.29126
201392_s_at	chr6q26	3482	IGF2R	7.48672	7.64307	7.65602	7.53081	8.27095	7.91129	7.67507	7.4813	7.09451	6.85374	7.02224	7.44189	6.62297	7.05757	6.9553	6.69123	6.86849	6.57934	6.92801	7.43291	7.46031	7.13873	7.28289	6.93978	7.2497	7.51899	7.12445	6.90452	6.97373	6.79481	7.63556	6.60385	6.96888	7.4011	7.661
201393_s_at	chr6q26	3482	IGF2R	8.0967	8.35314	8.12989	8.32008	8.88766	8.53718	8.03617	8.40386	7.61559	7.53061	7.39863	7.99847	7.39095	7.54579	7.44116	7.64328	6.65721	7.19732	7.00928	7.85312	7.87524	7.17124	7.32507	7.7047	7.50973	7.81867	7.21254	7.27127	6.88776	7.33858	7.69019	6.89445	7.39302	7.65557	7.50724
201394_s_at	chr3p21.3	10181	RBM5	6.05358	5.80375	5.9101	5.34392	6.31291	6.23546	6.0314	5.60723	6.34893	5.75913	6.18952	6.4107	5.87274	5.62129	5.68313	5.90143	6.39767	6.20067	6.2954	6.21319	7.14906	7.28202	7.40632	5.41325	7.01558	7.16603	6.96952	5.51286	6.58356	6.22298	7.01075	4.97437	6.88021	6.84919	7.21218
201395_at	chr3p21.3	10181	RBM5	7.45552	7.51784	7.55878	7.68499	7.81059	7.66608	7.05636	7.78796	8.03219	7.32534	7.71805	7.96622	7.74023	7.40807	7.54055	7.59875	7.88849	7.91424	8.01204	7.90608	8.44363	8.20073	8.23009	7.28965	8.07619	8.4846	8.23312	7.31081	8.35158	7.83452	8.11547	6.28849	8.10468	8.05365	8.07492
201396_s_at	chr19p13	6449	SGTA	6.60409	6.35873	6.54455	6.81898	6.49761	6.54924	6.70481	6.67727	7.00577	7.25782	7.38631	6.82703	7.0272	7.23437	7.15947	7.19585	6.82939	7.18415	6.84824	7.21929	6.79291	6.75113	7.06489	7.14901	6.84891	7.02664	6.64401	7.36641	6.84307	7.17225	7.18769	7.22014	6.69654	7.26485	6.84391
201397_at	chr1p12	26227	PHGDH	5.82198	6.07499	5.66936	6.33357	6.99074	6.27972	6.6785	6.31272	7.29202	9.13091	9.2243	9.17392	9.03735	9.21788	8.84035	8.84768	9.67878	9.65536	9.56624	9.57771	9.25228	9.72361	9.81506	9.72181	9.11008	10.0014	9.68187	9.57054	9.89876	9.90843	10.0056	9.51123	9.57597	9.41004	9.70074
201398_s_at	chr8q13.3	23471	TRAM1	10.0317	11.0477	11.0226	10.7633	10.7777	10.9537	10.1875	11.1787	10.1012	9.11869	9.35275	9.14871	9.37647	9.25218	9.14823	9.09939	8.94803	8.86251	9.09992	9.29555	9.14711	9.11622	8.94993	9.1461	9.74768	9.1947	9.15239	9.09067	9.25042	9.06257	8.97528	8.92581	9.26554	9.22091	9.14797
201399_s_at	chr8q13.3	23471	TRAM1	8.38877	8.54228	8.95218	8.50068	8.51212	8.7381	7.90018	8.18103	7.56316	6.82537	8.11938	6.96242	7.87846	7.06025	6.97181	6.81412	6.7344	6.86772	6.95542	7.33205	7.05696	7.22694	7.19829	7.00426	7.96974	7.3674	6.95103	7.14871	7.26831	6.92539	6.83532	6.28247	7.19957	7.48876	7.02741
201400_at	chr17q12	5691	PSMB3	10.3568	10.0059	10.2461	10.1873	10.3415	10.3617	10.2146	10.3353	10.3618	10.9641	10.8163	10.8054	10.8253	10.9233	10.7952	10.8994	10.9424	11.0904	10.9569	10.7454	10.7806	10.9749	10.914	11.0218	10.9249	10.8198	10.9021	10.937	11.0321	10.9775	10.7268	10.8878	10.8471	10.8116	11.0245
201401_s_at	chr11q13.1	156	ADRBK1	4.45153	4.63971	4.63081	4.71971	4.27959	4.63009	4.44763	4.58806	5.23404	4.953	4.53873	4.29706	4.38982	5.00616	4.60338	4.92522	4.91508	4.85359	4.54141	4.37177	4.40852	4.26427	4.60637	4.89196	4.53505	4.27479	4.50332	4.63831	4.32202	4.69863	4.447	5.00157	4.35715	4.99643	4.44415
201402_at	chr11q13.1	156	ADRBK1	5.62797	5.38378	5.66642	5.24688	5.41132	5.64453	5.63225	5.71957	5.84699	5.50979	5.68821	5.74807	5.44661	5.78736	5.53224	6.01914	5.99636	5.82715	5.77189	5.96018	5.67583	5.5142	5.70573	5.73466	5.60427	5.66389	5.69563	5.61759	5.69787	5.84944	5.68051	5.97668	5.453	6.00991	5.55025
201403_s_at	chr1q23	100505828 /// 4259	LOC100505828 /// MGST3	11.7081	11.868	11.4445	11.6969	11.4215	11.2649	11.8509	11.1981	11.2626	10.1175	10.328	10.1563	10.635	10.257	9.9824	10.0933	10.331	10.3607	10.481	9.9995	10.007	10.3454	10.0788	10.1411	10.4554	10.1221	10.6544	10.0529	10.7723	10.2005	10.3857	10.0325	10.1322	10.2437	10.6097
201404_x_at	chr1p34.2	5690	PSMB2	5.11449	5.48824	5.53134	5.20648	5.69638	5.26355	5.18317	5.14614	5.12549	5.16763	4.97185	5.27553	5.05658	5.36238	5.35264	5.25446	5.52306	5.35	5.35789	5.73887	5.13279	5.53868	5.87904	5.33923	5.62424	5.59487	5.34666	5.11015	5.41981	5.12008	5.26139	5.01824	5.44681	5.29773	5.17888
201405_s_at	chr7q22.1	10980	COPS6	9.81344	8.99756	9.33079	9.00525	9.21289	9.45532	9.59703	9.38316	9.74232	9.34995	9.59717	9.54532	9.3901	9.25935	9.37789	9.40816	9.59179	9.77514	9.44405	9.59601	9.44082	9.62321	9.54502	9.85422	9.42598	9.40456	9.64213	9.65551	9.63034	9.78293	9.51174	9.70994	9.44194	9.45966	9.68623
201406_at	chrXq22 /// chrXq22.1	100529097 /// 6173	RPL36A /// RPL36A-HNRNPH2	12.8918	12.6023	12.4759	12.6842	12.7613	12.8465	12.7209	12.7353	12.6506	13.4751	12.829	12.9499	13.1267	12.9386	12.9124	12.908	13.028	12.9823	13.0769	12.983	12.8775	13.0549	13.0726	12.9992	13.4471	13.4251	13.2092	13.153	13.064	13.1314	13.154	12.9389	13.195	12.9704	13.1917
201407_s_at	chr2p23	5500	PPP1CB	7.60984	7.78021	7.9088	7.45909	7.93127	7.72878	7.22176	7.91146	7.2592	8.22958	7.98077	8.11182	7.94628	7.89675	8.14346	8.29423	8.01039	7.46724	7.82858	8.34974	7.72971	7.71293	7.61171	7.69605	8.01144	7.97983	7.75575	7.82762	7.78119	7.86376	7.22075	7.27766	7.89663	7.68679	7.8348
201408_at	chr2p23	5500	PPP1CB	7.24905	7.00259	7.06704	6.90071	7.30069	6.89333	6.62742	7.13006	6.40817	7.5859	7.59447	7.38143	7.47627	7.16377	7.13601	7.33949	7.18507	7.00851	7.0644	7.67537	7.33602	7.46524	7.11587	6.3914	7.62799	7.0336	7.54528	6.85068	7.44593	7.21518	7.02849	6.9056	7.6998	7.11961	7.56916
201409_s_at	chr2p23	5500	PPP1CB	7.95062	7.7055	7.75205	7.5796	8.30652	7.56889	7.65822	7.75409	7.78915	8.49783	8.71767	8.49325	8.72376	8.35388	8.2546	8.45538	8.23813	8.0165	8.26298	8.56505	8.38537	8.33495	8.30282	7.98622	8.42934	8.11885	8.46171	8.06921	8.3744	8.39428	8.16598	8.16691	8.44002	7.92545	8.41364
201410_at	chr2q21.1	55041	PLEKHB2	8.0052	8.57023	8.77112	8.68542	8.9783	8.50745	8.52885	8.66041	8.1507	8.68064	8.73063	8.81407	8.84566	8.65143	8.81432	8.62032	8.95312	8.70015	8.9076	8.88666	8.70779	8.83902	8.51503	8.76604	8.78788	8.83421	8.74686	8.67993	8.65623	8.63164	8.97303	8.66779	8.977	8.56561	8.71849
201411_s_at	chr2q21.1	55041	PLEKHB2	7.92563	7.81381	7.9659	8.23883	8.10625	7.92518	7.86477	7.78328	7.74933	8.34117	8.25956	8.00609	8.37551	8.04867	8.3479	8.39468	7.42262	8.14756	7.4769	7.77214	7.25897	8.07243	7.77296	7.65895	7.90182	7.86895	7.60337	7.96844	7.47434	7.68081	7.95072	7.82153	7.97856	7.94318	8.15487
201412_at	chr14q11.2	26020	LRP10	10.5298	10.8921	10.0949	10.7356	10.2592	10.5137	10.5411	10.7187	10.3012	6.55232	6.55598	6.9056	7.10957	6.86932	6.73761	6.48362	6.23997	6.53862	6.21554	6.30023	6.64116	6.17767	6.16354	6.51573	6.44054	6.50953	6.59305	6.92084	6.49682	6.54111	6.27834	6.74188	6.48068	6.48221	6.37259
201413_at	chr5q21	3295	HSD17B4	9.06002	9.54047	9.37513	9.21182	9.633	9.51804	9.37038	9.43052	8.953	10.1564	10.6768	10.8972	10.5389	10.4716	10.3041	10.4445	11.1306	10.8975	10.4962	10.5156	10.3297	10.5121	10.3397	10.6182	10.2316	10.6456	10.5622	10.6372	10.5187	10.851	10.9306	10.5656	10.602	10.2261	10.7788
201414_s_at	chr11p15.5	4676	NAP1L4	7.1855	6.49592	6.63942	6.83454	6.9054	6.88001	6.92691	6.93197	7.34738	8.18736	7.89961	7.69481	7.72043	7.94713	8.05692	8.07538	7.22517	7.72366	7.25288	7.49398	7.33526	7.48978	7.30761	7.40022	7.64798	7.42278	7.48465	7.37587	7.68025	7.77045	7.51784	7.35347	7.39124	7.48503	7.62456
201415_at	chr20q11.2	2937	GSS	7.94605	7.65329	7.81041	7.95409	7.66182	7.70743	7.78707	8.06678	7.80252	7.54475	7.54819	7.76898	7.45638	7.07809	7.37002	7.45559	7.21628	7.51821	7.08294	7.2237	7.15994	7.28282	7.19319	7.14652	7.01546	6.91038	7.29813	7.70998	7.245	7.22882	7.28615	7.57343	7.11883	7.37417	7.31207
201416_at	chr6p22.3	6659	SOX4	6.23391	9.37349	9.75548	9.27164	9.54197	9.70188	8.38112	8.83876	6.39987	10.4255	10.4329	10.6338	10.7142	10.6895	10.4026	10.4535	10.6643	10.8317	10.3018	10.3229	10.1581	10.7702	10.7596	10.9373	9.99072	10.522	10.6115	11.0061	10.5644	10.726	10.6514	11.349	10.7734	10.4405	10.6675
201417_at	chr6p22.3	6659	SOX4	7.59677	10.0287	10.3949	9.869	10.2186	10.2888	9.16313	9.47573	7.91361	11.2482	11.3108	11.4034	11.568	11.5966	11.2809	11.248	11.385	11.4455	10.8813	11.0522	10.8613	11.2599	11.4257	11.4945	10.5122	11.2037	11.1972	11.8028	11.0407	11.4999	11.2979	11.8626	11.3408	11.1701	11.0976
201418_s_at	chr6p22.3	6659	SOX4	6.19915	6.92935	7.41766	7.13869	6.97334	7.518	6.62143	6.54209	7.10718	7.908	8.09157	8.26532	8.09452	8.26534	7.97512	8.1326	8.24499	8.59728	7.94463	7.84836	7.5859	8.14529	8.26226	8.49839	7.32562	7.72485	8.01946	8.65489	8.12688	8.16679	7.98242	8.99837	8.10076	7.83779	8.05153
201419_at	chr3p21.31-p21.2	8314	BAP1	7.60262	7.35651	6.99031	7.29186	6.9861	7.18246	7.293	7.41444	7.18836	8.02421	7.40053	7.41445	7.35086	7.59807	7.84446	7.74309	6.87831	7.57992	7.19023	7.20703	7.46018	7.45706	7.22942	7.44018	7.62602	7.40547	7.39337	7.33647	7.37014	7.58402	7.40901	7.40688	7.48388	7.53648	7.36291
201420_s_at	chr1p13.2	79084	WDR77	6.01057	6.72462	6.5241	6.73562	6.56428	6.82625	6.547	6.87493	6.82739	8.38511	8.20013	7.51224	7.85346	8.29668	8.40385	8.33349	6.58129	7.60414	7.41014	7.55862	7.29983	7.15908	7.30431	7.93852	6.75044	7.56613	6.91598	7.54926	7.441	7.753	7.22131	7.18881	7.0133	8.15068	7.13442
201421_s_at	chr1p13.2	79084	WDR77	6.71658	6.8546	6.55031	6.78246	6.59563	6.55013	6.64664	7.29453	6.60019	8.25439	7.7503	7.70452	7.46998	7.65965	8.06935	7.88513	7.08825	7.38491	7.42081	7.46711	7.67037	7.33241	7.55128	7.52217	7.03063	7.58171	7.04585	7.16858	7.33739	7.46762	7.35764	6.91772	6.96124	7.91709	7.18537
201422_at	chr19p13.1	10437	IFI30	6.32117	7.4079	6.83132	7.45689	7.2239	6.98993	7.78453	7.16023	7.52073	6.85702	6.68708	7.72505	7.01998	6.81885	6.78876	6.53838	7.43014	7.7612	7.28311	7.27779	6.74208	7.34188	7.22692	7.94165	6.4996	7.42178	7.0844	7.95329	7.29299	7.83631	7.42311	8.28122	7.37846	6.35291	7.56775
201423_s_at	chr13q34	8451	CUL4A	7.46488	7.00617	6.87339	6.94566	7.03599	6.79694	7.01788	7.17374	7.03944	7.40957	7.59348	7.0099	7.40218	7.19368	7.39163	7.28632	6.39895	7.13035	6.64395	7.39181	6.64516	6.63606	6.87659	6.55964	6.67125	7.3931	6.34706	6.70472	6.43415	7.11072	7.15635	6.61385	6.97023	7.50244	7.22447
201424_s_at	chr13q34	8451	CUL4A	8.26541	7.98868	7.86863	7.91352	7.5727	7.51691	7.59776	7.69803	7.48343	8.41047	8.25011	8.26359	8.24882	7.89122	8.41422	8.44006	8.0793	7.96277	7.97501	8.37756	7.99309	7.62964	7.3578	7.73246	7.46178	8.26148	7.69537	8.15974	7.80647	8.23209	8.05109	7.48683	8.11392	8.24436	8.08693
201425_at	chr12q24.2	217	ALDH2	7.07898	6.02649	6.04756	5.95985	7.216	6.11845	8.14607	6.19304	5.00397	8.1067	8.10627	7.87809	8.42376	7.96974	8.01445	8.01689	8.32011	8.27289	8.01283	8.22962	8.06865	8.21593	8.15555	8.55962	8.24375	8.44043	8.258	8.30673	8.42647	8.29615	8.20369	8.34328	8.30013	8.06578	8.2208
201426_s_at	chr10p13	7431	VIM	14.0693	13.2397	13.4189	13.5014	13.4274	13.4637	13.8704	13.3798	13.5106	11.56	10.3172	9.84116	11.2182	10.8819	11.5392	10.9031	10.6721	10.7405	10.3567	11.3199	11.8025	10.6787	10.7566	10.2563	12.4333	9.68065	10.2162	11.002	10.0986	10.9356	9.83905	11.2359	11.434	12.3261	10.6456
201427_s_at	chr5q31	6414	SEPP1	5.27128	10.1438	9.93131	9.10918	6.76232	4.87907	4.68751	9.63912	3.95885	7.06683	8.31099	7.90264	7.82123	6.44371	7.82632	7.85685	8.87533	7.22186	8.53277	8.29362	7.81836	8.38915	8.08376	7.02894	6.9271	3.55159	9.57907	7.52089	8.2476	6.74595	8.56602	7.07842	9.03473	6.0724	9.04277
201428_at	chr7q11.23	1364	CLDN4	4.54098	4.75499	4.40348	4.85684	3.68253	4.7333	4.69659	4.84402	4.98612	4.67489	5.19266	5.28287	5.52171	5.00745	4.54789	4.97599	5.52732	5.56612	5.57734	5.98006	5.17472	5.42955	5.25069	6.35152	5.36445	6.54286	5.44764	5.2426	5.60955	5.51318	5.69209	5.74939	5.5133	4.86751	5.78684
201429_s_at	chr2q35	6168	RPL37A	13.543	13.5501	13.6032	13.5641	13.5596	13.6235	13.5724	13.5088	13.5179	13.7003	13.592	13.7109	13.6443	13.6598	13.6369	13.6306	13.7149	13.6123	13.5232	13.7165	13.6419	13.628	13.6825	13.6037	13.5568	13.5961	13.6411	13.684	13.6374	13.6909	13.6237	13.6216	13.6339	13.6316	13.6463
201430_s_at	chr5q32	1809	DPYSL3	5.83177	7.08641	7.28067	6.5398	8.33855	3.78313	6.67917	7.13203	5.28607	8.39651	8.06458	8.49096	7.69548	8.68012	8.16595	8.71631	7.29614	7.77349	7.83986	8.16362	8.43618	8.22605	8.14912	7.70686	5.97684	8.19583	8.16796	8.25221	8.55776	8.15636	8.13194	7.5862	7.7414	8.89281	8.03469
201431_s_at	chr5q32	1809	DPYSL3	7.44197	8.41014	8.71923	8.10951	9.66642	5.71934	8.3564	8.22768	7.54754	9.35928	9.40117	10.0563	9.445	9.39862	8.99944	9.52529	9.71063	9.53614	9.52376	9.97758	9.95641	9.84064	9.79134	9.33704	8.10471	9.4008	10.0134	9.58444	9.71127	9.79839	10.0385	9.52813	9.76801	9.78692	9.96383
201432_at	chr11p13	847	CAT	11.5092	9.81697	10.2778	9.53529	10.1459	9.82281	11.1756	10.0941	10.1226	4.95274	7.94373	7.86175	8.07184	7.08954	7.04653	7.05204	6.2353	6.28312	6.5028	6.72126	4.19692	6.81699	6.06043	7.17546	4.25692	3.98796	6.4036	6.9744	6.33487	6.41347	4.18966	7.78433	5.61301	6.23415	4.37308
201433_s_at	chr8q22	9791	PTDSS1	8.8625	9.25678	8.96098	9.32169	8.95027	8.91253	9.02124	9.3661	8.79604	9.17357	8.76675	8.73881	8.8164	9.14373	9.16876	9.15959	7.88925	8.82793	7.96954	8.72416	8.33101	8.36714	8.42206	8.64321	8.16987	8.18324	8.2122	8.58068	8.35718	8.93923	8.39466	8.30905	8.13891	8.99776	8.28584
201434_at	chr5q33.3	7265	TTC1	7.47073	7.91723	8.05689	8.03431	7.9925	7.72816	7.59917	8.08542	7.14274	8.42115	8.43028	8.12297	8.2676	8.35648	8.4914	8.44159	8.11916	8.03318	8.57354	8.24484	8.44275	8.5029	8.69988	8.22623	8.26682	8.51623	8.44911	8.25557	8.28936	8.10817	8.24385	8.12296	8.40882	8.55095	8.36515
201435_s_at	chr4q21-q25	1977	EIF4E	7.93874	8.21356	7.94463	7.88468	8.24317	7.87594	7.8594	8.38773	8.01146	9.53289	9.2339	9.12342	9.45273	9.42674	9.6746	9.65355	9.19295	9.02516	9.3828	9.05232	9.21663	9.06413	9.30606	9.13442	9.1539	9.1026	9.1856	8.3655	9.18504	9.19101	8.69366	9.23965	9.52297	9.28864	8.90188
201436_at	chr4q21-q25	1977	EIF4E	6.04343	5.92415	6.20986	5.66699	6.42448	6.23209	5.62461	6.13187	5.02167	8.31875	8.13271	8.54008	7.81435	7.93311	7.94844	8.31441	8.83702	8.06658	9.07102	8.49403	8.13575	8.23865	8.31641	7.99255	7.51932	8.73971	8.61823	8.5846	8.54699	8.4981	8.29935	8.43493	8.75697	7.59991	8.79378
201437_s_at	chr4q21-q25	1977	EIF4E	7.59135	7.40501	7.75321	7.44182	7.57467	7.5734	7.39554	7.89362	7.34565	9.06379	8.47095	8.74018	8.44783	8.68097	8.9008	8.83705	9.07227	8.42835	9.27948	8.78416	8.7241	8.72225	8.75617	8.60232	8.71618	8.93998	9.09875	8.66886	8.81944	8.6591	8.35124	8.24674	9.2094	8.70786	8.65196
201438_at	chr2q37	1293	COL6A3	12.601	12.0395	12.2914	12.5952	12.5477	12.4914	12.8063	12.4629	12.8388	4.32917	5.08413	4.48447	7.65006	4.14281	4.22366	4.33476	4.62569	4.33862	4.05697	4.77618	4.66215	4.51136	4.80829	4.40357	4.6439	4.47256	4.56196	4.45843	4.09082	4.05646	4.18966	4.524	5.1107	4.12938	5.33572
201439_at	chr10q24	8729	GBF1	6.23639	6.32578	5.83519	6.08446	6.26809	6.18358	6.02457	5.94266	5.82168	5.52334	5.00815	5.32652	5.1878	5.56107	5.11504	5.1033	5.37176	5.18218	5.43836	5.49316	5.60515	5.32988	5.30962	4.91863	5.33558	5.26884	5.50288	5.6373	5.16907	5.17053	5.70086	5.58769	5.43129	5.28852	5.56245
201440_at	chr12q13.12	9416	DDX23	5.82504	5.42696	5.52294	5.63923	6.03708	5.80107	6.05042	5.90284	6.08496	6.47113	6.30393	6.3474	6.13017	6.37304	6.58962	6.44734	6.22101	6.2749	6.38442	6.0273	6.73666	6.57157	6.39269	6.07331	6.56995	6.73058	6.23249	6.35394	6.53151	6.07476	6.54135	6.14826	6.22943	7.04019	6.65553
201441_at	chr19q13.1	1340	COX6B1	10.5877	10.4178	10.4609	10.3343	10.473	10.5333	10.5704	10.4513	10.2037	10.8648	10.8659	10.8054	10.9622	10.6416	10.6662	10.6745	10.8913	11.13	10.9773	10.6938	10.7078	10.9873	11.0368	11.1152	10.7544	10.7723	10.8801	11.0903	10.8931	11.0465	10.9643	10.9721	10.8892	10.6313	10.9447
201442_s_at	chrXp11.4	10159	ATP6AP2	3.73622	3.84599	3.86467	3.94741	3.82234	4.20011	3.79002	4.14777	3.98783	4.09007	3.64211	3.6885	3.96785	4.07389	3.99827	4.01997	3.946	3.78332	3.93408	3.71597	3.81733	3.90607	4.25025	3.88326	3.79039	3.60358	3.68587	3.80421	3.84464	4.00054	4.02804	4.04453	3.79279	3.93522	3.60211
201443_s_at	chrXp11.4	10159	ATP6AP2	10.6452	11.4385	11.5846	11.1844	11.0868	11.1601	11.086	11.3774	10.3596	10.3682	9.42406	9.8206	9.58853	9.53435	9.39597	9.50856	10.0718	9.37672	9.58527	9.90171	9.64031	9.50356	9.51049	9.71026	10.5347	10.2454	9.57909	9.69742	9.36718	9.61529	9.56548	9.55149	9.9389	9.47822	9.68767
201444_s_at	chrXp11.4	10159	ATP6AP2	9.59236	10.1586	10.2918	10.0263	9.76559	9.81913	10.1345	10.0233	9.08591	8.4177	8.36627	7.87473	8.25478	7.64521	7.93678	7.6326	7.97352	7.67826	7.64951	7.98613	8.12813	8.11892	7.96348	8.10438	9.20909	8.96577	7.74045	7.96634	7.6197	7.79235	7.81464	8.29118	8.33221	8.13976	7.90893
201445_at	chr1p22-p21	1266	CNN3	10.2271	10.2797	10.3534	10.1831	10.3482	10.4458	10.5185	10.3127	9.65996	10.1308	9.88181	9.51489	10.0375	10.0436	9.95664	10.0473	9.11621	9.67353	9.23345	10.0103	9.73253	9.24486	9.45776	9.69218	9.63591	9.5213	8.99411	9.27431	9.13907	9.87652	9.17393	9.6534	9.63915	10.0139	9.37526
201446_s_at	chr2p13	7072	TIA1	6.08071	5.29113	4.87067	5.44416	5.91929	5.64925	5.32758	5.00228	6.13183	6.64878	7.49977	6.54729	7.21957	6.86681	7.06635	6.77019	6.24697	6.64058	6.42624	6.26484	6.88084	7.10037	6.69935	6.11424	6.61593	6.59237	6.29208	6.26854	6.61481	6.48784	6.0973	6.03088	6.83075	7.84341	6.62187
201447_at	chr2p13	7072	TIA1	5.88619	5.26885	5.60356	5.26229	5.56439	5.6507	5.32177	5.5911	5.43588	6.7709	6.93908	6.75447	6.57846	6.13401	6.47846	6.55076	6.47313	6.28615	6.16209	6.3551	7.01115	6.53015	6.49257	6.14053	6.79676	6.75195	6.66456	5.81268	6.68755	6.15733	6.165	5.80955	7.03175	6.69854	6.81124
201448_at	chr2p13	7072	TIA1	7.3549	6.41495	6.28269	6.7315	6.99665	6.81728	6.45727	6.61753	6.33649	8.321	8.3244	8.27372	7.96027	7.95085	8.20466	8.21188	8.13969	7.72918	7.98836	7.97365	8.3106	7.94837	7.94509	7.23205	8.1574	8.11438	8.15945	7.59121	8.17145	7.98443	7.68567	7.29511	8.40513	8.13367	8.45689
201449_at	chr2p13	7072	TIA1	5.08735	4.19124	3.80653	4.18177	4.74968	4.56511	4.30208	4.12276	3.92648	6.6861	6.16973	5.9589	5.84483	5.50137	5.95701	6.03993	6.19357	5.32493	6.19058	6.01536	6.47384	6.36507	6.25796	5.17787	6.01679	6.20851	6.64797	5.6556	6.57963	5.92095	5.98113	5.35328	6.49583	5.9185	6.81398
201450_s_at	chr2p13	7072	TIA1	5.52129	5.1269	4.81417	5.12629	5.51196	5.16849	4.84983	5.07979	4.87803	6.96878	7.15374	6.50676	6.65055	6.59687	7.02081	6.93214	6.29397	6.0394	5.93078	6.33428	6.87265	6.30096	6.07638	5.79629	6.06245	6.55031	6.36577	5.98677	6.26416	6.16014	5.74721	5.29912	6.4898	6.83083	6.27562
201451_x_at	chr7q36	6009	RHEB	4.15557	3.88743	4.10624	4.1158	4.2226	4.31271	4.1034	4.00139	4.53148	3.92766	4.06968	3.80428	4.01475	4.1882	4.25644	4.28799	4.13449	4.13074	4.34643	3.94043	3.90969	4.07392	4.19704	4.25676	4.18384	4.03763	4.16391	4.20151	3.84622	4.21342	4.27506	4.161	3.8224	4.24725	4.1398
201452_at	chr7q36	6009	RHEB	4.81067	4.49559	4.73049	4.63009	4.62657	4.67203	4.90602	4.3907	5.11014	4.19221	5.04685	4.66096	4.89495	4.92105	5.1285	4.93346	5.09681	4.86972	4.8214	4.5653	5.26711	4.86052	4.82304	4.60372	5.39321	4.84817	5.32851	4.85607	5.40232	4.65871	5.17319	5.51615	5.32082	4.81454	4.94633
201453_x_at	chr7q36	6009	RHEB	10.7422	10.6755	11.0398	10.8808	10.9066	10.7943	10.4379	10.6967	10.8472	10.8679	10.9357	10.8156	10.9713	10.8093	10.8931	10.9531	11.1123	11.0024	11.0441	10.6336	10.8304	10.8234	10.9916	10.9266	11.112	10.9641	11.2056	11.0746	11.075	10.9839	11.0769	11.0752	11.1693	10.6671	11.0329
201454_s_at	chr17q21	100653042 /// 9520	LOC100653042 /// NPEPPS	9.38449	8.933	8.94693	8.80782	8.55548	9.03071	8.91855	9.10878	8.97296	9.41863	9.42604	9.10757	9.3217	9.0209	9.41624	9.36023	8.5077	8.85212	8.45464	8.88467	8.76795	8.00578	8.08044	8.49248	8.58767	8.46707	8.09112	8.61118	8.05434	8.73392	8.93201	8.4085	8.12356	9.02945	8.58565
201455_s_at	chr17q21	100653042 /// 9520	LOC100653042 /// NPEPPS	8.65142	8.51712	8.40436	8.28599	8.23099	8.35451	8.61782	8.36898	8.21911	8.68223	8.64475	8.56072	8.66333	8.3975	8.72957	8.75871	7.67469	8.20261	7.68837	8.40941	7.8491	7.74454	7.59476	7.98683	8.03198	7.99952	8.07453	7.89334	8.05891	8.07302	7.89241	7.664	7.84285	8.26065	7.95551
201456_s_at	chr10q26	9184	BUB3	7.96289	7.90538	7.61803	7.87945	8.12684	8.14845	8.11286	8.14997	8.92723	8.68885	8.58993	8.37425	8.44125	7.93351	8.70535	8.50138	8.0107	8.08255	7.79196	8.15461	8.1068	8.27126	8.31569	8.20139	8.35297	8.69864	8.24941	8.33786	8.14294	8.02575	8.22756	8.12578	8.76707	8.15382	8.32306
201457_x_at	chr10q26	9184	BUB3	9.01621	8.50296	8.35898	8.56523	8.92636	8.68539	9.3181	8.83425	10.1405	10.2957	10.1824	9.96047	10.0016	10.1181	10.4011	10.4179	9.92836	9.94421	10.1862	9.7624	10.1012	9.97459	10.0981	9.97055	10.0554	10.0725	10.0586	10.2156	10.2427	10.0385	9.9112	10.205	10.2445	10.1541	9.81915
201458_s_at	chr10q26	9184	BUB3	8.34683	8.4611	8.11527	8.28638	8.42131	8.62399	8.47896	8.52534	9.39409	9.33381	8.79124	9.06948	8.93595	8.66486	9.09454	9.03261	8.8036	8.74279	8.56715	8.747	8.8098	8.6743	8.55082	8.72144	8.73468	9.01597	8.80616	9.0207	8.70757	9.03537	8.65978	8.52382	9.03609	8.58905	8.77317
201459_at	chr19q13.3	10856	RUVBL2	8.68956	8.18646	8.15556	8.58484	8.52047	8.35605	9.10541	8.69379	9.0627	10.0462	10.2045	9.96142	10.2329	9.95602	10.1274	10.0366	9.74833	10.0661	9.59575	9.74741	9.63263	9.97478	9.90734	10.3874	9.62179	9.68249	9.82874	10.2667	9.94705	10.249	9.78936	10.2738	9.70491	9.71575	9.75728
201460_at	chr1q32	9261	MAPKAPK2	7.5966	7.29597	7.47188	7.30058	7.2189	7.23153	7.46623	7.38441	7.20116	6.77761	6.66949	6.65606	6.57189	6.56138	6.59532	6.73013	6.51247	6.72069	6.60382	6.75225	6.69437	6.58451	6.46766	7.28312	7.03858	6.60608	6.41251	6.83985	6.57101	6.77937	6.97469	6.70246	6.5793	6.52935	6.78894
201461_s_at	chr1q32	9261	MAPKAPK2	4.26834	4.18456	4.53181	4.13663	4.02549	4.47604	4.06238	4.05366	4.26188	4.21433	4.48915	4.14238	4.1388	4.14681	3.94306	4.22634	3.85381	4.12538	4.07068	4.02682	3.91387	3.96954	3.96592	4.04174	3.75649	4.18903	4.07282	4.39043	3.79196	4.05377	3.8927	4.07999	4.07999	4.25694	3.85114
201462_at	chr7p14.3-p14.1	9805	SCRN1	8.93932	8.42472	8.45562	8.33624	8.80408	8.55646	8.91331	8.75514	7.85104	8.23942	8.2314	8.52869	8.18487	8.1909	7.45969	7.43098	8.08231	8.62237	8.08023	8.45058	8.4575	8.62544	8.36625	8.64666	9.05444	8.68599	8.1521	8.5634	8.49382	8.57496	8.62941	8.73734	8.70876	8.37597	8.55526
201463_s_at	chr11p15.5-p15.4	6888	TALDO1	10.2547	10.1803	10.3671	10.4356	10.4866	10.5121	10.6324	10.6341	10.4761	10.7758	11.1099	10.9689	10.8725	10.5965	10.5302	10.5897	10.8624	11.0668	10.8276	10.5886	10.7702	10.8123	10.6141	10.89	10.1894	11.0118	10.5936	10.982	10.911	11.0789	10.9346	10.9371	10.6149	10.4477	10.9424
201464_x_at	chr1p32-p31	3725	JUN	10.0451	11.6289	11.464	11.3758	11.3478	11.4187	10.215	11.5487	10.186	9.0606	9.52262	8.48943	9.37913	8.15399	8.17127	7.27701	7.55301	7.98664	9.84223	8.60878	10.3657	10.7928	10.2905	9.11405	10.5134	9.06784	9.56819	8.80827	8.75419	9.05456	8.79531	9.71887	9.37456	9.85298	9.90946
201465_s_at	chr1p32-p31	3725	JUN	7.64409	8.78494	8.84617	8.84376	9.02682	9.04264	7.54037	8.80527	7.58942	6.34396	7.30897	5.92573	6.44602	5.92711	6.07597	5.87683	6.11895	6.21547	7.22087	6.02927	7.88417	8.88207	8.43342	6.81156	8.24434	6.39756	7.04548	6.13868	6.30474	6.48359	6.37482	7.3316	7.18222	7.66103	7.58046
201466_s_at	chr1p32-p31	3725	JUN	7.28331	9.35811	9.54913	9.23316	9.38244	9.1332	7.56344	8.87374	7.44369	6.70167	7.45068	5.35434	7.14619	5.3746	5.29732	4.89962	4.65696	5.38505	6.75912	6.14337	7.78971	8.03811	7.49352	5.59477	7.79655	6.15831	6.77222	6.15167	5.87753	5.92037	5.57593	6.78425	6.68318	7.04775	6.83733
201467_s_at	chr16q22.1	1728	NQO1	8.54037	8.51239	9.30905	9.2641	9.21892	9.01737	9.45712	9.29549	7.68108	6.4265	6.82312	6.24553	6.97421	6.77838	6.36965	6.14889	6.65633	6.21901	7.33583	6.26857	7.6478	6.82075	6.91733	7.30827	7.26431	7.56497	6.39874	7.22101	7.6206	6.48909	7.00018	6.09953	6.97342	7.45748	6.75619
201468_s_at	chr16q22.1	1728	NQO1	9.77549	9.82552	10.5643	10.3019	10.2248	10.204	11.208	10.3795	8.70744	6.99744	7.03317	7.06591	7.3978	7.18436	6.81684	6.86444	6.33427	6.8161	7.08721	6.85476	7.97673	6.95167	6.67242	7.50729	7.08971	7.3543	6.03742	7.3795	7.1841	6.60647	6.99315	6.06753	7.00057	7.72314	6.15596
201469_s_at	chr1q21	6464	SHC1	5.03228	4.79203	4.44637	5.27516	4.46063	4.78748	5.05221	5.09754	5.29413	5.48488	4.69161	4.49123	4.45777	5.05936	4.97145	5.02483	4.69499	4.93119	5.07985	4.46059	4.98639	5.34665	4.92501	5.02522	5.01988	5.13261	4.90081	4.77385	5.30625	4.91073	5.18791	4.57829	4.94538	5.27889	4.95793
201470_at	chr10q25.1	9446	GSTO1	11.3878	10.2178	10.4326	10.5	10.6657	10.0447	11.0949	10.5908	11.4097	10.5921	10.6166	10.3556	11.0053	10.7011	10.7481	11.0919	10.3228	10.595	10.4532	10.2846	10.1634	10.325	10.1935	10.7979	11.0292	10.2625	10.5815	10.6258	10.7424	10.5602	10.321	10.5346	10.4769	10.6236	10.4461
201471_s_at	chr5q35	8878	SQSTM1	9.73782	8.91507	8.75032	9.03984	9.24168	8.72135	8.74334	8.83301	9.39502	7.79249	7.64626	7.85115	7.67343	7.9756	7.36563	7.32482	7.79584	7.65723	8.65042	8.075	8.63186	8.4798	8.79236	8.42954	7.53728	9.14964	7.89442	8.20487	8.05534	8.26227	8.20756	8.59444	8.11867	7.97629	8.18918
201472_at	chrXq28	7411	VBP1	9.5194	9.40895	9.46669	9.54337	9.57571	9.56093	9.46738	9.68615	9.72556	10.2318	10.3548	10.2463	10.2995	10.1759	10.4059	10.4577	10.443	9.88364	10.6151	10.192	10.2727	10.3187	10.3377	10.019	10.5636	11.1626	10.9956	9.9348	10.729	9.88761	10.4533	9.94739	10.6268	10.0831	10.6115
201473_at	chr19p13.2	3726	JUNB	6.14649	7.38914	7.41492	6.61258	7.2823	7.54399	5.77026	6.64353	6.02476	4.6544	5.68606	4.78185	5.49766	5.07107	4.7036	4.8003	4.49705	4.91198	5.50677	4.44495	5.58708	5.72067	5.9089	5.4616	5.57501	4.95852	5.22684	5.01062	4.26603	4.98273	5.00358	5.41484	5.28519	4.69855	5.18705
201474_s_at	chr17q21.33	3675	ITGA3	5.78318	5.42804	4.87978	5.18294	5.44338	5.20145	5.68026	5.74279	5.56174	4.41439	4.8365	4.78271	5.14323	5.15598	4.61425	4.91955	4.86746	5.14605	4.78107	4.81774	4.95846	5.04702	4.75363	5.30499	5.27622	4.7387	4.71103	5.03219	4.55136	4.95673	4.97041	5.3794	4.95747	5.03848	5.38549
201475_x_at	chr12q13	4141	MARS	7.83949	8.26851	8.05006	8.65773	8.60016	8.66017	8.20543	8.64542	8.64771	9.53432	9.67955	9.53381	9.49108	9.8489	9.49554	9.50513	9.6131	9.88174	9.7788	9.71634	9.62496	9.75237	9.72531	10.3581	9.27792	10.223	9.48658	9.84569	9.79671	10.2126	10.062	9.79261	9.37482	9.88486	9.74456
201476_s_at	chr11p15.5	6240	RRM1	5.59205	5.92748	6.02163	5.79864	6.37603	6.08145	6.50405	5.87777	6.40795	6.21833	6.71903	6.60622	6.06903	6.40156	6.91535	6.66968	6.57945	6.30177	6.77173	6.63131	6.6419	6.91427	6.75686	6.19718	7.32021	6.76304	6.61259	6.29479	6.70949	6.20369	6.56736	6.71488	6.90504	7.3504	6.66749
201477_s_at	chr11p15.5	6240	RRM1	8.34992	8.51554	8.83574	8.39934	9.01109	8.86619	9.05562	8.77638	9.4612	9.92466	9.69709	9.8512	9.50446	9.3669	9.77641	10.0084	9.38092	9.42171	9.56806	9.6607	9.29514	9.05815	9.09818	9.30623	9.60482	9.102	9.3675	9.46573	9.4325	9.33255	9.38397	9.21589	9.48633	9.44704	9.41908
201478_s_at	chrXq28	1736 /// 677835	DKC1 /// SNORA56	7.55992	6.93694	7.07606	7.04195	7.56873	7.19825	6.8191	7.04936	8.04413	9.55967	9.94804	9.38865	9.81898	9.37547	9.74697	9.61965	9.16839	9.52431	9.44811	9.45518	9.15329	9.72838	9.70751	9.17779	9.1567	10.3239	9.17603	9.74024	9.42073	9.43892	9.55696	9.19609	9.26148	9.8757	9.64788
201479_at	chrXq28	1736 /// 677835	DKC1 /// SNORA56	8.27098	7.83276	7.64377	7.96963	8.16676	7.60321	8.02172	8.18376	8.67973	10.2987	10.2458	9.96644	10.1774	10.1156	10.2634	10.2165	9.69726	10.0829	10.0122	10.1043	9.71603	10.0973	10.2512	10.1443	9.68832	10.6845	9.74816	10.2627	9.94058	10.1289	10.0334	10.1142	9.80963	10.3474	9.89686
201480_s_at	chr19q13	6829	SUPT5H	7.0379	7.14135	6.48297	7.16554	6.87073	6.95835	7.1533	7.11441	7.2378	7.38866	7.18423	6.9241	6.8425	7.33824	7.3706	7.33918	6.73784	7.43969	7.08459	6.94876	6.9823	7.02906	7.08937	7.11247	6.80291	6.93294	6.88122	7.06411	6.81367	6.94471	7.07377	7.16958	6.91074	7.46284	6.90858
201481_s_at	chr20p11.2-p11.1	5834	PYGB	7.20293	6.72545	6.85321	7.06492	7.05068	7.26242	7.23302	7.18732	7.05403	6.97998	6.80198	6.64515	6.666	6.69274	6.76524	7.00952	6.42862	6.84477	6.80071	6.71796	6.83966	6.7955	6.70244	6.77204	6.47621	6.56556	6.50631	6.75502	7.00372	6.63427	6.49837	6.44773	6.44568	6.91121	6.41032
201482_at	chr1q24	5768	QSOX1	9.16257	10.5452	9.65251	9.88139	9.39197	10.0096	9.07116	9.96136	10.1349	7.44881	7.21032	7.31041	7.52671	7.37142	7.36348	7.38887	7.16213	7.80463	7.1638	7.45285	6.82351	7.35811	7.33388	7.67119	7.53035	6.8414	7.15049	7.3992	7.02576	7.77955	7.33799	7.32972	6.87082	7.36318	7.2342
201483_s_at	chr17q21-q23	6827	SUPT4H1	8.70767	8.95087	8.85667	8.93957	9.16244	9.01156	8.87409	8.88913	8.40822	9.18255	9.27224	9.08374	9.4059	9.24573	9.32872	9.39248	9.07814	9.05355	9.54033	9.19257	9.01535	9.51998	9.49649	8.93613	9.26617	9.16123	9.61116	9.27059	9.55302	9.04164	9.22943	9.27609	9.41697	9.02812	9.37182
201484_at	chr17q21-q23	6827	SUPT4H1	7.20652	7.08296	7.22404	7.07168	6.86603	7.32955	7.22206	7.41628	6.74491	7.57375	7.5181	7.05594	7.42262	7.22505	7.60185	7.64282	7.23148	7.34145	7.18368	7.43584	7.41544	7.63261	7.53781	7.12655	7.32355	7.57985	7.39514	7.13312	7.18994	7.27369	7.10447	7.2708	7.14002	7.48853	7.20648
201485_s_at	chr15q23	5955	RCN2	9.66621	9.84815	9.79071	9.62756	9.62594	9.74648	9.76988	10.1464	9.49083	10.3767	10.346	9.85123	10.1591	10.2307	10.4001	10.4005	9.91618	10.0805	10.199	9.94599	10.0587	9.83996	9.98378	9.69207	10.1092	10.0189	10.0035	9.6542	9.93605	10.101	9.75697	9.59675	10.1528	10.315	9.93432
201486_at	chr15q23	5955	RCN2	9.50473	10.0862	10.2046	10.031	9.89593	9.97705	9.84589	10.0739	9.51457	10.3152	9.81283	10.3175	10.0139	10.1583	10.3552	10.449	10.4664	9.846	10.4873	10.2616	10.3964	10.1208	10.0026	9.77994	10.1752	10.214	10.5363	9.97097	10.3673	10.0302	10.1815	9.78705	10.3785	10.0534	10.1874
201487_at	chr11q14.2	1075	CTSC	9.01546	9.90186	10.0882	8.45664	8.75372	9.49708	9.3129	10.174	8.52373	10.7315	10.6132	10.5316	10.5392	10.7227	10.91	10.7896	10.6666	10.4697	10.1773	10.5019	10.387	10.3595	10.2975	10.137	10.1975	10.1572	9.96707	10.0198	10.1794	10.3628	10.194	10.371	10.4504	10.6122	10.3576
201488_x_at	chr1p32	10657	KHDRBS1	9.866	8.77228	8.94746	9.18962	9.37014	9.01448	9.45512	8.88182	9.87584	10.5968	11.0939	10.8431	10.8749	10.5859	10.857	10.6671	10.4898	10.7413	10.2585	10.7321	10.5394	10.5557	10.599	10.5567	10.6238	10.3625	10.2152	10.6787	10.5031	10.6242	10.4731	10.6682	10.4763	10.8349	10.6606
201489_at	chr10q22-q23	10105	PPIF	7.47116	7.81192	7.30219	7.43389	7.5472	7.19271	7.51525	7.44325	8.78698	8.97648	8.39385	8.24157	8.44027	8.77708	8.83097	8.92355	7.37323	8.31607	8.12487	8.04245	7.81539	7.73564	7.95776	8.52587	7.96974	8.33744	7.87294	8.16335	8.0127	8.37893	7.91856	8.17828	7.63148	8.29976	7.41524
201490_s_at	chr10q22-q23	10105	PPIF	5.97786	5.77863	5.83329	5.93604	6.15162	5.21605	6.12732	5.52317	7.04732	7.5177	7.37087	6.11246	6.61673	7.06484	7.63143	7.43255	5.97759	6.56572	6.70618	6.51569	6.73978	6.78002	6.81166	6.81118	6.91229	7.35394	6.53872	6.14337	6.86046	6.7187	6.32602	6.3974	6.65123	6.96675	5.893
201491_at	chr14q24	10598	AHSA1	8.51582	8.42473	8.43752	8.61879	8.82816	8.72648	8.51746	8.14382	8.77038	9.44029	9.41373	9.26384	8.91579	9.37689	9.352	9.44826	8.8717	9.15636	9.09929	8.78555	9.02603	9.23266	9.18883	9.29412	8.81158	9.06803	8.76611	9.29427	9.1791	9.34717	9.1685	9.13969	8.78744	9.56679	9.1724
201492_s_at	chr12q13	6171	RPL41	13.8658	13.8255	13.8157	13.7587	13.8845	13.8173	13.8358	13.8639	13.899	14.039	14.0053	14.0258	13.9566	13.919	14.0112	14.0959	14.0131	13.9157	13.9964	14.0411	13.9726	14.0383	14.0114	13.9217	14.0268	13.8968	14.0299	13.9545	14.0487	13.969	14.0487	13.8821	14.0474	14.0091	14.0225
201493_s_at	chr2p22-p21	23369	PUM2	7.56625	7.17591	7.26755	7.12308	7.32464	7.47024	6.94351	7.19414	7.38702	8.0143	7.55771	7.95434	7.74657	7.99364	8.04689	8.07426	7.09766	7.29772	6.86727	7.39397	7.51253	7.1939	7.37913	7.19518	7.49809	7.16329	7.26649	7.15867	7.37406	7.32391	7.39004	7.24897	7.42296	7.7345	7.51682
201494_at	chr11q14	5547	PRCP	9.49167	10.6258	10.1473	10.3008	9.72548	9.69792	10.2692	10.5193	8.92419	8.83248	9.10759	9.01775	9.22119	8.71154	8.95846	8.77444	8.59408	8.99373	8.51626	8.73357	8.64625	8.87492	8.82147	8.97144	8.90607	8.61849	8.81069	9.04852	8.46449	8.85522	8.93248	9.05981	8.92235	8.38408	8.79785
201495_x_at	chr16p13.11	4629	MYH11	4.77092	5.30329	5.03538	5.18945	4.35226	5.78834	5.03578	5.0187	5.82658	4.70071	4.80962	4.72186	4.56087	5.12126	5.25991	5.20351	4.60888	5.12499	4.80429	4.63398	4.67552	4.71646	4.80155	5.07938	4.50616	4.1173	4.41174	5.22226	4.57185	4.83317	4.74142	4.97461	4.36462	5.01668	4.38405
201496_x_at	chr16p13.11	4629	MYH11	3.69745	4.0044	3.97178	4.31763	3.83325	4.77492	4.10071	4.16995	4.35017	4.1751	3.91304	3.69946	3.91424	4.56742	4.45691	4.49405	3.98731	4.63511	3.98911	4.04646	3.83493	3.79774	3.64527	4.25275	3.88206	4.14598	3.79704	4.55138	3.80116	4.49799	3.71048	4.60179	3.91883	4.63907	3.91459
201497_x_at	chr16p13.11	4629	MYH11	4.20554	4.56319	4.77653	4.94477	4.47841	6.08447	4.87558	4.74961	4.76465	4.56066	3.94847	4.76563	4.09704	4.75106	4.63997	4.64929	5.28119	4.7012	5.08137	4.85685	4.86889	4.68299	4.73656	4.66817	4.64523	4.61081	4.61611	4.75754	4.52717	4.70313	4.85273	4.98163	4.76321	4.63254	4.68745
201498_at	chr16p13.3	7874	USP7	7.71707	7.36385	7.73175	7.34687	7.55906	7.60934	7.72065	7.68161	6.8207	8.80541	8.68688	8.91994	8.6734	8.83769	8.76566	8.8346	8.6624	8.41591	8.81483	8.87489	8.60713	8.50158	8.56548	8.61895	8.75107	9.01712	8.5834	8.66967	8.4458	8.58639	9.05616	8.37187	8.5268	8.92269	8.77778
201499_s_at	chr16p13.3	7874	USP7	7.25004	6.6152	6.99886	7.248	7.20419	6.98067	7.24737	6.96795	7.10566	8.36848	8.32909	8.71163	8.08888	8.6064	8.38631	8.52848	8.40305	8.6877	8.44076	8.4948	8.42209	8.48084	8.56093	8.37673	8.33742	8.72547	8.1568	8.46641	8.26078	8.57024	8.57325	8.31238	8.29469	8.76988	8.43226
201500_s_at	chr6p21.3	6992	PPP1R11	7.96389	7.56932	7.59515	7.31486	7.59383	7.36956	7.7596	7.64652	7.85759	7.2919	7.13931	7.42258	7.34887	7.14909	7.32387	7.35845	6.90319	6.75971	6.90203	6.90562	7.34713	7.22708	6.89702	7.07127	7.18186	7.25752	7.26359	7.22729	7.36248	6.76524	7.24364	7.4011	7.35638	7.02092	7.05816
201501_s_at	chr4q13	2926	GRSF1	8.18508	8.29152	8.51277	8.5841	8.74623	8.73203	8.22707	8.36849	7.66903	9.07442	8.82167	8.8386	8.78992	8.879	8.89096	8.93188	8.32866	8.71059	8.63936	8.73221	8.1882	8.75321	8.61308	8.23833	8.24292	9.04415	8.58969	8.69316	8.88723	9.07746	8.49119	8.21492	8.68204	8.36614	8.60589
201502_s_at	chr14q13	4792	NFKBIA	9.91849	9.79265	9.99518	9.23067	9.83101	9.79309	9.89123	9.57448	9.30858	8.001	8.32192	7.39568	8.64325	7.69758	7.58619	7.78418	7.21659	7.88601	8.03075	7.74914	9.14532	8.6751	8.68021	7.84928	8.25876	8.11368	7.98977	7.59707	8.16612	7.7552	8.05895	7.57218	7.6502	7.82703	8.06633
201503_at	chr5q33.1	10146	G3BP1	9.00519	9.04419	9.0439	8.79023	9.10969	9.11816	9.00408	9.17519	9.14711	10.8992	10.2798	9.92389	10.1819	10.386	10.6516	10.4783	9.46816	9.97351	9.84395	10.0512	9.75839	9.62897	9.7712	9.66245	9.41741	10.1417	9.36719	9.87181	9.68305	10.1116	9.54115	9.51502	9.48943	10.2267	9.47189
201504_s_at	chr2q21.1	7247	TSN	5.77525	6.18509	6.28257	5.83755	6.40218	5.98122	5.82257	6.10552	5.61492	6.89569	7.25477	6.55676	6.86732	7.12355	7.2686	6.94179	5.97083	6.36793	7.05803	6.66346	6.92815	7.15078	7.09088	5.82309	6.23252	7.30338	6.58306	6.15613	7.10762	6.44233	6.36479	5.99604	6.50841	7.36112	6.85774
201505_at	chr7q22	3912	LAMB1	10.4093	9.71953	9.75893	9.09852	9.61192	9.24237	9.76938	9.1394	9.93617	7.85185	8.07202	8.56547	8.17088	7.70473	7.63093	7.87881	8.4826	7.44251	7.67551	8.29651	8.65174	8.05332	7.74132	7.81393	7.6699	7.58532	8.51031	8.23748	8.0048	7.77659	8.12508	7.79045	8.34793	7.9756	8.45117
201506_at	chr5q31	100652886 /// 100653157 /// 7045	LOC100652886 /// LOC100653157 /// TGFBI	11.3571	13.247	12.813	13.5053	13.5414	13.0634	13.2312	13.2923	12.4748	5.21553	6.36284	5.97426	7.29383	5.2421	5.31639	5.48525	5.64661	6.03616	5.27578	6.65743	5.84461	5.91455	5.79272	6.19871	7.16147	5.46108	5.48474	5.78168	5.10403	5.92292	5.87573	6.44306	6.9973	5.32619	6.20308
201507_at	chr5q31	5201	PFDN1	7.92022	7.579	7.58836	7.72501	7.47153	7.72256	7.52945	7.85284	7.67998	8.05583	7.85849	7.58291	7.98785	7.83253	8.10634	8.03311	7.57808	7.73808	7.66846	7.70305	7.71595	7.81903	7.72191	7.92614	7.7369	7.69507	7.56014	7.71462	7.8316	7.76963	7.64808	7.86612	7.61659	8.06246	7.63299
201508_at	chr17q12-q21.1	3487	IGFBP4	9.80325	10.6667	9.11488	9.17187	8.55571	10.3197	9.23347	10.3706	10.0905	5.30487	5.3952	5.46526	5.56436	4.84989	5.15624	5.22203	5.11508	5.29523	5.58755	5.24419	5.43821	5.18733	5.55981	5.20031	5.63797	5.8498	5.34521	5.37449	5.67871	5.16805	5.9871	5.17177	5.03279	4.85822	5.39872
201509_at	chr20p13	3420	IDH3B	6.70239	6.17827	6.26095	6.443	6.45667	6.63668	6.61763	6.20427	6.34803	7.25759	7.38318	7.49413	7.05905	6.97241	7.28488	7.1439	7.00393	7.16273	7.20798	7.28497	7.0699	7.16251	7.00812	7.1558	6.91444	7.14075	6.93997	7.1238	7.04672	7.69414	7.34307	7.03231	7.02493	7.16777	6.8849
201510_at	chr1q32.2	1999	ELF3	4.35499	4.52179	4.38751	4.38519	4.06885	4.7841	4.58269	4.56631	4.4408	4.53211	4.74274	5.13146	4.4377	4.60469	4.51533	4.61898	5.32527	5.28993	5.98455	5.46258	5.18517	5.50179	5.15936	4.83258	4.59939	5.84487	5.17981	5.01101	5.06727	4.94569	5.16202	5.70778	4.82025	4.5803	5.21008
201511_at	chr2q35	14	AAMP	7.83716	8.04349	8.00071	8.01744	7.99793	8.00477	8.15989	8.04967	7.75272	8.39214	8.53298	8.38913	8.24782	8.14837	8.45074	8.59966	8.19881	8.46023	8.03646	8.40052	8.18721	8.27408	8.39631	8.29521	7.82692	8.18538	8.07209	8.33465	8.28643	8.45311	8.00905	8.16413	7.98068	8.41776	8.10618
201512_s_at	chr3q12.2	9868	TOMM70A	8.30359	7.77407	7.62564	7.81647	7.62081	7.75199	7.16918	7.83064	7.4129	8.35336	8.46158	8.09486	8.17308	8.32596	8.26327	8.28034	7.8846	7.59717	7.86971	7.88694	7.6685	7.8024	7.93041	7.91447	7.14793	7.66479	7.67399	7.88739	7.81045	8.18616	7.70453	8.14275	7.6422	7.95642	7.70089
201513_at	chr2q21.1	7247	TSN	5.2832	5.10142	5.06272	5.11193	5.39908	5.37952	4.85911	5.02156	4.35841	6.03007	5.88164	5.60049	5.42889	5.31686	5.74084	6.11233	4.98306	5.16395	5.36789	5.41422	5.07848	5.62307	5.55474	5.03325	5.11252	5.61602	5.07629	5.30127	5.12807	5.28203	5.18468	4.93945	5.04889	5.37462	5.17036
201514_s_at	chr5q33.1	10146	G3BP1	7.33812	6.72011	6.76544	7.01018	6.71486	6.94701	7.01788	7.04731	7.70204	8.27853	9.21025	7.62603	8.65469	8.30454	9.04945	8.77376	7.58786	8.03383	7.66028	7.98381	7.51682	7.44403	7.58106	7.7639	7.29888	7.77598	6.82513	7.92074	7.16841	7.79631	7.44354	8.05239	7.09272	8.81752	7.50471
201515_s_at	chr2q21.1	7247	TSN	8.7153	8.74721	8.65471	8.75647	9.05451	8.77287	8.67155	8.75006	8.4636	9.67643	9.81742	9.34843	9.56945	9.38336	9.62241	9.72903	8.62679	9.07696	9.05908	9.35275	8.82982	9.26481	9.05912	8.83079	8.82555	9.1751	9.02603	8.9856	9.10878	8.99537	9.09991	9.02872	8.91792	9.17952	9.14106
201516_at	chr1p36-p22	6723	SRM	8.38208	8.204	7.85722	8.33861	8.27261	8.47888	7.91056	8.57083	9.1758	9.44645	8.98596	8.95021	8.92215	9.31755	9.58563	9.37847	8.00932	8.82847	8.53422	8.69275	8.27825	8.51841	8.74501	8.92352	7.94208	8.6837	8.36076	8.84293	8.56516	8.96889	8.47183	8.89499	8.23697	9.03083	8.4193
201517_at	chr3q29	22916	NCBP2	8.41221	8.46205	8.7139	8.81438	8.76362	8.58402	8.43584	8.68401	8.09809	8.70201	8.66471	8.60628	8.79473	8.40935	8.60166	8.60443	8.21498	8.61024	8.19392	8.826	8.38804	8.63039	8.60565	8.66792	8.9176	8.64322	8.44427	8.58402	8.12073	8.6263	8.69006	8.46902	8.51013	8.347	8.61283
201518_at	chr17q21.32	10951	CBX1	8.25061	8.77002	9.29047	9.08615	9.52501	9.19056	9.25438	9.14614	9.21043	9.84025	9.91614	10.2829	9.73523	9.73703	9.8029	9.88127	10.3425	10.0166	9.98767	10.1546	10.3001	10.1728	10.0638	9.85123	10.2187	10.1973	10.1644	10.0804	10.0826	10.0307	10.239	9.87596	10.1765	10.2128	10.3724
201519_at	chr3q12.2	9868	TOMM70A	8.08634	8.31657	8.5106	8.3283	8.85192	8.6031	8.39178	8.26434	8.1367	8.60881	8.74331	8.79803	8.74948	8.68164	8.47589	8.69107	9.01095	8.38812	8.90761	8.40675	8.99129	8.93301	9.13387	8.7478	8.7183	8.9703	9.04917	8.91801	9.14948	8.66397	9.22081	8.58392	8.94906	8.63033	9.03995
201520_s_at	chr4q13	2926	GRSF1	8.80544	8.18546	8.37472	8.47495	8.6728	8.68801	8.50207	8.54318	8.52949	9.49068	9.69898	9.49548	9.75562	9.6156	9.6606	9.47915	9.29835	9.58078	9.36114	9.39439	9.05115	9.37585	9.46173	9.83129	9.46014	9.26819	9.2123	9.4304	9.44155	9.59238	9.42048	9.74735	9.3736	9.41729	9.37831
201521_s_at	chr3q29	22916	NCBP2	6.21048	5.65546	6.27897	6.10243	6.37928	6.03011	5.70296	5.71281	6.55949	6.87992	7.1704	6.65513	7.06048	6.88687	6.85241	6.64772	6.65911	6.33365	6.86124	6.289	6.7199	6.83328	7.0399	6.62867	7.15382	6.78836	6.76579	6.96225	6.77715	6.75068	6.60418	6.65654	6.71679	6.85541	6.82343
201522_x_at	chr15q11.2 /// chr15q12	347746 /// 6638 /// 8926 /// 91380	PAR-SN /// SNORD107 /// SNRPN /// SNURF	9.22488	9.99805	10.326	10.0433	10.4103	10.0987	10.1975	10.4114	9.29564	12.2965	12.2726	12.1823	11.9736	12.1978	12.3027	12.3002	12.1459	12.3629	11.85	12.2866	12.2764	12.1712	12.1858	12.3388	11.3743	12.2268	11.9821	12.2763	12.095	12.3996	12.2713	12.2338	11.9379	12.1019	12.0886
201523_x_at	chr12q22	7334	UBE2N	7.85285	7.81746	8.49704	8.01539	8.34284	8.15371	8.35777	8.14794	8.43752	8.73806	9.03516	8.9027	8.69686	8.82225	9.05251	8.92192	9.31928	8.98038	10.0741	8.87669	9.75404	9.99379	9.95892	8.72197	9.66792	9.72818	9.8808	8.87394	10.0986	8.74568	9.70301	8.88122	9.64824	9.72899	9.82755
201524_x_at	chr12q22	7334	UBE2N	9.58559	9.85792	10.1289	9.91246	10.1384	9.92654	10.1777	10.1336	10.2907	10.8291	10.8296	10.6309	10.6174	10.8908	10.8891	10.827	10.6077	10.9828	11.2409	10.5407	10.8927	10.9936	11.0031	10.6007	10.7895	10.825	10.9476	10.6857	11.1489	10.7704	10.7748	10.7952	10.8851	11.0031	10.8424
201525_at	chr3q26.2-qter	347	APOD	4.44451	4.13993	3.87192	4.10769	3.7007	3.82597	4.09935	4.01601	4.14365	3.78203	3.7498	3.87462	3.83517	4.061	3.80134	4.15268	4.2189	4.47331	4.32794	3.78052	3.97196	3.9376	4.11665	4.15277	3.93787	3.78599	3.77463	3.87933	3.98308	3.92996	4.12478	4.10147	3.84668	4.21368	4.09955
201526_at	chr7q31.3	381	ARF5	8.30991	8.10975	8.28853	8.31051	8.26979	8.31798	8.0913	8.38541	8.01943	8.74854	8.64723	8.27736	8.47999	8.3499	8.55423	8.56166	8.23076	8.34968	8.23526	8.34641	8.25274	8.2844	8.32995	8.03119	8.57906	8.33858	8.62938	8.28225	8.45438	8.34459	8.33866	8.07484	8.48211	8.18988	8.37891
201527_at	chr7q32	9296	ATP6V1F	9.3842	8.94233	8.92848	9.2668	9.103	9.34587	9.16112	8.92974	9.0888	9.05707	9.132	9.33963	9.24486	9.03602	9.02453	8.91035	9.79184	9.43453	9.64017	8.72533	9.58775	9.71631	9.69508	9.2425	9.65101	9.40356	9.78593	9.45202	9.7983	9.39678	9.57963	9.65328	9.6222	9.27073	9.48469
201528_at	chr17p13.3	6117	RPA1	8.48133	8.0169	8.09523	8.35942	8.76733	8.291	8.99992	8.68765	9.2369	10.3857	10.2953	10.1934	10.2926	10.0014	10.4366	10.4088	9.77289	10.2363	9.57918	10.2824	9.87955	9.76377	9.76215	10.2876	9.99456	9.83972	9.98548	10.3497	9.70374	10.4299	10.1804	10.1344	10.0607	9.97057	10.0089
201529_s_at	chr17p13.3	6117	RPA1	7.07011	6.41221	6.38311	6.86771	7.21501	7.04698	7.36858	7.12433	7.6337	9.31373	9.06381	9.0201	8.94454	8.87077	9.20792	9.10427	7.92802	9.07348	8.03269	8.77521	8.36454	8.70535	8.67822	8.8528	9.06143	8.61989	8.61962	8.75592	8.35715	9.17034	8.78252	8.70758	8.8707	8.75423	8.73851
201530_x_at	chr17p /// chr17p13	100533955 /// 1973	EIF4A1 /// SENP3-EIF4A1	12.3033	11.7159	11.7406	11.8049	12.0171	11.6376	11.9698	11.2817	12.4076	12.8548	12.8334	12.7179	12.8095	12.946	12.9674	12.9389	12.5467	12.8407	12.6404	12.7981	12.7348	12.8494	12.848	12.8927	12.6067	12.7064	12.4998	12.7996	12.6794	12.7956	12.6277	12.8701	12.5684	12.987	12.6657
201531_at	chr19q13.1	7538	ZFP36	7.11106	9.94	8.96421	9.17601	8.46354	8.88155	6.32381	8.61563	8.09545	5.68429	6.80068	5.73234	6.70505	5.5631	5.50126	5.59133	5.8676	5.99825	6.88151	5.71105	7.27615	8.1081	8.06609	6.55201	6.54102	6.46095	6.66362	6.05729	5.40241	6.17786	6.26913	6.79346	6.44568	6.62891	6.87551
201532_at	chr14q23	5684	PSMA3	9.51641	9.63165	9.77025	9.86024	9.95543	9.92732	9.69359	10.0194	9.81723	10.6128	10.467	10.5655	10.572	10.7771	10.714	10.6709	10.9236	10.5138	11.3269	10.6805	10.5624	10.8949	10.8098	10.5927	10.8758	11.1546	11.2736	10.6516	11.1757	10.5526	11.1568	10.441	10.9605	10.7678	11.132
201533_at	chr3p21	1499	CTNNB1	10.1339	10.1431	9.95145	9.99002	9.80287	10.0424	10.1193	9.99209	10.003	10.5259	10.5078	10.305	10.3769	10.4669	10.4853	10.7397	10.5401	10.2324	10.2488	10.4684	10.6492	10.0482	10.228	10.1861	10.3975	10.308	10.4145	10.1756	10.2082	10.4118	10.1065	10.0407	10.5484	10.4501	10.3244
201534_s_at	chr13q12-q13	5412	UBL3	10.1031	9.75578	10.1239	9.90702	8.7135	9.69325	9.67785	10.0128	8.74288	7.3817	7.52853	7.06551	7.33346	7.11585	7.69067	7.65474	6.61962	6.8798	6.50914	6.76365	6.88991	6.73624	6.61401	6.84317	6.87339	6.90372	6.94329	6.60002	6.45497	6.71469	6.76644	6.62838	7.00087	6.92606	6.66353
201535_at	chr13q12-q13	5412	UBL3	9.6431	9.80163	10.0842	9.72054	9.22254	9.61648	10.2092	9.70859	8.77842	7.41204	7.4741	7.42267	7.28759	7.22441	7.44684	7.54966	7.72067	7.0938	7.81551	7.436	7.36762	7.32679	7.18549	7.54382	8.08875	7.60728	7.65269	7.29852	7.84284	7.24371	7.68433	6.98636	7.70433	6.76406	7.52394
201536_at	chr17q21	1845	DUSP3	7.98418	7.39603	6.64203	7.19316	6.7739	7.43262	7.65618	7.30298	7.17386	6.31175	6.52346	6.37777	6.73249	6.65047	6.33655	5.91599	6.57093	6.44215	6.63015	6.69504	6.43905	6.29469	6.42794	6.96834	7.30829	6.61695	6.52973	6.53136	6.53137	6.08097	6.59725	7.27934	6.55012	6.45263	6.52557
201537_s_at	chr17q21	1845	DUSP3	5.26397	5.01958	4.95078	4.7405	5.21646	4.93485	4.91274	4.85987	4.81163	5.26908	5.24892	5.09573	5.1674	5.4863	5.28892	4.69836	4.72459	4.54361	5.17729	5.20306	4.88898	5.69395	4.95681	4.75967	4.80987	5.63771	4.48965	4.91872	4.80394	4.74647	4.4763	4.75231	4.69321	5.16326	4.61356
201538_s_at	chr17q21	1845	DUSP3	4.78039	4.24561	4.40656	4.13576	4.19942	3.89169	4.33155	4.67767	4.42141	4.1684	3.92198	3.75494	3.99204	4.17621	3.87178	4.07265	3.97609	4.38775	4.15434	4.17431	3.98602	3.95366	4.1735	4.14831	4.13887	3.94078	4.03933	4.17222	3.90695	4.22622	4.35211	4.7094	4.08275	3.8977	4.05856
201539_s_at	chrXq26	2273	FHL1	5.11467	6.07432	5.96035	5.6319	5.32073	5.72249	5.62396	6.08977	5.00209	5.08323	5.08688	4.96355	4.62744	4.71876	4.70305	4.7343	5.70523	5.36198	6.02183	5.46238	4.90971	5.36756	5.34026	5.24212	6.13115	6.45458	5.1368	5.00513	5.6562	5.17799	5.91294	5.41894	5.69076	4.95465	5.74792
201540_at	chrXq26	2273	FHL1	10.1034	10.3575	10.1255	10.2109	9.4605	10.0371	10.076	10.5204	8.79564	9.28448	9.21458	9.38994	8.79617	7.62501	7.61731	8.56974	9.66056	9.54384	9.83953	9.794	9.17862	9.13502	9.30968	9.18396	9.53715	9.95294	9.60917	9.64164	9.33162	9.59316	10.2287	9.31956	9.49176	8.90472	9.64898
201541_s_at	chr7q22.1	10467	ZNHIT1	9.63562	9.67756	9.6862	9.71265	9.67996	9.56542	9.77702	10.0854	8.88221	8.73716	8.98706	8.52826	8.86277	8.64339	8.72765	8.88696	8.83524	8.90516	8.57031	8.82648	8.79944	8.67359	8.69413	8.4891	8.69364	8.53359	8.70106	9.07228	8.69319	9.10394	8.62562	8.94534	8.72472	8.64324	8.64326
201542_at	chr10q22.1	56681	SAR1A	10.2393	10.6818	10.5537	10.4635	10.4251	10.3236	10.334	10.4139	10.1101	9.77001	9.66419	9.39618	9.6978	9.58192	9.68378	9.72241	9.24954	9.43257	9.29744	9.60592	9.40031	9.24732	9.33446	9.33772	9.25439	9.09759	9.28974	9.77561	9.04661	9.48558	9.15457	9.28651	9.50119	9.62385	9.51685
201543_s_at	chr10q22.1	56681	SAR1A	8.4864	8.97326	8.84396	8.90619	9.17244	8.4482	8.44259	8.61953	8.61845	8.55645	8.54591	7.88061	8.64473	8.76932	8.44947	8.49024	7.8676	8.13727	8.58214	8.16082	8.36803	8.26427	8.18827	8.17252	8.07711	8.40708	8.22035	8.7383	8.49219	8.1382	8.16945	7.97889	8.06536	8.22306	8.08451
201544_x_at	chr14q /// chr14q11.2	100529063 /// 8106	BCL2L2-PABPN1 /// PABPN1	9.39412	9.36626	9.23517	9.55768	9.55543	9.22428	9.47902	9.38462	9.46535	11.0959	10.9934	10.8258	10.7795	10.9575	11.0355	11.0022	10.4426	10.637	10.6955	10.8422	10.9733	10.8969	10.889	10.4638	10.6207	10.8291	10.6983	10.6507	10.9134	10.8406	10.7836	10.2181	10.5418	11.0005	10.7241
201545_s_at	chr14q /// chr14q11.2	100529063 /// 8106	BCL2L2-PABPN1 /// PABPN1	6.78312	6.70304	6.55925	6.52289	6.85311	6.29144	6.69991	6.59772	6.23072	8.56188	8.31976	8.46242	8.0767	8.41371	8.51963	8.56562	8.15101	8.13435	8.38668	8.40221	8.5901	8.62385	8.52563	7.98405	8.52217	8.6099	8.51909	7.97013	8.57271	8.49132	8.53535	7.70166	8.39709	8.48377	8.39151
201546_at	chr2q36.3	9320	TRIP12	9.15502	8.84882	8.69167	8.82481	8.84349	8.878	8.72194	9.04405	9.0221	8.82289	8.55607	8.4715	8.60888	8.71781	8.82544	8.68445	7.91	8.04587	7.84213	8.27604	8.28347	8.16635	8.04614	8.34783	8.25876	8.03711	8.12837	8.15492	8.03599	8.23575	8.37921	8.1394	8.1922	8.83461	8.30837
201547_at	chr1q32.1	10765	KDM5B	3.66746	3.89526	3.92393	3.85268	3.64676	4.24297	3.98141	3.80916	4.1459	3.8344	3.66025	3.78188	3.64603	3.88273	3.93445	3.89149	3.80116	4.13041	4.09625	3.97096	3.72786	3.96305	3.8141	3.81632	3.77146	3.74564	3.78144	4.14218	3.81996	3.88739	3.6982	3.87792	3.87117	4.01366	3.60111
201548_s_at	chr1q32.1	10765	KDM5B	6.6668	6.33046	6.61066	6.50435	6.903	6.94225	6.41326	7.06236	5.71322	7.87336	8.26818	8.62898	8.23272	7.83582	7.90331	7.84278	7.76674	8.63075	7.12469	8.41227	7.6351	7.61811	7.55657	7.89658	7.56814	7.77264	7.56927	7.81055	7.32772	7.97454	8.04484	8.42648	7.90808	7.8583	8.067
201549_x_at	chr1q32.1	10765	KDM5B	7.75127	7.99238	7.82594	8.20645	8.36545	8.40099	7.94292	8.16257	7.23209	8.81447	9.00667	9.8783	9.1825	8.77075	8.62627	8.53126	8.6687	9.62285	8.19346	9.63423	8.50097	8.804	8.4244	9.34052	8.42014	8.61876	8.82814	8.97219	8.95101	9.07366	9.09067	9.58681	8.78324	8.31886	8.97448
201550_x_at	chr17q25	71	ACTG1	13.0982	13.242	13.3488	13.2651	13.3212	13.0957	13.1973	13.3492	13.1769	13.1426	13.0456	13.0004	12.9487	12.9719	13.0177	13.0278	12.8814	13.0859	13.0004	13.0901	13.0932	12.9252	13.0476	13.1176	13.2111	13.0584	12.7374	13.0197	12.7188	12.9053	12.9062	13.1045	12.8803	13.0983	12.8115
201551_s_at	chr13q34	3916	LAMP1	7.17662	7.69847	7.45881	7.83955	7.90244	7.18604	7.66082	7.64355	6.67326	5.40546	6.07027	5.61249	5.52257	5.47917	6.04106	5.86301	4.78542	5.29241	4.99827	5.96585	5.55946	5.4192	5.46324	5.558	5.17825	5.70584	4.82769	5.13255	5.10575	5.48897	5.08093	5.67532	5.11944	5.27756	4.91637
201552_at	chr13q34	3916	LAMP1	10.5666	11.0706	10.897	11.1453	10.9802	10.8048	10.9794	11.1436	10.3771	9.63586	9.43832	9.42496	9.44552	9.4599	9.44236	9.32658	9.14758	9.35705	8.83157	9.4112	9.19098	9.2702	9.26504	9.35905	8.96736	9.58244	8.905	9.25483	8.9045	9.42401	9.34062	9.36077	9.16161	9.51623	9.27651
201553_s_at	chr13q34	3916	LAMP1	12.0907	12.5696	12.3898	12.5556	12.507	12.1997	12.3179	12.3604	11.8779	11.0347	11.0928	10.98	10.9832	11.0408	11.0061	10.9381	10.7998	10.9332	10.5063	10.8877	10.8983	10.7728	10.7951	10.9693	10.425	11.0671	10.5735	11.0019	10.6419	10.9517	10.8884	10.8273	10.7243	11.0966	10.7213
201554_x_at	chr3q24-q25.1	2992	GYG1	8.58922	8.24972	8.0834	8.33926	8.25453	8.90894	7.93229	8.35689	8.79288	7.97441	8.23576	8.40162	8.38995	8.25141	8.06597	8.13934	8.50054	8.63067	8.26124	8.24321	7.70308	8.52651	8.39629	8.44148	7.65659	8.26347	8.03646	8.45447	8.47277	8.82499	8.58283	9.21829	8.48064	7.86053	8.31761
201555_at	chr6p12	4172	MCM3	6.10163	5.2821	5.99392	5.42636	6.57456	6.03522	7.15372	5.50241	7.68794	9.74618	9.84234	9.90907	9.63289	9.70273	9.55689	9.57702	9.50102	9.88504	9.60137	9.96985	9.69896	9.70904	9.81753	9.64293	9.31766	9.88219	9.53229	9.63426	9.82504	9.93575	9.89999	9.52226	9.53418	9.70392	9.83406
201556_s_at	chr17p13.1	6844	VAMP2	3.64399	3.85304	3.84934	3.95105	3.67278	3.47575	3.77701	4.29768	3.58725	3.38748	3.58824	3.7038	3.54103	3.53427	3.48559	3.53192	3.55579	3.45674	3.60335	3.63029	3.56396	3.61611	3.60641	3.51522	3.64398	3.3944	3.748	3.43065	3.47854	3.60229	3.60641	3.61346	3.45513	3.36842	3.59071
201557_at	chr17p13.1	6844	VAMP2	5.04274	5.1313	5.44292	5.14557	4.96536	4.91261	5.24832	4.99823	5.36944	4.92945	4.56075	4.92822	5.26514	5.1862	4.71887	4.856	5.24096	5.3565	5.14969	4.88462	4.95608	5.4732	5.20292	5.28703	4.92729	5.13639	4.94431	4.75749	5.00764	4.94568	5.12035	5.27531	4.97725	4.97362	4.94537
201558_at	chr20q13.31	8480	RAE1	8.02164	8.14161	8.3725	8.08288	8.18993	8.35243	7.93741	8.02887	7.83566	9.18248	9.03887	9.00562	8.84375	8.52505	9.14498	9.12806	8.43513	8.72468	8.69293	8.9818	8.81511	9.01208	9.00589	8.86496	9.04136	9.03268	8.60746	8.83407	8.55047	8.76013	8.85022	8.53817	8.63245	8.85466	8.71874
201559_s_at	chr1p36.11	25932	CLIC4	6.74051	7.02082	6.48492	6.92679	7.65865	6.88839	6.4868	7.19406	5.45536	5.91746	6.43324	5.72133	6.18082	5.44731	5.47737	5.5783	5.60819	5.73225	5.27606	6.18563	5.32919	5.53239	5.12405	5.31386	5.26306	5.96141	5.15208	5.60444	5.65535	5.56873	4.99726	5.65938	5.49722	5.4538	5.69058
201560_at	chr1p36.11	25932	CLIC4	11.4422	11.021	11.0877	10.9994	11.3666	11.1548	10.9401	11.2105	11.0027	10.2992	10.6435	10.3992	10.4559	10.2663	10.0966	10.3244	10.791	10.4349	10.4265	10.9939	10.2457	10.5235	10.3879	10.7233	10.2257	10.6112	10.3449	10.5869	10.3813	10.5131	10.4555	10.6824	10.6548	10.3925	10.7434
201561_s_at	chr1p36.22	22883	CLSTN1	8.20478	8.29105	7.89447	8.49618	7.68299	8.29592	8.09666	8.30248	8.05825	7.86344	7.34345	7.90927	7.7629	7.74443	7.60911	7.60302	7.60107	7.88866	6.94106	7.86458	7.48821	7.28265	7.46904	7.59506	7.78225	7.30395	7.38181	7.7741	7.17629	7.809	7.49707	7.96383	7.43493	7.45286	7.56733
201562_s_at	chr15q15.3	6652	SORD	5.84785	4.86424	5.51106	5.70831	5.03985	4.72026	5.2873	5.00614	5.19643	6.51495	6.82191	6.75509	6.40427	5.98951	6.79466	6.59305	6.09002	6.30164	5.6621	6.03001	6.11966	5.96511	6.14612	6.39678	5.8508	5.51025	5.86438	6.38789	6.06973	5.84352	5.65859	6.26575	6.16616	6.34026	5.62286
201563_at	chr15q15.3	6652	SORD	6.52136	6.1511	6.03324	6.46946	6.30116	5.98888	6.25926	6.33017	4.99164	8.18568	7.84857	7.83771	7.8906	7.942	8.17535	8.22775	7.05244	7.57057	6.98797	7.50061	7.47714	7.71832	7.7151	7.95898	7.62798	7.43445	7.72239	7.77402	7.83521	7.5768	7.62493	7.74372	7.74346	7.42847	7.53438
201564_s_at	chr7p22	100653350 /// 6624	FSCN1 /// LOC100653350	7.69753	6.6524	6.41752	6.9231	7.14021	6.54392	7.73292	6.86859	6.98109	8.57948	7.8251	8.24504	8.21789	8.39349	8.45189	8.43742	7.51931	8.44048	7.76975	8.02719	7.9485	7.99985	8.07803	8.06477	8.42338	7.93942	8.31812	8.33497	8.35687	8.53072	7.9251	8.16535	7.74662	8.13703	7.73658
201565_s_at	chr2p25	3398	ID2	8.59498	11.9787	11.9818	11.1021	10.2133	11.0931	10.7715	11.8155	8.78375	8.24933	11.0526	8.1873	11.0338	7.98358	9.31076	8.93046	9.10838	9.47399	10.7811	10.1614	11.3616	11.1915	11.0332	9.791	9.66597	9.82458	10.6803	8.49234	8.57643	8.38904	9.2661	8.79131	10.2796	9.25042	10.107
201566_x_at	chr2p25	3398	ID2	6.3689	10.2426	10.0275	9.14635	8.0971	8.92204	8.45806	9.69004	5.72525	6.51896	8.71037	6.166	8.89715	5.86281	7.36313	6.85517	6.97848	7.1762	8.62541	7.71931	9.16677	9.2931	9.03244	7.50825	7.46706	7.73812	8.77986	6.34756	6.54975	6.23718	7.1215	6.50049	8.20336	6.85253	8.07348
201567_s_at	chr3p22-p21.3	2803	GOLGA4	8.37376	8.59105	8.57124	8.78547	8.72529	8.5181	8.5746	8.30043	8.42925	6.69505	7.08136	8.04024	7.5538	7.541	6.91407	6.57098	8.26425	7.37637	7.99291	7.31863	8.01986	7.96222	8.12087	7.75126	8.35524	8.05133	8.21128	7.79254	8.22725	7.21673	7.90877	7.51538	8.22062	7.78001	8.11324
201568_at	chr5q31.1	27089	UQCRQ	10.8054	11.0153	11.2304	10.9878	11.048	11.156	10.9175	11.3382	10.6201	10.5827	10.4603	10.3075	10.4104	10.5326	10.6428	10.6199	10.3711	10.3775	10.8611	10.2091	10.3573	10.5507	10.5011	10.3831	10.3361	10.5369	10.7083	10.5169	10.618	10.5649	10.5193	10.3207	10.5676	10.372	10.5253
201569_s_at	chr22q13.31	25813	SAMM50	8.04772	7.43258	7.86939	7.72252	7.67186	7.87218	8.16531	7.60079	7.36206	9.06773	8.97352	9.03045	8.98402	8.78541	8.89696	8.90443	8.21458	8.73758	8.38745	8.46293	8.12773	8.40297	8.12209	8.7489	7.98279	8.46283	8.58953	8.88753	8.76749	8.94148	8.40179	8.5496	8.3532	8.28147	8.3013
201570_at	chr22q13.31	25813	SAMM50	8.47972	7.82273	8.10325	7.95658	8.04255	8.09215	8.39775	7.74132	7.81213	9.1871	9.17674	9.14796	9.15326	9.17928	9.16017	9.14577	8.38063	8.99202	8.65105	8.73739	8.38104	8.56618	8.46807	9.17178	8.16983	8.64856	8.60738	8.95619	8.76532	9.29802	8.68508	9.1199	8.60623	8.69028	8.4932
201571_s_at	chr4q35.1	1635	DCTD	8.03602	7.19272	7.11044	7.11452	7.18251	7.11779	6.87094	6.97391	7.27954	6.59751	6.93705	6.39163	6.75669	6.58289	7.11266	6.9039	6.38975	6.45405	6.10702	6.42247	6.29327	6.35275	5.77721	6.13145	6.83427	6.37842	6.2297	6.30873	6.43125	5.97228	5.88854	6.40552	6.29176	6.41413	6.32545
201572_x_at	chr4q35.1	1635	DCTD	9.02775	8.17742	8.21369	8.35245	8.41684	8.44334	8.43723	8.43121	8.59318	7.82308	7.4509	7.55873	7.77712	7.48632	7.95923	7.89276	7.00397	7.1409	6.7964	7.34134	7.04505	7.03717	6.88991	7.42581	7.6934	7.40416	6.96144	7.03355	7.19312	7.35032	7.24863	7.32189	6.98919	7.37182	7.14055
201573_s_at	chr5q31.1	2107	ETF1	8.1689	8.25876	8.20972	8.15887	8.20833	8.0067	7.78068	8.36729	7.92154	9.31246	9.19673	8.73527	9.03771	9.05341	9.19943	9.14383	7.75613	8.52693	8.60456	8.832	8.42692	8.72944	8.70628	8.59082	7.69578	8.65461	8.31937	8.60016	8.49868	8.73983	8.31936	8.43334	8.17041	8.99043	8.363
201574_at	chr5q31.1	2107	ETF1	8.96148	9.30473	9.67434	9.33231	9.63347	9.43036	9.34926	9.5125	9.1139	9.693	9.74826	9.27829	9.50256	9.65842	9.80389	9.72545	9.37924	9.52795	9.76445	9.87975	9.92682	9.71878	9.85369	9.8329	9.11413	9.81762	9.31389	9.51746	9.52216	9.67054	9.56962	9.43008	9.47682	9.90366	9.5782
201575_at	chr14q24.3	22938	SNW1	8.76418	8.2729	8.40958	8.32214	8.55692	8.78668	8.49291	8.413	8.43899	8.94433	9.13223	9.24196	8.94973	8.93092	8.9352	8.93431	9.00811	8.97476	9.04277	9.19693	8.89293	9.08895	9.22694	8.95637	8.99272	8.95138	9.29402	9.11194	9.04327	9.02955	9.27667	9.04477	9.38305	9.04897	9.28953
201576_s_at	chr3p21.33	2720	GLB1	9.51726	9.4117	9.11724	9.34157	9.26716	8.88004	9.15304	9.64592	8.62026	8.16195	8.83284	8.42069	8.98768	8.15227	8.19102	8.10301	8.11746	8.2914	7.57043	8.25491	7.97643	8.00773	7.83968	8.35916	7.94129	8.17087	7.92283	8.42337	7.85499	8.43447	8.07841	8.27272	8.13725	8.02797	8.43737
201577_at	chr17q21.3	4830	NME1	10.4236	10.2383	10.4547	10.7916	10.9311	10.5168	10.5285	10.787	11.0975	11.5756	11.3521	10.9055	11.1774	11.3344	11.4616	11.4507	10.7103	11.0452	11.411	11.0211	10.9199	11.1687	11.2491	11.1404	11.1242	11.2708	11.0931	11.2994	11.3713	11.4593	10.878	10.8802	11.0633	11.5131	11.1065
201578_at	chr7q32-q33	5420	PODXL	6.06208	5.68065	5.14774	5.91776	5.07189	5.60075	5.79791	5.56171	4.70789	11.4696	11.3359	11.6319	11.3798	11.2707	10.9103	10.9051	11.6029	11.6813	11.4457	11.8227	11.7195	11.4076	11.638	11.5694	10.9373	11.5767	11.1908	11.6069	11.076	11.5926	11.5108	11.6712	11.6168	11.6334	11.4707
201579_at	chr4q35	2195	FAT1	9.3813	10.0137	9.57548	9.22763	9.23234	10.358	9.81794	10.0672	8.32685	8.19089	8.40107	9.10646	7.95129	8.61731	8.16	8.4278	8.54357	7.92015	8.08972	9.13887	8.93678	8.27144	8.66829	7.94722	8.66829	8.66027	8.27981	7.98127	7.87457	8.02643	8.61398	7.65319	8.30578	8.79126	8.406
201580_s_at	chr20p12	56255	TMX4	7.65516	6.86439	5.94072	5.99939	6.06561	6.05869	7.05708	6.16982	7.258	5.71054	5.38865	4.96505	5.42381	5.43691	5.74177	5.38929	4.72202	4.66758	4.94891	5.01531	4.66758	4.51189	4.4618	4.78962	4.87268	4.90074	4.77213	5.19229	5.01304	4.81739	4.5875	4.78379	4.62181	5.26103	4.66909
201581_at	chr20p12	56255	TMX4	8.95841	7.83428	7.4872	7.54436	7.52555	7.50768	8.35892	7.67894	8.0848	6.69585	6.07515	5.96004	6.07558	5.73373	6.72659	6.67272	5.20811	5.14279	4.60942	5.96504	5.77838	5.32043	5.68875	5.44439	6.20905	6.1613	6.20209	6.0704	5.45445	5.31052	5.71255	5.04198	6.00129	5.29613	5.59333
201582_at	chr20p11.23	10483	SEC23B	4.67603	5.00941	4.9653	4.82143	4.88345	4.59559	4.88623	4.88483	4.23124	5.83831	5.94274	5.82523	5.83484	5.61602	5.71583	5.92598	5.28302	5.13945	4.80926	5.36706	5.30091	5.08747	5.2244	5.29394	4.98036	5.39563	5.16511	5.62128	5.18847	5.32089	5.22021	5.33193	5.10193	4.94701	5.30707
201583_s_at	chr20p11.23	10483	SEC23B	7.12073	7.28261	7.32136	7.43241	7.46209	7.11497	7.1314	7.61478	7.4617	8.14203	8.31157	7.98203	8.26366	8.24592	8.14869	8.30266	7.50111	8.07367	7.25389	7.70654	7.56309	7.73351	7.56578	8.00441	7.79748	7.43536	7.43692	7.69841	7.57302	7.94188	7.92292	7.8331	7.56532	8.00083	7.80743
201584_s_at	chr19p13.12	10212	DDX39A	7.69523	6.72911	6.86455	7.16586	7.52444	6.67272	7.61425	6.80708	8.70917	9.85302	9.88038	9.42241	9.48669	9.71775	9.70222	9.89872	9.07559	9.40659	9.55033	9.01864	9.59019	9.36562	9.42112	9.30401	8.58955	9.7329	8.79884	9.49106	9.5485	9.68174	9.34131	9.30053	8.95712	9.75306	9.2407
201585_s_at	chr1p34.3	6421	SFPQ	8.28577	8.2472	8.08368	8.09647	8.29374	8.05511	8.48469	8.00521	8.58751	9.92013	10.1297	9.40138	9.7669	9.85199	9.89587	10.0218	8.22683	9.3999	9.42515	9.52039	9.63176	9.4648	9.60736	9.0266	8.03987	9.69258	8.5877	8.65899	9.12493	9.49945	8.97694	7.80689	8.59047	9.96825	8.81971
201586_s_at	chr1p34.3	6421	SFPQ	9.03148	9.16763	9.45765	9.12296	9.41667	9.02682	9.25167	9.03636	9.47334	11.4364	11.3992	10.8295	11.0995	11.4085	11.4473	11.4526	9.87274	10.6196	10.7788	11.0482	11.0151	10.6953	10.876	10.2245	8.96607	11.1623	9.86094	10.2109	10.6165	10.9288	10.3258	9.13281	9.92175	11.3341	10.1037
201587_s_at	chrXq28	3654	IRAK1	9.05881	8.14928	8.38799	8.55956	8.7083	8.71582	8.65876	8.24226	8.90914	7.6147	7.91175	7.54722	7.77137	8.2992	7.09619	7.28863	6.9659	7.59028	7.45005	8.09062	7.96165	7.49632	7.54795	7.88865	9.84074	8.94273	7.48092	7.49527	7.82601	7.87189	7.90644	7.02353	7.73101	8.07146	7.87146
201588_at	chr18q21.31	9352	TXNL1	10.0644	10.1352	10.1072	10.0319	10.2122	10.0949	10.021	10.188	10.0454	10.6515	10.5782	10.6365	10.4957	10.6662	10.6282	10.7107	10.6337	10.4145	10.6174	10.4686	10.5059	10.6302	10.6215	10.3889	10.4349	10.725	10.5752	10.5413	10.7412	10.5272	10.5969	10.6376	10.4136	10.4924	10.5586
201589_at	chrXp11.22-p11.21	8243	SMC1A	7.70484	7.03298	6.85797	6.90069	7.37599	7.67147	7.23639	6.95508	8.71784	9.96783	9.07894	9.18483	9.16666	8.92543	9.5463	9.18549	8.63942	8.58226	8.15919	9.13682	8.98617	8.63479	8.66134	8.66289	9.81503	9.62336	8.69661	8.70426	8.55353	8.8472	8.78057	8.32756	8.81033	9.02246	8.77032
201590_x_at	chr15q22.2	302	ANXA2	13.6293	13.5562	13.5157	13.4957	13.548	13.3958	13.5157	13.4848	13.4498	10.9012	11.2675	11.2804	11.3263	11.0026	10.0792	10.2006	11.4265	11.4475	11.617	11.7785	12.0305	11.7614	11.4908	11.7354	12.0414	10.8309	11.1884	11.2762	11.3595	11.1087	11.0082	11.5698	11.4557	11.9984	11.0536
201591_s_at	chr3p21.1	11188	NISCH	8.74176	8.62135	8.5189	8.8223	8.76123	8.78388	8.76025	8.73197	8.6749	8.74438	8.71271	8.83026	8.7719	8.42226	8.66763	8.63374	8.35342	8.71898	7.925	8.71971	8.66534	8.5392	8.43045	8.39849	8.56196	8.1789	8.239	8.6245	8.26761	8.65945	8.50535	8.34997	8.38499	8.56603	8.48381
201592_at	chr8q24.11	8667	EIF3H	10.8465	10.7287	10.7967	10.747	11.0157	10.9816	10.9984	10.5345	10.514	11.134	11.3648	11.4627	11.5089	11.3248	11.1404	11.2192	11.5236	11.4343	11.2935	11.4094	11.4544	11.5314	11.6127	11.5774	11.3434	11.324	11.4478	11.616	11.5042	11.4836	11.616	11.7157	11.5081	11.2987	11.5138
201593_s_at	chr2q32.1	55854	ZC3H15	9.667	9.5094	9.44637	9.44358	9.54902	9.44957	9.04479	9.35323	9.84858	10.4115	10.3739	9.99222	10.3723	10.2543	10.494	10.386	9.81719	10.1538	10.5513	10.0319	10.2592	10.1547	10.2981	10.0895	10.0588	10.3639	10.4594	10.3252	10.4576	10.3294	10.3482	9.92979	10.2985	10.5901	10.4148
201594_s_at	chr18p11.22	9989	PPP4R1	8.45844	8.69881	8.68816	8.56253	8.58991	8.47674	8.75085	8.84849	8.32833	9.22983	8.90415	8.79872	8.91171	9.082	9.21055	9.2663	8.23769	8.60048	8.60123	8.8986	8.5404	8.81596	8.89458	8.55366	8.7608	8.821	8.43237	8.46961	8.54425	8.63359	8.72127	8.21074	8.51562	9.1818	8.38656
201595_s_at	chr2q32.1	55854	ZC3H15	7.81422	8.01812	8.14898	7.50535	8.37768	8.06597	7.45172	7.91812	8.04014	9.24041	9.00423	9.02753	8.8389	9.00101	9.0733	9.15555	9.21287	8.5291	9.70271	9.01944	9.17216	9.27273	9.21301	8.90147	8.96156	9.48785	9.55679	8.99395	9.34675	8.96992	9.03373	8.45176	9.42326	9.11591	9.41274
201596_x_at	chr12q13	3875	KRT18	3.91983	4.28174	4.35665	4.6748	6.96713	4.43455	4.64693	4.93001	5.51034	11.2822	11.2796	11.4287	11.6919	11.5079	10.9245	11.0516	10.8264	11.3293	11.2111	11.2008	11.4322	11.0057	10.9918	11.7418	11.331	11.2318	10.7319	11.1746	11.0048	11.2027	11.018	11.5071	10.737	11.2859	10.462
201597_at	chr6q12	1347	COX7A2	10.9961	11.1429	11.29	11.3618	11.3697	11.548	11.4564	11.3993	11.1312	11.3148	11.3633	11.661	11.4531	11.4547	11.2366	11.3325	12.0396	11.625	11.8887	11.4054	11.5566	11.6488	11.7356	11.6784	11.6178	11.6519	12.1299	11.7927	11.8166	11.799	11.9334	11.7485	11.9338	11.2486	11.9238
201598_s_at	chr11q13	3636	INPPL1	6.46052	6.20919	6.21523	6.4707	6.23979	6.91575	6.55461	6.50395	6.31899	6.61542	6.0071	5.84774	5.98663	6.138	6.79625	6.46052	5.69059	5.68656	5.73138	5.71503	6.01232	5.63956	5.9471	5.61711	6.11488	5.8874	5.37871	5.43452	5.33477	5.68653	5.84199	5.19786	5.37239	6.26233	5.6354
201599_at	chr10q26	4942	OAT	10.8467	10.8646	10.8064	10.7546	10.8633	10.5396	10.8201	11.0493	10.6341	10.5868	10.3893	10.3687	10.544	10.5417	10.2632	10.6863	10.2807	10.1815	10.738	9.81132	10.2079	10.5794	10.3177	10.4368	10.3808	10.5384	10.6441	10.8143	10.5986	10.5737	10.1934	10.105	10.2521	10.276	10.0982
201600_at	chr12p13	11331	PHB2	10.9132	10.3525	10.4573	10.4381	10.522	10.6887	10.9023	10.4719	10.5319	11.7692	11.595	11.5907	11.6343	12.206	11.7631	11.7669	11.4697	11.6617	11.378	11.4628	11.3473	11.3222	11.3582	11.6504	11.1076	11.2961	11.3687	11.4878	11.5429	11.6604	11.4771	11.5914	11.1342	11.5623	11.1868
201601_x_at	chr11p15.5	10581 /// 8519	IFITM1 /// IFITM2	10.7002	9.56303	9.2281	10.0304	10.0067	9.57523	9.6968	9.04666	9.23143	11.737	11.371	12.1382	11.7507	12.2335	12.1088	11.9184	11.5958	11.8288	11.4376	10.7562	11.4503	11.7995	11.5742	11.7237	11.7688	11.6665	11.7101	11.8654	11.7919	11.6789	11.5307	11.9266	11.3724	11.3263	11.5827
201602_s_at	chr12q15-q21	4659	PPP1R12A	7.75015	7.80513	8.23159	7.88861	7.84381	8.60328	7.34301	7.81217	7.14439	7.44074	7.6234	7.82741	7.69994	7.74917	7.92987	7.63543	7.20923	7.21053	7.25509	7.72964	6.95283	7.03207	6.79431	7.62266	7.11881	7.05377	7.51946	7.88517	7.75387	7.55661	7.43593	7.39504	7.39208	6.97592	7.41186
201603_at	chr12q15-q21	4659	PPP1R12A	8.28181	8.44357	8.99447	8.82302	8.91388	9.16871	8.11605	8.5722	8.20626	8.32582	8.31824	8.87841	8.36971	8.13844	8.10444	8.0072	8.71354	8.31555	8.42217	8.80241	8.57416	8.76825	8.33526	8.23085	8.71842	8.77509	8.77976	8.64335	8.59917	8.32825	8.65851	8.57542	8.83876	8.54443	8.69163
201604_s_at	chr12q15-q21	4659	PPP1R12A	7.28312	7.2345	7.73527	7.85656	7.90115	8.10629	7.08997	7.81805	6.95821	6.77506	7.17962	7.46361	7.03634	6.89631	6.98793	6.71464	7.05048	6.82893	6.89918	7.61963	7.17848	7.42595	7.40967	7.02488	7.23232	7.45655	7.2833	6.85602	7.27236	6.94048	7.15358	7.1886	7.3878	7.32787	7.47915
201605_x_at	chr19p13.3	1265	CNN2	8.29177	8.86213	9.20395	9.04302	8.85637	8.72672	8.57419	9.21894	8.13441	9.09787	8.39635	8.54066	8.54502	8.7356	8.65224	8.66577	7.77004	8.62573	8.09401	8.70106	8.32283	8.29843	8.39977	8.81037	8.29962	8.41485	8.09584	8.66444	8.15306	8.61082	8.15476	8.81885	8.1591	8.85779	8.08087
201606_s_at	chr12q23.3	11137	PWP1	9.10971	8.81331	8.96964	9.08909	9.03756	8.94745	9.13069	8.99991	8.98836	9.24613	9.43721	8.7575	9.33865	9.14605	9.22541	9.19616	9.06928	9.24524	9.44012	9.09349	9.31092	9.64958	9.63484	9.02901	8.857	9.2156	9.31312	9.69406	9.76166	9.43561	9.35209	9.12571	9.19157	9.66657	9.33554
201607_at	chr12q23.3	11137	PWP1	7.03322	6.92268	6.65347	6.92308	6.93386	6.69379	7.01237	7.11085	6.69405	7.29612	7.54577	7.0219	7.52177	7.14344	7.15039	7.3133	7.12389	7.11972	7.66427	7.3898	7.20758	7.51585	7.33551	7.21534	6.38618	7.08929	7.26501	7.36035	7.43599	7.63414	7.19774	7.65807	7.39626	7.17069	7.50615
201608_s_at	chr12q23.3	11137	PWP1	8.494	8.11829	8.35406	8.47486	8.43132	8.15059	8.67008	8.15917	8.23833	8.6929	8.95421	8.76825	8.66555	8.65457	8.89436	8.77739	8.41124	8.68792	9.21399	8.76289	8.64208	9.12572	8.88679	8.65	8.21352	8.69873	8.9435	8.82774	9.17192	8.91232	8.74736	8.58219	8.72618	8.77016	8.7435
201609_x_at	chr1p36.21	23463	ICMT	8.41818	7.9315	7.87945	8.12616	8.15178	7.90111	8.473	8.12541	8.46591	9.05903	9.14217	8.51399	8.93063	9.20097	9.20173	9.09273	7.60799	8.39848	8.15212	8.73626	8.37368	8.46753	8.29434	8.48129	8.12568	8.23579	7.94979	8.25084	8.2432	8.68176	8.16397	7.82884	7.88143	8.79001	8.05052
201610_at	chr1p36.21	23463	ICMT	3.58727	3.94649	4.0539	3.99951	3.82096	3.90347	3.9456	3.86955	4.17499	3.86707	3.82721	3.67888	3.66457	3.94497	3.88332	3.99758	3.86944	3.89239	4.1275	3.75326	3.65614	3.79855	3.88205	3.85998	3.61793	3.90082	3.87745	3.88713	3.72017	4.19427	3.8571	4.04868	3.55527	3.89026	3.75387
201611_s_at	chr1p36.21	23463	ICMT	8.03365	7.84903	7.69971	7.98671	8.03154	7.99091	8.48528	8.13608	8.20454	8.16509	7.89544	8.02287	7.63353	7.8683	7.99523	7.96457	7.75612	7.92665	7.75605	8.10157	8.1326	7.87279	7.72355	7.81733	8.18198	7.97677	7.8145	7.80011	8.05809	7.9317	8.12963	7.12443	7.9109	8.12829	7.82902
201612_at	chr1q23.1	223	ALDH9A1	10.0364	10.641	10.391	10.2548	10.1175	9.761	10.0068	10.0295	9.93631	9.73975	9.92903	9.83177	9.77017	9.63687	9.6926	9.48596	9.8036	9.50765	9.48935	9.73426	9.43007	9.54258	9.67315	9.44964	9.74791	9.69548	9.63081	9.83298	9.67897	9.73287	9.52767	9.48668	9.64527	9.71544	9.53427
201613_s_at	chr14q11.2	8906	AP1G2	5.01196	5.52932	4.99553	4.70748	4.10454	5.4831	4.75999	4.69122	5.14358	6.143	6.73465	6.41772	5.89001	6.5933	6.01518	6.08506	6.85598	6.46803	6.47409	6.1731	6.65781	6.26553	5.99135	6.03433	5.90205	6.33528	6.77405	6.15282	6.68488	6.22528	6.30436	5.8928	6.22598	6.12054	6.51706
201614_s_at	chr3q21	8607	RUVBL1	7.64784	7.36782	7.88349	7.51686	7.55056	7.89596	7.94893	7.55881	7.74441	9.37949	9.01995	9.16995	8.89714	8.86934	9.11412	9.27613	9.05998	9.27642	9.01963	9.08392	8.9901	9.11002	9.24234	9.26609	8.59024	9.05342	8.78225	9.24901	9.04032	9.63099	9.17834	9.2091	9.05767	9.26558	8.99075
201615_x_at	chr7q33	800	CALD1	9.75526	9.11818	10.8262	10.3564	10.4326	11.8212	9.78728	10.3449	10.1448	7.78578	8.37979	7.01577	8.4004	8.16847	7.89182	7.56411	7.8017	8.56799	7.59117	7.88134	8.73635	7.85054	8.00251	7.8927	7.61689	7.43187	7.14918	8.92689	7.73221	7.58209	7.09345	9.10868	8.15141	10.257	7.53285
201616_s_at	chr7q33	800	CALD1	9.73078	9.6416	10.5732	10.6101	10.2795	12.0228	9.43014	10.452	9.89611	8.11338	8.12425	7.05466	8.39068	8.66076	7.40331	7.06494	6.68406	7.95647	6.49899	7.72408	7.90526	7.81577	7.57422	7.53474	7.39421	7.25225	6.95598	8.40584	7.33645	7.34529	6.27202	8.24735	8.04001	9.85326	7.42651
201617_x_at	chr7q33	800	CALD1	8.18951	8.44503	9.96833	9.15829	9.36551	10.6952	8.13992	9.38035	8.42929	6.42496	6.38616	5.87677	6.66036	6.50799	6.10492	5.47058	5.66587	6.33429	5.464	6.91538	7.0385	5.68244	5.97696	6.21621	6.2474	6.5511	5.18207	6.3102	6.02511	5.38079	4.91354	6.66675	7.25162	8.6929	5.81081
201618_x_at	chr8q24.3	8733	GPAA1	8.58215	8.64086	7.79483	8.50154	8.05523	8.2051	8.63114	8.37253	8.37341	7.81351	7.49267	7.71782	7.21856	7.65447	7.85021	7.85679	7.36173	7.86484	7.30034	7.41085	7.16075	7.38157	7.33995	7.78603	7.53469	7.23048	7.24372	7.80195	7.14389	7.75933	7.64259	7.78733	7.23684	7.19625	7.46811
201619_at	chr10q25-q26	10935	PRDX3	10.5847	10.0236	9.98814	10.0259	9.81506	9.95673	9.81137	9.95174	10.4575	10.9865	10.9069	10.9041	10.9789	10.8651	10.9218	10.9585	10.8987	10.952	11.0718	10.7644	10.6898	10.862	10.738	11.0216	11.0737	10.9373	11.051	10.7428	11.127	10.766	10.6824	10.9041	11.017	10.8566	10.676
201620_at	chr16q24	8720	MBTPS1	8.3017	8.60628	8.03417	8.42075	8.47191	8.57717	8.50022	8.81938	7.90329	7.12608	7.07556	7.00412	6.94786	6.99864	7.14537	7.12919	6.63971	6.6902	6.25148	6.62668	6.74641	6.7839	6.87905	6.75393	7.19858	6.62072	6.54444	6.58433	6.67327	6.95583	6.9837	6.48575	6.88408	6.91462	7.10062
201621_at	chr1p36.13	4681	NBL1	10.7116	9.81376	9.34055	10.3822	9.3358	9.49854	11.2322	9.97024	9.39275	6.03324	5.36572	5.73387	5.65778	6.31181	5.62829	5.75131	5.60455	6.10703	6.13149	5.63054	6.67155	5.97131	5.57133	6.08454	4.7678	4.92449	5.54163	6.2372	5.60548	6.14484	5.8121	5.97817	5.55915	5.95693	5.58779
201622_at	chr7q31.3	27044	SND1	8.81627	8.84508	8.67965	8.9062	8.81603	8.50242	8.88358	9.16444	8.87117	8.74082	8.74354	8.75099	9.07804	8.71012	8.73637	8.58685	8.4823	9.05704	8.12413	8.56077	8.48562	8.60759	8.79782	9.11712	8.57433	8.70559	8.72604	9.11914	8.50818	8.9583	8.90158	9.32274	8.64445	8.66081	8.88533
201623_s_at	chr2q21.3	1615	DARS	10.1329	9.52807	9.39936	9.61561	9.74537	9.69039	9.71266	9.67364	10.0757	10.5599	10.8818	11.1079	11.1775	10.5162	10.5344	10.614	11.0017	11.1943	10.8027	11.1687	10.8049	11.3945	10.8212	10.543	11.3063	10.5933	11.2668	10.559	11.3162	10.9998	10.8307	11.1383	11.0636	10.2832	11.3083
201624_at	chr2q21.3	1615	DARS	8.21669	7.6989	7.59842	7.64619	7.99744	7.8892	7.46384	7.55134	7.65491	9.13412	8.93608	9.51748	9.06434	8.57029	8.69932	9.00848	9.37087	9.37423	8.84596	9.77252	8.85246	9.4313	8.78116	8.68712	9.40379	8.96158	9.79571	8.97235	9.67576	9.21479	8.93378	9.38795	9.55666	8.40469	9.48113
201625_s_at	chr7q36	3638	INSIG1	7.01947	5.08062	4.4197	5.65157	5.3974	4.48397	5.47388	5.12704	7.59495	4.82745	4.70519	4.4514	4.75896	4.67036	4.45691	4.4698	4.89995	4.35286	4.20283	4.49704	4.00987	4.55368	4.45394	4.46756	5.76045	4.45689	4.2315	4.57468	4.79566	4.20443	4.74014	5.82793	4.83542	4.68302	4.66379
201626_at	chr7q36	3638	INSIG1	10.2797	8.82042	8.18457	9.28158	8.66505	7.94325	8.58937	8.60285	10.6593	7.31485	6.62528	6.88224	7.00699	6.89007	7.12304	7.4736	7.6091	6.70824	6.16129	6.33423	6.28697	6.30557	6.00973	7.11088	8.37985	6.54942	6.35909	7.22004	6.42436	6.31919	6.93908	8.88906	7.80883	6.55774	6.56506
201627_s_at	chr7q36	3638	INSIG1	8.43438	7.05266	6.54869	7.56262	7.32875	6.36687	7.37442	6.77611	8.98685	6.32205	5.94128	5.56551	6.16998	6.08195	6.23458	6.22914	6.02943	5.84636	5.59505	5.51471	5.58636	5.28518	5.43148	5.79918	7.1843	5.91725	5.31195	5.82779	5.36983	5.64323	6.1788	7.4637	6.60341	5.47484	5.50162
201628_s_at	chr9p22.1	10670	RRAGA	9.99504	9.90132	9.99627	9.95095	9.96591	10.0152	10.2512	10.0396	9.67626	8.78252	8.81453	8.81599	8.96523	8.7877	8.8439	8.84755	8.27051	8.58405	8.37156	8.81701	8.45428	8.57529	8.59777	8.3072	8.7783	8.50914	8.50932	8.45817	8.7198	8.7674	8.33535	8.42869	8.15196	8.66248	8.33104
201629_s_at	chr2p25	52	ACP1	6.78071	7.46766	7.84149	8.09476	8.03167	8.00313	7.58883	7.67352	7.85099	8.5289	8.87203	8.07151	8.38352	8.80206	8.86953	8.74754	9.5883	9.25894	9.94225	9.4291	9.39648	9.86899	9.96527	9.46769	9.65543	9.69367	9.82542	9.30982	9.92173	9.1416	9.51824	9.23072	9.78027	9.14281	9.14593
201630_s_at	chr2p25	52	ACP1	8.26933	8.92063	8.95065	8.84086	9.06385	8.95506	8.99871	9.02503	8.2437	9.41021	9.40926	9.30014	9.08495	8.92784	9.38994	9.42657	9.87314	9.49536	10.1215	9.80844	9.95097	9.98073	9.72558	9.50985	10.0582	10.0022	10.1916	9.498	10.0798	9.43495	10.0947	9.60584	10.0485	9.55849	9.90764
201631_s_at	chr6p21.3	8870	IER3	8.54026	10.5762	10.9207	10.9731	11.4299	11.9148	11.1891	11.5989	10.1906	9.42438	7.78943	8.04293	8.20176	6.99977	9.95667	9.77864	6.99931	7.56515	8.15871	7.67633	8.95637	8.18591	8.68599	8.42872	10.4277	7.80783	7.85801	7.99379	8.07817	8.41356	7.21252	8.12055	8.28713	8.04274	6.93573
201632_at	chr12q24.31	1967	EIF2B1	8.29788	8.19531	7.75728	8.30038	8.04086	8.11807	8.16709	8.17055	8.34793	8.77873	8.47165	8.12315	8.39257	8.48086	8.80984	8.67674	7.67972	8.12568	7.86328	8.06206	8.05235	8.31658	7.88647	7.9491	7.81015	8.15638	7.92188	8.03918	8.1535	8.44955	8.03882	7.90413	7.9002	8.53666	7.9546
201633_s_at	chr16q22.1	80777	CYB5B	7.16415	7.24456	7.31909	7.2308	7.46334	6.9061	7.27807	7.36737	7.2896	7.28048	7.32932	7.42577	7.11399	7.23257	7.86955	7.57408	7.15816	7.0262	7.05791	7.52147	7.43183	7.36532	7.50632	7.18062	7.76113	7.15924	6.84013	6.94465	7.06477	7.19892	7.15865	7.0422	7.43812	7.67625	7.00607
201634_s_at	chr16q22.1	80777	CYB5B	6.97106	6.87623	7.16003	6.75697	7.0988	6.68801	6.5534	7.28724	6.70966	7.81574	7.0582	7.43403	7.06336	7.13467	7.78982	7.62985	7.08335	6.92779	6.99267	7.41228	7.41877	7.15715	7.55513	6.82084	7.47793	7.33926	6.94234	7.0699	6.97058	7.31844	7.35691	6.7749	7.39919	7.34896	6.93624
201635_s_at	chr3q28	8087	FXR1	8.54166	6.91993	7.80116	7.57834	7.38114	8.24406	7.63881	7.50756	8.00686	7.6682	9.62464	8.1936	9.45242	6.90301	9.0456	8.51301	9.45061	8.74274	8.42268	8.06471	8.90126	8.18335	8.09338	8.65896	8.039	8.04904	8.0322	9.51792	8.28284	8.12989	8.11134	9.90428	8.9235	9.31309	8.23003
201636_at	chr3q28	8087	FXR1	7.78492	7.81814	8.01413	7.94697	8.38295	8.18641	7.80747	7.72778	7.34193	9.13792	9.25178	9.7223	9.25298	8.98675	9.18219	9.28679	9.95358	9.22828	9.32927	9.37461	9.69106	9.57561	9.65284	9.43468	9.75032	9.35641	9.93467	9.62588	9.59998	9.55504	9.69697	9.68678	9.93457	9.11589	9.7277
201637_s_at	chr3q28	8087	FXR1	9.83472	9.37087	9.23879	9.43362	9.63774	9.76518	9.52423	9.28688	9.44944	10.0509	10.4682	10.6521	10.4548	10.046	10.1089	10.0684	10.6662	10.5741	10.1936	10.4919	10.2601	10.4636	10.4629	10.6987	10.4827	10.042	10.7994	10.8373	10.6202	10.5151	10.5224	10.9378	10.8959	10.0157	10.8256
201638_s_at	chr8q24.23 /// chr8q24.3	100126351 /// 100302196 /// 29894	CPSF1 /// MIR1234 /// MIR939	4.82814	4.40669	4.63976	4.67051	4.43468	4.53454	4.31604	4.44557	4.77024	4.29488	4.46254	4.46451	4.54995	4.43428	4.74162	4.67818	4.49582	4.58199	4.42706	4.42492	4.93879	4.53502	4.44687	4.60969	4.65626	4.22132	4.50732	4.52524	4.46133	4.42222	4.55772	4.56915	4.58408	4.64455	4.64087
201639_s_at	chr8q24.23 /// chr8q24.3	100126351 /// 100302196 /// 29894	CPSF1 /// MIR1234 /// MIR939	6.91727	5.8124	5.96046	6.11672	5.9363	6.35968	6.53711	6.22853	6.64472	7.28348	7.33041	7.46481	7.2597	7.07647	7.26796	7.21368	6.85085	7.62051	6.95501	7.09095	7.35862	7.26719	7.00775	7.32511	7.13105	7.32252	7.20487	7.40147	7.23757	7.39227	7.31193	7.33208	7.3032	6.94074	7.43187
201640_x_at	chr19q13.3	1209	CLPTM1	5.80337	5.47448	5.59211	5.68958	5.08915	5.91873	5.33687	5.69205	5.90973	5.73526	5.7494	5.80593	5.45391	5.87248	6.06619	5.81779	5.28631	5.67662	5.3269	5.36792	5.46148	5.41951	5.63969	5.56136	5.15998	5.27284	5.16669	5.1626	5.45833	5.54467	5.36128	5.58006	4.76235	5.95174	5.42216
201641_at	chr19p13.1	684	BST2	4.35783	5.47905	6.93151	6.21692	6.13515	4.29245	5.04326	4.74875	4.79819	6.96981	6.79878	8.46181	7.41656	7.53452	7.19893	6.59305	8.88568	8.24854	7.76808	8.58647	7.53914	7.84992	7.77793	8.9789	9.63053	8.97938	8.20902	8.72853	7.66479	7.88931	9.21543	7.7754	8.16511	5.42429	8.10277
201642_at	chr21q22.11	3460	IFNGR2	9.17203	8.99806	8.82564	8.80801	9.19192	9.07237	9.15387	8.96533	9.10779	7.91139	7.62655	8.00252	7.57355	7.85787	7.80601	7.4783	7.52464	7.61179	7.78624	7.63792	8.21748	7.8485	8.00797	8.02717	8.61777	8.02879	7.84718	7.96096	7.83906	7.76663	8.14822	7.87642	7.99786	7.5489	8.07761
201643_x_at	chr5q31	51780	KDM3B	7.97315	7.03861	7.39451	7.36929	7.22801	7.46618	7.52259	7.35809	7.31108	9.1216	8.73252	8.86623	8.89216	8.79797	8.8119	8.6073	8.37144	8.58193	8.14893	8.73118	8.27027	8.26435	8.41441	8.58949	8.93988	8.58005	8.42133	8.38081	8.1395	8.42092	8.83541	8.58785	8.49898	8.55167	8.71501
201644_at	chr8q24.3	7264	TSTA3	7.74382	6.91019	6.94375	7.44659	7.31181	7.24748	6.87895	7.04893	7.98403	7.94373	8.15782	7.72811	7.989	8.27513	8.08791	8.3245	7.94742	8.31034	8.35459	7.73101	8.104	8.08511	8.0388	8.45097	7.14803	8.1119	8.27783	8.13622	8.65468	8.23062	8.12909	8.31725	7.98139	7.98821	8.11318
201645_at	chr9q33	3371	TNC	11.3566	11.283	11.7729	12.1242	12.0299	11.7971	11.9192	11.0349	11.8382	6.79981	5.22241	6.37804	6.12119	6.89646	6.39534	5.96234	6.40578	7.26204	5.54913	7.47982	6.89775	6.60389	6.8314	6.48488	10.7045	5.2276	5.05664	6.50344	6.14544	6.74039	5.74846	7.23833	7.66947	6.76041	5.84896
201646_at	chr4q21.1	950	SCARB2	7.51968	7.3046	7.44711	6.5755	7.55812	6.89102	6.71034	7.07594	5.16603	4.00542	5.66809	5.24447	5.19641	4.18698	4.30018	4.18243	4.41373	4.47341	4.17783	4.67255	4.9786	4.4725	4.4848	4.2055	4.33494	4.07616	4.20559	4.49844	4.25775	4.1641	4.12788	4.40309	4.43662	4.07766	4.20764
201647_s_at	chr4q21.1	950	SCARB2	6.02851	5.9798	5.99258	5.48962	5.95348	5.48474	5.12216	5.73702	4.72261	4.58857	4.99215	4.92371	4.97927	4.94606	4.77172	4.4227	4.80954	4.55701	4.80533	4.62275	4.61628	4.67343	4.87554	4.47823	4.83957	4.85886	5.04278	4.76707	4.86641	4.65312	4.93872	4.66431	4.87211	4.69339	4.51417
201648_at	chr1p32.3-p31.3	3716	JAK1	10.5747	9.9957	9.65681	9.86916	10.0173	9.87008	9.98531	10.1137	10.2531	6.8531	7.10417	7.1862	7.47413	6.6739	6.57207	6.68836	6.53099	6.46838	6.41667	7.10848	6.30236	6.47215	6.34363	7.01565	7.18442	7.06114	6.59245	6.87812	6.80863	7.13885	6.90702	7.15032	6.88257	6.99038	7.0096
201649_at	chr11q12	9246	UBE2L6	8.49926	7.99923	8.06569	8.42216	8.60741	8.04593	8.50349	8.46598	7.84294	6.06363	7.38678	7.47463	7.1589	6.70018	6.15872	6.51891	7.50665	7.80893	7.27131	7.81317	7.3677	7.62876	7.85175	7.77953	6.68751	7.63844	7.25338	8.12623	7.26693	8.04173	7.9643	8.0362	7.72794	6.38462	7.87732
201650_at	chr17q21.2	3880	KRT19	4.39803	6.42627	6.60034	7.63449	6.42272	4.69319	5.57667	7.25699	5.05558	8.78495	9.57904	9.27088	9.80874	8.58494	8.49022	8.32411	8.47925	9.51423	8.59789	9.53711	9.53155	9.12708	8.93058	9.41601	7.79537	8.61738	8.66799	9.02346	8.89631	8.94613	8.89218	9.62758	9.13537	8.85637	8.72519
201651_s_at	chr22q13.2-q13.33	11252	PACSIN2	8.81802	8.21882	8.65298	8.60129	8.96374	8.44089	9.05158	8.80459	8.82418	9.38286	9.55072	9.60094	9.46037	9.37829	9.31528	9.31272	9.27343	9.44645	9.09587	9.4469	9.45068	9.49579	9.25564	9.58872	9.35749	9.39343	9.12341	9.50971	9.19209	9.70231	9.63746	9.59318	9.40405	9.63199	9.32925
201652_at	chr8q13.1	10987	COPS5	9.21154	9.19406	9.59377	9.31422	9.45468	9.7339	9.11748	9.42965	9.13127	9.68955	9.56516	9.42838	9.58242	9.52707	9.7758	9.73633	9.56224	9.43707	10.0624	9.42016	9.43246	9.57367	9.59638	9.43818	9.83685	9.9709	10.2689	9.6498	10.009	9.60812	9.70337	9.13309	9.66532	9.64173	9.87746
201653_at	chr14q22.2	10175	CNIH	9.89773	9.91825	10.2354	9.87298	10.1081	10.0263	10.3579	10.1128	9.92506	9.56703	9.79323	9.48413	9.57122	9.80337	9.6505	9.82297	10.0466	9.57829	10.0686	9.68932	9.57457	9.61743	9.7069	9.71694	10.0716	9.85986	10.1342	9.79338	9.86401	9.63112	9.90005	9.71631	10.1266	9.87892	10.0838
201654_s_at	chr1p36.1-p34	3339	HSPG2	3.84963	4.78814	4.5142	4.44547	4.07551	4.20727	4.31469	4.51752	4.55533	4.24097	3.98419	4.02044	3.91579	4.31448	4.18735	4.26923	4.35103	4.28644	4.46025	4.24692	4.29783	4.1926	4.0483	4.41448	4.32765	3.75402	3.98738	4.3544	4.1847	4.37662	4.42572	4.5233	4.04625	4.41499	4.09752
201655_s_at	chr1p36.1-p34	3339	HSPG2	7.27314	7.86498	8.0194	8.06135	8.17792	8.50337	7.42665	7.66679	7.5489	5.53949	5.82432	6.25763	5.97986	6.45939	6.16291	5.95003	6.16956	6.45334	5.96153	6.307	7.45137	6.66763	6.0872	7.17089	6.02691	5.76068	6.15252	6.70075	5.93513	6.41049	6.37131	6.62351	6.30808	6.58325	6.3125
201656_at	chr2q31.1	3655	ITGA6	6.70568	5.99416	7.1286	6.46704	7.37882	4.50769	6.88211	7.09338	3.94388	8.20156	8.16194	8.28661	8.16593	8.03873	7.87057	7.96984	8.28082	8.24867	7.91448	8.67431	8.08645	8.11778	8.36719	7.99973	7.9262	8.41447	8.0933	8.36257	8.25295	8.17072	8.33822	7.9159	8.23372	8.03056	8.38161
201657_at	chr12q23.2	400	ARL1	6.76206	7.32388	7.4766	7.08528	7.42402	7.39422	6.95944	7.84956	6.64214	6.89639	7.14925	7.08096	7.16971	6.77049	6.7589	6.82278	7.10477	6.48314	7.58622	6.89808	6.72464	6.85282	6.83077	6.80135	7.06202	7.50962	7.75253	6.95646	7.28679	6.78105	7.00457	6.44483	7.6059	6.3388	7.23697
201658_at	chr12q23.2	400	ARL1	8.39385	8.82345	8.77051	8.93865	8.82424	9.05004	8.76819	9.26313	8.72583	7.30057	7.7494	7.66127	7.98891	7.1899	7.16072	7.17357	7.42117	7.65344	7.29307	7.63992	7.16295	7.4913	7.68583	7.64039	7.70725	7.73955	7.28837	7.8346	7.27236	7.61743	7.65734	7.42094	7.73849	6.86585	7.57384
201659_s_at	chr12q23.2	400	ARL1	8.63324	9.19302	8.81466	8.8228	9.2132	8.89389	8.53064	9.31512	8.92707	7.83937	7.98133	7.69108	8.27291	7.8634	7.95152	7.95489	7.80251	7.60247	8.20897	7.6174	8.05206	7.89323	7.80963	7.73341	8.6278	8.35539	8.49304	7.84693	8.2406	7.51444	7.97482	7.5608	8.46378	7.80537	8.16568
201660_at	chr2q34-q35	2181	ACSL3	7.81074	7.3486	7.36145	7.7484	7.95379	7.24715	7.88189	7.74905	7.71563	7.62775	7.81338	7.91582	7.87551	7.76695	7.63858	7.61441	7.40766	7.30526	6.89693	6.95124	7.33995	7.10271	6.81048	8.0027	7.27155	7.4678	7.06399	7.87381	7.15049	7.75006	7.41656	8.74908	8.02302	7.17425	7.45047
201661_s_at	chr2q34-q35	2181	ACSL3	8.51092	7.66861	8.30568	8.38213	8.71068	7.77837	8.64554	8.2176	8.39934	8.15473	8.23241	8.39562	8.36617	8.16011	8.16277	8.22256	8.16902	7.98513	7.43299	7.85976	7.92446	7.80353	7.45706	8.46734	7.94123	8.1633	7.63236	8.65395	7.28564	7.91919	8.27806	9.27248	8.77818	8.07571	8.18766
201662_s_at	chr2q34-q35	2181	ACSL3	8.25924	7.69218	8.04091	8.3707	8.38381	7.43565	8.13644	7.66339	7.81615	7.91762	7.80329	7.86044	7.46528	7.58986	7.88488	7.79507	7.53901	7.36294	6.64203	7.20407	7.60351	7.51979	7.61986	8.02775	7.86078	7.39627	7.38095	8.06318	7.2072	7.81046	7.33767	8.14606	8.10942	7.55372	7.30653
201663_s_at	chr3q26.1	10051	SMC4	6.08684	4.55543	4.57229	4.73984	6.5438	4.57178	6.28529	4.42582	7.78	7.8925	8.13719	7.8101	8.2178	7.76614	8.36893	8.01414	7.94238	7.7658	7.70404	7.83932	7.69388	7.63418	7.68267	6.76287	8.05812	7.44066	7.36707	7.26517	7.64841	7.39676	7.50182	7.28164	7.83514	8.14507	7.73014
201664_at	chr3q26.1	10051	SMC4	7.80449	5.92846	6.17545	6.6297	7.94287	6.84142	7.85849	6.65549	9.08193	9.02251	9.16092	9.14928	8.8433	8.99279	9.11296	9.18261	8.87852	8.84363	8.96505	9.07655	9.22749	8.91878	8.94548	8.36677	9.00443	8.91993	8.99946	8.59354	9.00772	8.96893	8.99575	8.25079	8.92908	8.99889	8.91093
201665_x_at	chr15q	100505503 /// 6218	RPS17 /// RPS17L	13.2721	13.2866	13.247	13.2766	13.296	13.2139	13.2231	13.3123	13.152	13.3064	13.3356	13.4052	13.3883	13.3038	13.3637	13.3328	13.4791	13.2782	13.4887	13.4459	13.3696	13.4204	13.4634	13.2941	13.5031	13.4757	13.5247	13.3697	13.4635	13.3754	13.565	13.4104	13.5798	13.3512	13.5041
201666_at	chrXp11.3-p11.23	7076	TIMP1	13.2154	13.1915	13.056	13.1111	13.1154	12.2234	13.1833	12.7978	13.5468	8.95947	7.93306	7.84557	9.07102	8.12827	7.91419	7.64994	7.94712	8.22763	7.17186	8.43663	8.28426	7.88859	7.94768	8.37617	10.1606	8.58405	8.10888	8.56446	8.01757	8.41149	7.69842	8.67283	8.16102	8.30353	7.9079
201667_at	chr6q21-q23.2	2697	GJA1	12.3419	12.4876	12.3131	11.9045	12.1378	11.2874	11.9109	11.848	11.5719	12.6148	12.3076	12.628	12.4707	12.7367	12.601	12.6469	12.658	12.4721	12.4807	12.5232	12.6619	12.5451	12.6074	12.4075	12.1837	12.5781	12.343	12.5651	12.4709	12.5563	12.5603	12.4844	12.4749	12.7653	12.4862
201668_x_at	chr6q22.2	4082	MARCKS	5.33408	4.42562	5.64517	4.91261	5.53317	5.1677	4.56999	4.93135	4.20033	4.23412	4.86913	4.44723	4.84783	4.23487	4.48491	4.30569	4.17539	4.0482	4.22819	4.71202	4.53997	4.2802	4.25025	4.01137	4.87761	4.4042	4.36045	4.4216	4.3965	3.90915	4.34287	4.06939	4.33679	4.53958	4.62345
201669_s_at	chr6q22.2	4082	MARCKS	10.3208	11.1904	11.3746	11.263	11.1712	11.4736	11.0125	11.2913	10.8318	10.7488	10.1497	10.2906	10.2058	10.4098	10.1676	10.583	10.2014	10.1128	9.85016	10.5894	10.4694	10.122	10.1188	9.51257	10.3479	10.1446	10.408	10.1162	10.0929	9.93513	9.84328	9.51387	10.2815	10.3889	9.96424
201670_s_at	chr6q22.2	4082	MARCKS	10.007	10.3772	10.6188	10.5445	10.7271	10.8504	10.6851	10.5075	10.3503	10.1089	9.53852	9.45989	9.8002	9.65059	9.60603	9.8393	8.33769	9.35528	8.19642	9.90238	8.85745	9.12521	9.11668	8.66449	9.69508	9.35728	8.86561	9.15033	8.78002	9.37506	8.99855	8.51279	8.92159	9.41742	9.04272
201671_x_at	chr18p11.32	9097	USP14	7.4249	7.11487	7.16886	7.68416	7.65395	7.23417	7.3973	6.7447	7.51242	8.07954	7.80687	7.95678	7.86404	7.40066	7.7166	7.82604	7.32722	7.53465	7.179	7.63604	7.147	7.32112	7.20049	7.20818	7.59119	7.76137	7.28719	7.51184	7.50284	7.25226	7.65217	7.46453	7.47248	7.0446	7.44459
201672_s_at	chr18p11.32	9097	USP14	9.75743	9.60363	9.76255	9.75458	9.7659	9.57257	9.68148	9.86491	9.70305	10.3345	10.1645	9.95221	10.2329	10.0522	10.2814	10.2809	9.07432	9.48268	9.41439	9.61704	9.25562	9.2818	9.25962	9.53865	9.33427	9.58628	9.24408	9.63169	9.25579	9.51003	9.40916	9.42829	9.43577	9.99649	9.21671
201673_s_at	chr19q13.3	2997	GYS1	5.90121	5.25881	4.97281	4.81196	5.04466	4.95397	5.14107	5.38041	5.30202	5.91746	5.83622	5.93213	5.86086	5.40437	5.45002	5.14937	5.28334	5.6027	5.26314	5.86728	5.28774	5.58958	5.32857	5.70879	5.79269	5.12701	6.00196	5.58006	5.73036	5.63029	5.56321	5.61956	5.09215	5.33633	5.71682
201674_s_at	chr17q22	8165	AKAP1	6.09098	5.83375	5.89029	5.56571	6.0405	5.80872	5.84217	5.92107	5.69277	7.97585	7.72244	8.61328	7.67334	8.154	7.86438	7.84771	8.17001	8.18672	8.00142	7.71733	8.43679	8.40602	8.31295	7.53813	7.28782	7.70388	7.59251	7.78122	8.36336	8.63311	8.54182	8.55394	8.11078	8.01221	8.19257
201675_at	chr17q22	8165	AKAP1	6.48537	5.87385	6.07781	6.08203	6.52394	6.09575	5.96528	6.27041	5.62523	8.5593	8.05671	9.23582	8.04589	8.849	8.46114	8.4742	8.71748	8.74477	8.51496	8.35313	8.85269	8.56809	8.58954	8.25955	7.41393	8.20426	8.02463	8.66616	8.83229	8.97914	8.9963	8.94392	8.37069	8.54311	8.65826
201676_x_at	chr11p15.1	5682	PSMA1	10.7656	10.6657	10.7932	10.7894	10.892	10.5497	10.7243	10.8009	10.8697	11.1867	11.204	10.958	11.2155	11.1352	11.2973	11.2709	11.1215	10.9144	11.2316	10.9445	10.848	10.9873	10.976	10.9431	11.2699	11.0638	11.0416	10.9439	11.0628	11.0031	11.0616	10.8589	10.9718	11.01	10.9818
201677_at	chr3q21.3	56941	C3orf37	5.72419	5.29838	4.73724	5.12192	5.07359	5.17515	5.34414	4.99267	4.87873	5.76335	5.50147	5.84846	5.50367	5.01301	5.39856	5.68397	5.82282	5.65997	5.37353	5.70772	5.33267	5.59302	5.52121	5.55485	5.4975	5.65771	5.46063	5.77583	5.54191	5.52356	5.70861	5.54516	5.58337	5.41564	5.50098
201678_s_at	chr3q21.3	56941	C3orf37	7.17497	5.80363	5.68546	5.87955	5.77684	6.16191	6.38001	5.65078	5.9106	7.37504	7.4277	7.34491	7.01492	7.18146	7.46663	7.57046	6.41721	7.20937	6.5563	7.14801	6.83327	6.71777	6.41672	7.09403	7.22228	6.9147	6.2655	7.22828	6.52243	7.48136	6.76547	7.19702	6.56503	6.98326	6.4819
201679_at	chr7q21	51593	SRRT	4.55988	4.38305	4.52442	4.91517	4.51422	4.60706	4.97884	4.95415	4.73301	4.70021	5.38002	4.45291	4.7806	5.01458	5.14174	5.48094	4.63507	4.76539	5.03119	4.70834	4.48156	4.793	4.60758	4.78521	4.31638	4.51237	4.29407	5.13882	4.73346	4.81412	4.70063	4.99936	4.24358	5.2155	4.38042
201680_x_at	chr7q21	51593	SRRT	8.17155	7.95613	7.66548	7.98665	8.03161	7.8231	7.99214	7.95167	8.3891	9.59116	9.33382	9.06979	9.17837	9.41308	9.59692	9.36507	8.62552	9.18053	8.85973	8.83703	9.40689	9.22057	9.42869	8.96791	9.00512	9.51545	9.09536	8.75759	9.17658	9.28567	9.10745	8.20464	8.63102	9.4066	9.14074
201681_s_at	chr10q23	9231	DLG5	8.69692	8.10852	8.04554	8.33721	8.15704	8.43612	8.55914	8.34003	8.14208	8.54104	8.1941	8.15048	8.24346	8.67976	8.55372	8.55164	7.81452	8.11445	7.57202	8.25941	8.45121	7.99986	8.16935	8.40216	8.35213	8.28733	8.01402	8.19165	8.13547	8.18042	8.32374	7.5834	8.09094	9.05492	8.16062
201682_at	chr7q22.1	9512	PMPCB	8.96843	8.7343	8.62548	8.39093	8.82794	8.7537	8.81536	8.77238	8.78029	9.33404	9.66586	9.5864	9.6234	9.45914	9.59938	9.51148	9.856	9.65096	9.8185	9.58962	9.73527	9.81025	9.8048	9.78769	9.6199	9.5334	9.80806	9.73948	9.80288	9.83733	9.80492	9.94479	9.84151	9.69491	9.94618
201683_x_at	chr14q11.2	9878	TOX4	7.5102	5.91596	5.97773	6.10966	6.03969	6.3452	6.57839	6.30195	5.60926	5.53814	6.02936	5.80709	6.20389	5.37916	5.92346	5.42982	5.52085	5.80597	5.49655	5.44036	5.77433	5.80627	5.51707	5.20385	5.36884	5.96976	5.70751	5.81113	5.46444	4.8384	5.44038	5.94606	5.35976	5.46309	5.70377
201684_s_at	chr14q11.2	9878	TOX4	7.75413	7.15662	7.40377	7.54167	7.50094	7.78281	7.46757	7.59324	7.3159	7.60687	7.32107	7.16034	7.2131	7.33257	7.53584	7.37249	6.81762	7.07656	7.39482	7.45455	7.39352	7.43429	7.28828	7.03257	7.39579	7.5226	7.51725	7.08228	7.41419	7.23142	7.30136	7.34215	7.1671	7.44989	7.57483
201685_s_at	chr14q11.2	9878	TOX4	7.30468	6.52755	7.33016	6.74863	7.42823	6.71998	6.94803	6.35703	6.29692	5.90027	5.97627	6.15178	6.10577	5.10463	5.63234	5.90498	6.18587	6.29386	5.88167	6.19034	6.10484	6.43642	6.47213	6.06519	6.14076	6.19382	6.33362	6.22072	6.14648	5.92033	6.12808	6.03674	6.31794	5.91263	6.63606
201686_x_at	chr11p11.2	8539	API5	4.24606	4.13707	4.38491	4.43912	4.44866	4.03969	4.22352	4.25749	4.11787	3.96152	4.55629	4.46749	4.48569	4.17502	4.49004	4.3868	4.29088	4.3339	3.87552	4.16869	4.16659	4.41009	4.41634	4.52407	4.29141	4.22377	4.24725	4.15594	4.21292	4.11438	3.96928	4.19258	4.24653	4.57628	4.24142
201687_s_at	chr11p11.2	8539	API5	8.20435	7.95939	8.13898	8.02336	8.13893	8.32735	7.96	8.11193	7.63412	9.20447	8.97287	8.99453	9.00791	9.08646	9.09609	9.1139	8.91653	8.78394	8.55486	8.97911	8.85318	8.66105	8.62626	8.75084	8.57938	8.52165	8.79738	9.09074	8.72738	9.09216	8.70149	8.75297	8.83863	8.9603	8.90372
201688_s_at	chr8q21	7163	TPD52	3.65848	3.5263	3.94023	3.71184	3.87247	3.58453	3.38286	3.56832	3.56287	6.1262	7.40615	7.42327	7.56193	6.61227	6.38083	6.15823	7.09768	6.93659	6.86974	7.38893	6.39023	7.49164	6.9959	7.16905	6.93083	7.41945	7.30178	5.84017	7.15951	7.1702	7.09164	7.38306	7.15799	7.04112	7.11679
201689_s_at	chr8q21	7163	TPD52	3.60973	3.41347	3.528	3.66446	3.63825	3.69351	3.55665	3.66117	3.56335	7.10579	7.97787	8.47399	7.92022	7.54682	6.98065	7.13746	7.9033	8.24624	7.49614	8.38307	7.28267	7.92503	7.32433	7.87356	7.47184	7.83591	7.78767	7.25457	7.6206	7.90797	7.57906	8.41052	7.57128	7.31907	7.68984
201690_s_at	chr8q21	7163	TPD52	3.35136	3.73451	3.59469	3.46993	3.40693	3.70871	3.64781	3.60163	3.27539	8.19164	9.09072	9.56659	8.95094	8.64057	8.23214	8.40408	9.20614	9.28433	9.07002	9.26387	8.47787	9.50782	8.91063	9.08556	8.90474	9.06485	9.22528	8.88026	9.22721	9.08702	9.10472	9.55675	8.91466	8.61154	9.20686
201691_s_at	chr8q21	7163	TPD52	3.31904	3.39693	3.43314	3.54669	3.45735	3.36796	3.35876	3.40962	3.32269	3.68873	4.14617	4.8537	4.45206	3.86346	3.85062	3.57592	4.7382	4.10333	4.42876	4.63786	4.09609	5.56001	4.30117	3.91218	5.00839	4.85801	5.22301	3.9226	5.10366	4.18607	5.12747	4.30907	4.85979	3.8369	4.93374
201692_at	chr9p13.3	10280	SIGMAR1	7.30792	6.83817	6.59422	6.91336	6.42872	6.6761	6.91397	6.51513	7.42055	7.24385	6.77968	7.26172	6.94417	7.18373	7.27755	7.14195	7.00393	6.98039	7.13082	7.0434	6.85068	6.70031	6.93779	7.16763	6.89316	6.97115	7.07038	7.20181	7.01539	7.09656	7.25441	7.19884	6.96212	6.74674	7.08471
201693_s_at	chr5q31.1	1958	EGR1	6.30049	8.0763	7.32406	7.89422	8.4396	8.31128	4.74392	7.18181	6.30395	7.77912	7.90202	6.91834	6.86499	4.90956	6.27029	5.28884	6.1918	6.15003	8.40568	7.39298	8.97138	10.0011	10.1787	8.12482	9.38619	8.06953	8.6091	7.82028	5.88114	8.04403	8.6121	7.78454	9.29743	8.3029	9.33963
201694_s_at	chr5q31.1	1958	EGR1	8.78463	10.3518	10.0192	9.86149	10.6334	10.7023	5.11405	9.9334	9.13842	10.524	10.2834	9.69934	9.47298	6.41339	9.0567	8.56656	9.18196	8.92998	10.9189	10.2299	11.2458	11.8986	11.6969	10.7886	11.5318	10.5092	11.0843	10.649	8.51315	10.9316	11.0623	10.5637	11.4134	10.5318	11.4188
201695_s_at	chr14q13.1	4860	PNP	5.49176	5.05337	4.89762	5.64135	6.68644	5.04104	5.81394	5.79645	6.83865	8.1797	7.68988	7.84116	7.56057	8.02969	8.10707	8.1559	7.81257	7.95761	8.55856	7.51639	8.16111	8.70973	8.53715	8.11286	9.43023	9.04368	8.24514	7.87932	8.38397	7.8154	8.48189	8.26739	8.51153	8.42211	7.9924
201696_at	chr1p35.3	6429	SRSF4	8.60465	8.12711	8.05193	8.00157	8.25283	8.29107	8.39984	8.38894	8.78157	9.14672	8.71138	8.98741	8.77369	8.88264	9.15942	9.03582	8.92791	9.18597	8.8712	8.96271	9.17237	9.1671	9.21013	9.14746	9.65441	9.38433	9.07295	9.14776	8.80061	8.89051	9.36444	9.50215	9.08821	9.1758	9.26338
201697_s_at	chr19p13.2	1786	DNMT1	7.21127	5.82011	6.30125	6.39043	6.94328	6.62441	7.30355	6.43302	8.31491	8.45126	8.23637	8.84149	7.88858	8.33418	8.46616	8.33339	8.08376	8.31932	8.30877	8.47865	8.43402	8.23865	8.16221	8.22052	8.49928	8.79775	8.14317	8.32322	8.2774	8.22064	8.62588	7.88085	8.41489	8.44121	8.61029
201698_s_at	chr12q24.31	283459 /// 8683	GATC /// SRSF9	9.97473	10.2087	10.2498	10.2804	10.3376	10.269	10.3375	10.4414	10.0267	11.0196	10.9194	10.8084	10.817	10.8892	10.9613	11.0482	10.5078	10.6671	10.5529	10.9243	10.7084	10.6961	10.6948	10.6245	10.755	10.7698	10.3941	10.473	10.7588	10.9603	10.738	10.4842	10.5427	10.7187	10.6609
201699_at	chr14q22.1	5706	PSMC6	8.89071	9.02434	9.14706	8.66541	8.82055	9.06547	8.73689	9.24097	8.90658	10.0285	9.98433	9.65568	9.67057	9.64046	10.0421	10.0914	10.0929	9.61156	10.4239	9.5983	9.90863	9.94777	9.88379	9.25655	9.99142	10.3138	10.4677	9.88956	10.2885	9.84031	10.0194	9.34051	10.2383	10.0689	10.3197
201700_at	chr6p21	896	CCND3	7.30286	7.54018	7.42229	7.51512	8.10349	7.25447	8.42598	7.69807	7.1888	6.82478	6.74797	6.59928	6.67404	6.35722	6.79361	7.05403	6.43962	6.61873	6.25088	6.28744	6.23231	6.21674	6.47921	7.00534	7.22622	6.61226	6.49509	6.84651	6.34932	6.89772	6.57223	6.6217	6.11175	6.50926	6.60833
201701_s_at	chr4q26	100652849 /// 100653110 /// 10424	LOC100652849 /// LOC100653110 /// PGRMC2	7.91423	9.52468	9.51694	9.20338	9.15214	9.15719	8.46265	9.26364	7.88637	7.24074	6.98015	7.40207	6.98222	6.67588	6.97532	6.70417	7.44047	7.10846	6.67687	7.65845	7.12639	6.85515	6.91537	6.75134	7.59774	7.28766	7.14362	7.31725	6.81992	7.23506	6.97048	7.08825	7.19961	7.01936	7.07596
201702_s_at	chr6p21.3	5514	PPP1R10	5.73095	5.14404	5.37934	4.98575	4.69378	5.56802	5.45983	5.26326	5.36967	5.33452	6.02227	5.54751	5.68509	5.32684	5.92208	5.74705	5.15521	5.62749	4.98859	5.43703	4.734	4.80509	4.87814	5.21979	5.01153	4.90847	4.5349	5.67447	4.7761	5.23679	5.79055	5.41433	4.51155	5.75313	4.73147
201703_s_at	chr6p21.3	5514	PPP1R10	6.49516	5.8728	6.01579	6.08237	5.80322	6.14029	6.19112	6.12359	5.73647	7.06003	6.48172	6.86466	6.8379	6.4764	6.76595	6.67787	6.02931	6.36295	6.30417	6.2049	6.04999	5.46725	6.56644	6.40526	6.5028	6.51091	6.05699	6.32677	6.6184	6.49029	6.61988	5.11121	5.60322	6.84319	5.787
201704_at	chr20p11.21	955	ENTPD6	6.38131	5.38842	5.90417	5.79888	5.73757	4.95501	5.82427	5.92999	6.3953	6.62761	6.08787	6.10265	6.47366	6.53388	6.36829	6.4995	5.74194	5.92461	6.12806	6.01763	6.43978	6.4704	6.29619	6.33849	6.46043	6.38632	6.58877	6.00266	6.41085	5.8345	6.57951	6.06018	6.32648	6.26156	6.12169
201705_at	chr16q22.3	5713	PSMD7	8.55293	8.69964	8.86977	8.82407	9.06942	8.93392	8.67837	8.75867	8.59975	9.60257	9.28564	9.38198	9.23736	9.35161	9.61179	9.59462	9.39682	9.26225	9.3961	9.53618	9.36511	9.41391	9.38326	9.15261	9.37948	9.52824	9.16415	9.39455	9.33758	9.3381	9.25178	9.2685	9.19744	9.32458	9.20106
201706_s_at	chr1q23.2	5824	PEX19	5.56148	5.56489	5.88729	5.46215	5.20085	5.37614	5.77384	5.73396	5.16609	6.46242	6.58519	6.4303	6.67905	6.41581	6.55786	6.56169	5.6025	6.08659	5.88505	5.81732	5.95426	5.84938	5.58706	5.88517	6.14316	5.53401	6.03632	6.11666	6.10371	6.0436	5.55123	6.52525	5.88136	5.54004	5.694
201707_at	chr1q23.2	5824	PEX19	7.25295	7.05369	6.93734	7.03507	6.96574	6.80112	6.66154	7.07992	6.37307	6.84535	6.7514	6.7585	7.06807	6.11062	6.66469	6.57537	5.95821	6.21634	6.05951	6.48123	6.17777	6.7596	6.77505	6.45166	6.59333	6.31342	6.58628	6.47889	6.39103	6.51134	6.46313	6.09537	6.58623	6.0315	6.65107
201708_s_at	chr22q12.2	8508	NIPSNAP1	8.1485	5.84795	7.03369	6.71237	6.60705	6.78607	7.56158	7.01563	7.01539	7.77923	9.6049	9.14372	9.63788	7.6535	8.54835	8.32552	9.14869	8.9927	8.78287	9.06409	8.63379	8.19604	8.34794	8.65904	8.37715	7.89405	8.30936	8.70174	8.15307	8.51428	8.40868	9.20354	8.1673	8.22198	8.1429
201709_s_at	chr22q12.2	8508	NIPSNAP1	8.64806	8.45364	8.41314	8.68384	8.7862	8.5968	9.13026	8.88156	8.20039	9.74426	10.0428	10.2331	10.1365	9.8238	9.94077	9.8393	10.4123	10.4153	9.91115	10.2318	9.95367	10.1984	10.2721	10.486	10.258	9.97214	10.2312	10.1938	10.0714	10.1965	10.4244	10.4728	10.2426	9.70781	10.2805
201710_at	chr20q13.1	4605	MYBL2	4.67021	5.68238	5.24693	5.46893	5.80158	5.7721	5.68709	5.55177	6.74321	8.36372	8.27569	8.05596	7.92851	8.26961	8.0064	8.15097	7.42876	8.20593	7.97213	8.32193	7.95614	7.86766	7.94434	8.31231	7.36422	7.81825	7.43363	8.05238	8.13814	8.36695	8.05939	7.81338	7.50149	8.24369	7.79058
201711_x_at	chr2q12.3	5903	RANBP2	6.48501	5.11961	5.15425	4.91732	5.23832	5.51856	5.42354	5.27152	5.40392	6.45616	7.04062	6.70952	7.33359	5.77663	7.14237	6.4779	5.80666	5.41868	7.88082	5.71812	6.10125	5.53703	5.71631	5.87163	6.79347	5.5515	5.46425	5.85625	5.57336	5.50804	6.40273	5.62059	6.21586	7.00019	6.24999
201712_s_at	chr2q12.3	5903	RANBP2	5.62692	5.82329	5.72284	5.60427	6.09423	5.56164	5.44363	5.66136	4.91701	7.43518	7.66232	7.56307	7.56318	7.28268	7.47051	7.43391	6.87609	6.4453	7.22881	7.31685	7.14194	7.05472	6.87831	6.80996	6.29344	7.21016	6.90057	6.58996	7.02707	6.82134	6.97676	6.24719	6.90845	7.31411	7.17435
201713_s_at	chr2q12.3	5903	RANBP2	7.9226	7.79217	8.08315	7.96377	8.2672	8.06579	7.60872	8.31451	7.44866	8.56798	8.32987	8.76432	8.37161	8.68214	8.5453	8.41937	8.1356	7.65064	7.95233	8.63344	8.27007	8.01797	8.09653	7.83736	7.943	8.13057	8.16106	8.04159	7.99587	8.22718	8.08272	7.00982	8.17801	8.34982	8.26701
201714_at	chr17q21	7283	TUBG1	8.10296	7.64394	7.51773	7.80874	7.81521	8.10421	7.76668	7.66243	8.75737	9.0308	8.86069	9.04439	8.89891	8.73602	8.9133	8.99004	8.69289	8.85718	8.72168	8.60922	8.69373	8.60106	8.75857	8.99888	8.97152	8.62858	8.83472	8.92062	8.79052	8.86485	9.08852	8.94412	8.69143	8.78426	8.91611
201715_s_at	chr14q11.2	22985	ACIN1	7.02579	6.42543	6.43502	6.69622	6.48133	6.73142	6.74098	6.22778	7.26134	8.57515	7.64162	7.85902	8.1806	7.96438	7.84567	7.81192	7.3036	8.04536	7.54658	7.55906	7.59821	8.00343	8.37294	7.94174	7.8312	8.17944	8.03875	7.83348	7.98298	8.12663	8.06317	7.73164	7.648	8.24619	8.18151
201716_at	chr15q22.31	6642	SNX1	7.81477	8.2531	8.21203	8.29395	8.24061	7.78819	8.23801	8.14508	7.78655	7.15278	7.32707	7.15518	7.04072	7.23804	7.2354	7.18509	6.58427	7.36927	6.54352	6.93735	6.82434	6.68499	6.53968	6.31608	6.94273	6.78857	6.40311	6.79664	7.00393	7.27197	6.88408	6.12522	6.29998	6.63001	6.19981
201717_at	chr11q13	740	MRPL49	8.33567	7.94751	7.93001	8.12845	8.08193	8.27835	8.53381	8.11465	8.1608	9.03952	8.85807	8.60059	8.6575	8.96812	9.09898	9.06537	8.19466	8.71366	8.58102	8.67798	8.5542	8.61204	8.65828	8.96478	8.32327	8.49809	8.49167	8.55518	8.81647	8.53114	8.52193	8.43268	8.26598	8.9195	8.34564
201718_s_at	chr6q23	2037	EPB41L2	5.47167	5.55758	5.57521	5.78607	6.57045	6.07065	5.74032	5.8699	5.08127	5.96893	6.40358	6.09304	6.34361	6.58489	6.23184	5.79434	5.63802	6.06759	5.73508	6.17711	6.10125	6.17117	5.89957	6.68862	6.76379	6.45935	5.79457	6.10731	5.94433	6.07467	6.05229	6.70323	6.69446	6.98166	6.09192
201719_s_at	chr6q23	2037	EPB41L2	7.90246	8.32774	8.36841	8.60687	9.06444	8.89811	8.31228	8.65642	7.80684	8.44663	8.64288	8.83038	8.72186	8.94741	8.63135	8.60426	8.79126	8.96194	8.17036	8.98287	8.85601	8.58679	8.21136	8.9448	9.03058	8.59494	8.08151	9.02087	8.38988	8.87311	8.60141	9.31488	9.39635	8.93846	8.7637
201720_s_at	chr1p34	7805	LAPTM5	3.66022	4.09967	4.06646	4.41289	3.90429	4.05062	4.1424	4.21891	4.56859	4.06857	3.96515	4.05942	4.27941	4.25753	4.28371	4.35189	4.07426	4.18345	4.44209	4.02738	3.87074	3.73803	4.26783	4.32442	4.10683	3.59293	3.99512	4.10367	3.81621	4.23309	4.03312	4.1269	4.17108	4.41909	4.00877
201721_s_at	chr1p34	7805	LAPTM5	4.48773	4.54468	4.5412	4.53667	4.38946	4.32197	4.37216	4.54807	4.35083	4.31765	4.48915	4.50828	4.52256	4.31826	4.48569	4.24597	4.71772	4.6563	4.80505	4.51963	4.559	4.44039	4.52844	4.25591	4.71568	4.4174	4.68864	4.25986	4.31136	4.48882	4.24629	4.67251	4.55189	4.48423	4.54613
201722_s_at	chr18q12.1	2589	GALNT1	8.05132	8.53131	8.15164	8.08021	8.82158	8.33449	7.88595	8.51775	9.03422	9.01068	8.7256	8.55223	9.05793	9.16763	9.43059	9.31857	8.55295	8.44231	8.92102	8.81971	8.12089	8.58785	8.34532	8.50042	8.45702	8.52995	8.88649	8.55043	8.83034	8.54177	8.62828	8.53085	8.86441	8.87943	8.562
201723_s_at	chr18q12.1	2589	GALNT1	8.31137	7.78396	7.95043	7.81511	8.36428	8.22152	7.85326	8.3026	8.89268	8.5354	9.21949	8.21756	9.04161	8.85125	9.08538	8.82855	8.32192	8.63761	8.40549	8.47838	8.47936	8.39216	8.24193	7.95875	8.26405	8.21254	8.15621	8.51986	8.52265	8.28009	8.34686	8.35879	8.44207	8.95395	8.34099
201724_s_at	chr18q12.1	2589	GALNT1	7.56673	8.2937	7.92259	7.30932	8.65912	7.626	7.58842	8.26699	8.43262	8.74791	8.74534	8.44287	8.74135	9.04557	9.19712	9.10529	8.15157	8.15837	8.90497	8.65627	8.36193	8.59114	8.32876	8.06599	8.31387	8.42167	8.26904	8.11601	8.68402	8.30993	8.45132	8.08261	8.4778	8.58096	8.55336
201725_at	chr10p13	8872	CDC123	8.87635	8.83676	8.9011	8.93089	8.95339	8.71943	8.98141	8.95337	8.94202	9.98244	10.0021	9.93572	10.0205	9.30786	10.2071	10.2406	9.73965	9.82033	9.87968	10.0229	9.77814	9.83927	9.86465	8.9299	9.39584	9.77026	9.62703	9.91953	9.89762	9.99669	9.64988	9.87003	9.75875	10.1528	9.87575
201726_at	chr19p13.2	1994	ELAVL1	9.18826	9.24514	9.25571	9.35745	9.42182	9.3033	9.11723	9.31913	9.64318	10.562	10.2467	10.2269	10.2517	10.4165	10.5563	10.4736	9.5231	10.1044	9.74811	10.1361	9.86921	9.8118	9.82174	9.92908	10.0834	9.94223	9.53968	9.97118	9.53898	10.2103	9.95124	10.0908	9.85116	10.3045	9.97906
201727_s_at	chr19p13.2	1994	ELAVL1	5.78121	5.54117	5.84148	6.04185	6.15086	5.71232	6.00692	5.9652	6.34035	6.66451	6.84779	6.72898	6.91572	6.60292	6.80836	6.62609	6.31105	7.23633	6.56567	6.91638	6.93115	7.35525	7.22026	6.84598	7.52056	7.07245	6.89732	7.30365	6.86046	7.1319	7.02664	7.6335	7.35596	6.99954	7.11222
201728_s_at	chr17q11.2	9703	KIAA0100	5.52212	4.24477	4.50935	4.51079	4.82035	4.36516	4.84586	4.30951	4.48493	4.31928	4.97156	4.4176	4.63895	4.34485	4.71834	4.76849	4.31075	4.2595	4.20024	4.31235	4.22656	4.22917	4.11278	4.41006	4.24725	4.17204	4.02338	4.58927	4.23481	4.32714	4.64483	4.35693	4.14655	4.41878	4.12797
201729_s_at	chr17q11.2	9703	KIAA0100	8.40213	7.49262	7.23005	7.452	7.72526	7.32885	8.19984	8.08702	8.04462	7.34906	7.56306	7.64671	7.14261	7.42405	7.52798	7.54187	6.49152	7.02551	6.86362	6.93003	7.0672	7.20964	7.2757	7.06413	7.35408	7.32164	6.89844	6.85904	7.15656	7.21393	7.32153	6.45981	6.84446	7.37794	7.15281
201730_s_at	chr1q25	7175	TPR	8.79083	7.86165	7.53649	8.07283	8.26664	8.34366	8.31302	7.90365	8.97597	8.27777	8.71289	9.14124	9.02218	8.48444	8.52195	8.28593	7.98583	8.46773	7.35304	8.74284	8.32898	8.20566	8.38119	8.49951	8.38679	7.812	8.07525	8.61945	8.22138	7.92951	8.14665	8.27706	8.33633	8.96386	8.48291
201731_s_at	chr1q25	7175	TPR	8.04798	7.90922	7.55733	7.87787	8.15955	8.07108	8.20858	7.74279	8.3726	8.01565	8.07786	8.67506	8.26854	8.308	8.25843	8.0972	8.42151	8.17356	7.89254	8.44829	8.53496	8.37908	8.50138	8.66522	8.61712	8.13453	8.67448	8.15125	8.46955	8.25004	8.40509	8.13394	8.43215	8.69885	8.63186
201732_s_at	chr4q33	1182	CLCN3	6.31472	5.27822	5.33975	5.21884	5.2527	5.36851	5.27784	5.56247	5.46085	5.22602	6.16055	5.66703	6.21059	4.74654	5.63438	5.38134	5.52935	5.1256	4.97677	5.94131	5.23545	5.44348	5.26636	5.33747	5.7811	5.04559	5.40312	5.73422	4.89371	5.31043	5.06095	6.50593	5.41537	5.01893	5.68386
201733_at	chr4q33	1182	CLCN3	4.79818	3.79254	3.76912	3.7718	3.78657	3.77857	3.73878	3.85065	3.60765	3.80623	4.77138	3.87503	4.02663	3.58657	3.56835	3.80975	3.82469	3.68432	3.47663	3.85601	3.44045	3.68785	3.64826	3.57464	3.57821	3.69676	3.4234	3.82555	3.72837	3.63235	3.4108	3.52904	3.56545	3.56902	3.68052
201734_at	chr4q33	1182	CLCN3	8.46512	8.10914	7.69746	8.29006	8.0035	7.90111	8.07191	8.12077	7.91201	7.18151	7.44514	7.94181	7.67034	7.10226	7.02877	7.0812	7.49863	7.16713	6.88355	7.38506	7.11667	7.10855	7.14427	7.83194	7.92528	6.70473	7.27236	7.61532	7.161	7.29056	7.38797	7.66148	7.69404	6.59965	7.62113
201735_s_at	chr4q33	1182	CLCN3	8.1889	7.42369	7.09906	7.48457	7.54143	7.62069	7.59755	7.61231	7.94387	7.53577	7.99066	7.79793	8.21344	7.78055	7.97043	7.58026	7.29102	7.91384	7.10521	7.94882	7.05041	7.20645	7.10134	7.9155	7.71836	6.91494	7.51072	8.07155	7.13471	7.71867	7.45456	8.22201	7.53593	7.57692	7.59663
201736_s_at	chr5p15.2	10299	41339	7.49187	8.10374	7.35068	8.09838	7.59004	7.38238	7.28117	7.59324	7.34304	6.86013	6.89557	6.78529	7.01115	7.00247	7.24247	6.96007	6.64472	6.47115	6.35488	6.52725	7.28233	7.18674	7.34614	6.71595	7.50716	6.92668	7.04037	6.40185	6.78529	6.40809	6.76886	6.28507	6.96585	6.96119	7.00412
[truncated: 21,013 more rows]
