# Supplementary material for: Induced pluripotent stem cell models of Zellweger spectrum disorder show impaired peroxisome assembly and cell type-specific lipid abnormalities
Source: Stem Cell Res Ther. 2015 Aug 29;6:158. doi: 10.1186/s13287-015-0149-3 (PMC4553005; doi:10.1186/s13287-015-0149-3)
Supplement: Additional file 3: — Lipid composition of cultured PBD-ZSD patient and control-derived cells. A complete list of all biochemical measurements pertinent to the lipid composition of the cells discussed herein is provided. (XLSX 61 kb) [file 13287_2015_149_MOESM3_ESM.xlsx]

## Sheet: Additional_file_3
Additional file 3. Lipid composition of cultured PBD-ZSD patient and control-derived cells.
Cell Type	Name	Growth Media				Lyso-PC species as % total measured
	Name		C26:0LPC/C22:0LPC	C26:0LPC	Ratio PE plasmalogens/total LPC	C16:0-Lyso-PAF	C16:0	1-C18:0-lyso-PAF	C18:2	C18:1	C18:0	C20:0	C22:0	C24:0	C26:0
Fibroblast	Control1	Fibroblast Media	2	0.00715741	3.56706	0.0555474	0.271316	0.0604454	0.006708	0.149806	0.432774	0.004128	0.00357871	0.00853896	0.00715741
	Control2	Fibroblast Media	1.28421	0.00892316	4.95528	0.148244	0.182303	0.0937444	0.0109528	0.152315	0.376674	0.00720435	0.00694836	0.0126899	0.00892316
	Control3	Fibroblast Media	0.742718	0.00863459	13.8549	0.0617879	0.29177	0.0781954	0.00744945	0.116257	0.406334	0.00649005	0.0116257	0.0114564	0.00863459
	PBD_PEX1fs2	Fibroblast Media	27.9032	0.170154	2.50706	0.00773816	0.213184	0.0321963	0.00767167	0.0796674	0.432761	0.0111879	0.006098	0.0393419	0.170154
	PBD_PEX1fs1	Fibroblast Media	19.2517	0.0960965	1.67914	0.016595	0.234638	0.0363962	0.014024	0.151445	0.424454	0.0112396	0.00499158	0.010119	0.0960965
	PBD_PEX1ms1	Fibroblast Media	9.0303	0.0909459	6.29785	0.0339225	0.214852	0.0730371	0.0100712	0.114751	0.408952	0.0151373	0.0100712	0.0282604	0.0909459
	PBD_PEX1ms2	Fibroblast Media	19.2748	0.079889	0.76994	0.00668574	0.284753	0.00985656	0.0107257	0.188253	0.393908	0.00295827	0.00414474	0.0188253	0.079889
	PBD_PEX10	Fibroblast Media	3.875	0.00717257	4.00854	0.0604087	0.312354	0.0338812	0.0100358	0.144897	0.419364	0.00430932	0.00185098	0.00572648	0.00717257
	PEX_PEX12	Fibroblast Media	1.28616	0.0020095	2.37398	0.0725663	0.35719	0.0428358	0.00634195	0.150652	0.35962	0.00481114	0.0015624	0.00241043	0.0020095
	PEX_PEX26	Fibroblast Media	12.8429	0.0988326	0.751608	0.0120685	0.258116	0.0132693	0.00745563	0.12474	0.43755	0.00745563	0.00769551	0.0328163	0.0988326
Fibroblast	Control1	IPSC_Media	0.384236	0.00319679	13.1273	0.0495191	0.301236	0.0511387	0.0135659	0.1457	0.3955	0.0284842	0.00831984	0.00334023	0.00319679
	Control2	IPSC_Media	0.498471	0.000472784	12.4577	0.0704132	0.201296	0.137137	0.0134294	0.148797	0.408973	0.0147346	0.000948469	0.00379968	0.000472784
	Control3	IPSC_Media	1.81967	0.00850408	47.3726	0.0463248	0.199195	0.133938	0.00832532	0.080444	0.495433	0.018898	0.00467341	0.00426481	0.00850408
	PBD_PEX1fs2	IPSC_Media	39.3189	0.0373258	5.83399	0.0203484	0.167819	0.0472328	0.0228363	0.163411	0.511393	0.0223661	0.000949309	0.00631893	0.0373258
	PBD_PEX1fs1	IPSC_Media	47.4006	0.100169	8.87949	0.037574	0.161563	0.0881971	0.0202923	0.12408	0.420063	0.0245575	0.00211324	0.0213909	0.100169
	PBD_PEX1ms1	IPSC_Media	7.39837	0.0154717	19.6159	0.0348751	0.177245	0.0808911	0.00913851	0.136015	0.510056	0.0205298	0.00209123	0.0136865	0.0154717
	PBD_PEX1ms2	IPSC_Media	3.66935	0.0284646	4.84055	0.0208251	0.234599	0.0528699	0.00639672	0.190807	0.414458	0.0336258	0.0077574	0.0101972	0.0284646
	PBD_PEX10	IPSC_Media	2.97561	0.00561779	10.6105	0.0548144	0.255563	0.0682931	0.0189946	0.130084	0.436299	0.0227935	0.00188794	0.00565232	0.00561779
	PEX_PEX12	IPSC_Media	3.44512	0.011288	18.5003	0.0730341	0.191596	0.149554	0.0163825	0.0958978	0.429542	0.0261721	0.00327651	0.00325653	0.011288
	PEX_PEX26	IPSC_Media	10.4694	0.0259686	3.48931	0.0195276	0.208052	0.0369474	0.015895	0.158444	0.489505	0.0339667	0.00248043	0.00921302	0.0259686
Induced Pluripotent Stem Cell	Control1 iPS3	IPSC_Media	8.59016	0.00577405	12.1461	0.0577121	0.20863	0.127877	0.0187326	0.160145	0.376121	0.0440767	0.00067217	0.000259318	0.00577405
	Control2 iPS1	IPSC_Media	5.30675	0.00258216	5.03446	0.0648423	0.228364	0.0567733	0.0167169	0.194035	0.385085	0.0501506	0.00048658	0.000964205	0.00258216
	Control2 iPS3	IPSC_Media	5.0559	0.00389338	16.9582	0.0463459	0.19419	0.305187	0.0174102	0.141577	0.209974	0.0798764	0.000770066	0.000774849	0.00389338
	Control3 iPS1	IPSC_Media	8.27523	0.00300864	15.7437	0.053999	0.243493	0.123198	0.0173447	0.175449	0.358903	0.0236822	0.000363572	0.000559034	0.00300864
	PBD_PEX1fs2 iPS1	IPSC_Media	1.18457	0.00232851	4.23146	0.0346924	0.276269	0.0559202	0.0275376	0.19538	0.339016	0.0654242	0.0019657	0.0014661	0.00232851
	PBD_PEX1fs2 iPS2	IPSC_Media	0.657787	0.000419285	1.20796	0.0208931	0.289973	0.0354293	0.0377487	0.304341	0.275605	0.0334383	0.000637418	0.00151517	0.000419285
	PBD_PEX1fs2 iPS3	IPSC_Media	2.00621	0.00266495	7.03284	0.0411066	0.241744	0.0974036	0.0300323	0.198015	0.32095	0.0613847	0.00132835	0.00537116	0.00266495
	PBD_PEX1fs1 iPS1	IPSC_Media	0.486068	0.000170799	2.80132	0.0321862	0.290467	0.0352527	0.0212139	0.228457	0.353564	0.0370971	0.000351388	0.00124019	0.000170799
	PBD_PEX1fs1 iPS2	IPSC_Media	3.49068	0.000278404	1.26124	0.0246622	0.314567	0.0215613	0.0207565	0.240755	0.340822	0.0361133	7.97563e-05	0.000404726	0.000278404
	PBD_PEX1ms1 iPS1	IPSC_Media	0.48074	0.000365133	4.92344	0.0442961	0.258636	0.046989	0.0216505	0.207143	0.372155	0.0476311	0.000759523	0.000375665	0.000365133
	PBD_PEX1ms1 iPS2	IPSC_Media	1.00617	0.00428675	12.8602	0.0379955	0.217493	0.218372	0.0825791	0.16095	0.191457	0.0696926	0.00426045	0.0129128	0.00428675
	PBD_PEX1ms1 iPS3	IPSC_Media	1.93884	0.000817739	4.50788	0.068021	0.256672	0.0937283	0.0251513	0.211529	0.316003	0.026828	0.000421768	0.000828057	0.000817739
	PBD_PEX1ms1 iPS4	IPSC_Media	2.49695	0.0142383	23.0716	0.063317	0.260774	0.105821	0.0344222	0.114915	0.356392	0.0330314	0.00570227	0.0113871	0.0142383
	PBD_PEX1ms1 iPS5	IPSC_Media	1.80976	0.00133167	6.68349	0.0383178	0.231517	0.105693	0.0239773	0.190239	0.362531	0.0452266	0.00073583	0.00043073	0.00133167
	PBD_PEX1ms2 iPS1	IPSC_Media	2.43609	0.0019084	11.6565	0.0442867	0.203798	0.128218	0.0150198	0.144308	0.414075	0.0474154	0.000783385	0.000187895	0.0019084
	PBD_PEX1ms2 iPS2	IPSC_Media	0.218579	0.000330164	6.76568	0.0561074	0.270322	0.0678184	0.0249687	0.212543	0.305402	0.0606677	0.0015105	0.000330164	0.000330164
	PBD_PEX1ms2 iPS5	IPSC_Media	1.70513	0.0011671	5.95541	0.0359314	0.223182	0.117219	0.0318831	0.195394	0.356857	0.0374407	0.000684463	0.000242487	0.0011671
	PBD_PEX10 iPS1	IPSC_Media	3.71111	0.00234269	10.8246	0.0343281	0.237543	0.124425	0.0206681	0.213695	0.341818	0.0242219	0.000631265	0.00032779	0.00234269
	PBD_PEX10 iPS2	IPSC_Media	3.04321	0.00192746	10.8403	0.054309	0.265465	0.0778095	0.0381582	0.216203	0.307689	0.0374935	0.000633363	0.000311208	0.00192746
	PBD_PEX10 iPS3	IPSC_Media	1.96703	0.00102142	6.46265	0.0449636	0.269051	0.1099	0.0288167	0.21798	0.302433	0.0251076	0.000519272	0.000207138	0.00102142
	PBD_PEX12 iPS1	IPSC_Media	0.527331	0.00759315	22.7609	0.0473079	0.252796	0.272735	0.0306041	0.16066	0.18381	0.0225479	0.0143992	0.00754685	0.00759315
	PBD_PEX12 iPS2	IPSC_Media	0.734756	0.004497	10.358	0.018863	0.279897	0.218344	0.00608308	0.132671	0.278031	0.0447834	0.0061204	0.0107107	0.004497
	PBD_PEX12 iPS3	IPSC_Media	4.04403	0.000894202	6.74476	0.0355674	0.278134	0.0696049	0.024893	0.218335	0.315682	0.0557659	0.000221117	0.000901155	0.000894202
	PBD_PEX26 iPS1	IPSC_Media	2.93787	0.00295908	4.03692	0.0159662	0.228859	0.069012	0.0260446	0.25389	0.375472	0.0263724	0.00100722	0.000417191	0.00295908
	PBD_PEX26 iPS2	IPSC_Media	1.90402	0.000517663	3.02602	0.0268878	0.282821	0.0430454	0.0295447	0.242418	0.333325	0.0400663	0.000271878	0.00110266	0.000517663
Neural Progenitor Cell	Control1 iPS1	NPC_Media	10.4261	0.0225941	14.4048	0.088643	0.323185	0.157661	0.0334727	0.25624	0.111383	0.00357812	0.00216707	0.00107632	0.0225941
	Control2 iPS3	NPC_Media	4.85714	0.0125164	2.67508	0.224598	0.220388	0.181143	0.0346043	0.260146	0.0611097	0.00238058	0.00257692	0.000537471	0.0125164
	PBD_PEX1fs2 iPS2	NPC_Media	4.08419	0.0176138	3.53258	0.00998346	0.370921	0.138174	0.0165344	0.288494	0.148172	0.00437157	0.00431269	0.00142285	0.0176138
	PBD_PEX1ms1 iPS1	NPC_Media	5.23387	0.0239853	10.2335	0.0549277	0.325963	0.150479	0.027718	0.304528	0.102741	0.00399139	0.0045827	0.00108285	0.0239853
	PBD_PEX1ms1 iPS2	NPC_Media	27.6106	0.0065686	7.14756	0.0506579	0.3758	0.0478995	0.034422	0.382116	0.0973711	0.00438959	0.000237901	0.000537909	0.0065686
	PBD_PEX1ms1 iPS4	NPC_Media	3.72308	0.0501615	8.08388	0.0834694	0.253917	0.287512	0.0442541	0.171005	0.0916173	0.0017826	0.0134731	0.00280863	0.0501615
	PBD_PEX1ms2 iPS1	NPC_Media	4.64151	0.00754054	5.44595	0.0827598	0.376005	0.0926117	0.0245221	0.325939	0.0854186	0.00322874	0.00162459	0.00034944	0.00754054
	PBD_PEX1ms2 iPS2	NPC_Media	34.759	0.00992274	11.5049	0.110945	0.290631	0.113374	0.0216684	0.349102	0.100431	0.00349102	0.000285472	0.000149271	0.00992274
	PBD_PEX10 iPS2	NPC_Media	18.1923	0.0204302	6.62579	0.178299	0.232378	0.260828	0.0264772	0.182706	0.0941605	0.0026434	0.00112301	0.000954563	0.0204302
	PBD_PEX12 iPS1	NPC_Media	2.24	0.00658571	5.27328	0.126783	0.33399	0.133851	0.0289301	0.294005	0.0700908	0.00229324	0.00294005	0.000531561	0.00658571
	PBD_PEX12 iPS2	NPC_Media	3.46491	0.0133469	6.55519	0.100892	0.248354	0.170378	0.0412233	0.321677	0.0966383	0.00263559	0.00385202	0.00100355	0.0133469
	PBD_PEX12 iPS3	NPC_Media	3.73282	0.0239407	11.4416	0.0781056	0.333407	0.187312	0.0214928	0.240386	0.103302	0.00386772	0.00641356	0.0017723	0.0239407
	PBD_PEX26 iPS2	NPC_Media	7.35744	0.0256929	2.49644	0.0189207	0.415749	0.166556	0.0252072	0.257415	0.082567	0.00301127	0.0034921	0.00138907	0.0256929
