# Supplementary material for: Induced pluripotent stem cell models of Zellweger spectrum disorder show impaired peroxisome assembly and cell type-specific lipid abnormalities
Source: Stem Cell Res Ther. 2015 Aug 29;6:158. doi: 10.1186/s13287-015-0149-3 (PMC4553005; doi:10.1186/s13287-015-0149-3)
Supplement: Additional file 4: — Gene expression analysis of ASGPR-positive hepatocyte-like cell cultures. A complete list of log-transformed gene expression scores from PBD-ZSD patient and healthy donor control ASGPR-positive hepatocyte-like cell cultures is provided. (XLSX 3605 kb) [file 13287_2015_149_MOESM4_ESM.xlsx]

## Sheet: Additional_file_5
Additional file 4. Gene expression analysis of ASGPR-positive hepatocyte-like cells.
					log(2) Gene expression score				Expression Score Rank (1 = high to 22277 = low)				Percentile (0 = high to 100 = low)
Probe Set ID	GeneID	Chromosomal Location	Description	Gene Symbol	Control1-hepatocyte-like culture55	PBD_PEX1ms1-hepatocyte-like culture59	PBD_PEX1fs1-hepatocyte-like culture56		Control1	PBD_PEX1ms1	PBD_PEX1fs1		%Control1	%PBD_PEX1ms1	%PBD_PEX1fs1
218865_at	64757	chr1q41	mitochondrial amidoxime reducing component 1	2013-03-01	2.38412	2.23652	2.38412		9323	9484	9487		41.8503	42.5731	42.5865
219574_at	55016	chr4q32.2	membrane-associated ring finger (C3HC4) 1, E3 ubiquitin protein ligase	2013-03-01	0.592981	0.592981	0.592981		17701	17751	18183		79.4586	79.6831	81.6223
210075_at	51257	chr19p13.2	membrane-associated ring finger (C3HC4) 2, E3 ubiquitin protein ligase	2013-03-02	3.78727	3.21433	3.14237		6571	7602	7989		29.4968	34.1249	35.8621
221636_s_at	54996	chr1q41	mitochondrial amidoxime reducing component 2	2013-03-02	2.3684	2.23652	2.72707		9514	9484	8810		42.7077	42.5731	39.5475
219527_at	54996	chr1q41	mitochondrial amidoxime reducing component 2	2013-03-02	1.65185	1.4036	1.9076		11568	12289	10524		51.928	55.1645	47.2415
213256_at	115123	chr5q23.2	membrane-associated ring finger (C3HC4) 3, E3 ubiquitin protein ligase	2013-03-03	1.19197	1.65501	1.65501		13390	11008	11285		60.1068	49.4142	50.6576
218582_at	54708	chr10q23.32-q23.33	membrane-associated ring finger (C3HC4) 5	2013-03-05	5.39011	5.39011	5.39011		3304	3338	3338		14.8314	14.9841	14.9841
201736_s_at	10299	chr5p15.2	membrane-associated ring finger (C3HC4) 6, E3 ubiquitin protein ligase	2013-03-06	5.31961	5.27576	5.70971		3414	3555	2814		15.3252	15.9582	12.6319
201737_s_at	10299	chr5p15.2	membrane-associated ring finger (C3HC4) 6, E3 ubiquitin protein ligase	2013-03-06	2.23652	2.23652	2.66711		9606	9484	8874		43.1207	42.5731	39.8348
215512_at	10299	chr5p15.2	membrane-associated ring finger (C3HC4) 6, E3 ubiquitin protein ligase	2013-03-06	0.592981	0.592981	0.592981		17701	17751	18183		79.4586	79.6831	81.6223
202653_s_at	64844	chr2q24.2	membrane-associated ring finger (C3HC4) 7, E3 ubiquitin protein ligase	2013-03-07	5.57297	5.57297	5.57297		2993	3025	3049		13.4354	13.579	13.6868
202654_x_at	64844	chr2q24.2	membrane-associated ring finger (C3HC4) 7, E3 ubiquitin protein ligase	2013-03-07	3.12452	3.31333	3.26306		7945	7384	7789		35.6646	33.1463	34.9643
221824_s_at	220972	chr10q11.21	membrane-associated ring finger (C3HC4) 8, E3 ubiquitin protein ligase	2013-03-08	4.19134	3.4512	4.19134		5584	7119	5711		25.0662	31.9567	25.6363
200015_s_at	4735	chr2q37	septin 2	2013-09-02	8.14539	8.17959	8.05344		614	596	640		2.75621	2.67541	2.87292
200778_s_at	4735	chr2q37	septin 2	2013-09-02	6.50148	6.88066	6.82029		1726	1418	1434		7.7479	6.36531	6.43713
210657_s_at	5414	chr17q22	septin 4	2013-09-04	0.592981	0.592981	0.592981		17701	17751	18183		79.4586	79.6831	81.6223
210348_at	5414	chr17q22	septin 4	2013-09-04	0.42001	0.224429	0.592981		21003	22190	18183		94.2811	99.6095	81.6223
214298_x_at	23157	chrXq24	septin 6	2013-09-06	1.98393	2.93343	2.23652		10331	8160	9707		46.3752	36.6297	43.5741
212413_at	23157	chrXq24	septin 6	2013-09-06	1.9076	2.5952	2.1113		10376	8958	10253		46.5772	40.2119	46.025
212415_at	23157	chrXq24	septin 6	2013-09-06	1.26126	1.51701	1.26126		12437	11625	12673		55.8289	52.1839	56.8883
213666_at	23157	chrXq24	septin 6	2013-09-06	1.02357	1.02357	1.02357		13600	13568	13977		61.0495	60.9059	62.7418
213151_s_at	989	chr7p14.2	septin 7	2013-09-07	8.19936	8.19936	8.19936		593	588	582		2.66194	2.63949	2.61256
217721_at	989	chr7p14.2	septin 7	2013-09-07	1.02357	1.02357	1.02357		13600	13568	13977		61.0495	60.9059	62.7418
208999_at	23176	chr5q31	septin 8	2013-09-08	6.1903	6.24057	5.91335		2101	2081	2481		9.43125	9.34147	11.137
209000_s_at	23176	chr5q31	septin 8	2013-09-08	3.33191	3.33191	3.4512		7423	7363	7271		33.3214	33.052	32.639
41220_at	10801	chr17q25	septin 9	2013-09-09	7.63206	7.41676	7.69682		839	990	806		3.76622	4.44405	3.61808
208657_s_at	10801	chr17q25	septin 9	2013-09-09	4.95121	4.51621	4.85882		4055	4989	4320		18.2026	22.3953	19.3922
207425_s_at	10801	chr17q25	septin 9	2013-09-09	1.02357	1.02357	1.13445		13600	13568	13805		61.0495	60.9059	61.9697
212698_s_at	151011	chr2q13	septin 10	2013-09-10	5.77594	5.62184	5.88107		2670	2970	2538		11.9855	13.3321	11.3929
214720_x_at	151011	chr2q13	septin 10	2013-09-10	1.65501	1.65501	1.65501		11008	11008	11285		49.4142	49.4142	50.6576
201307_at	55752	chr4q21.1	septin 11	2013-09-11	7.17175	7.53607	6.89109		1128	909	1355		5.06352	4.08044	6.08251
214293_at	55752	chr4q21.1	septin 11	2013-09-11	2.60575	3.1479	2.60575		8807	7807	8940		39.534	35.0451	40.1311
201308_s_at	55752	chr4q21.1	septin 11	2013-09-11	1.31909	1.4049	1.08139		12391	11967	13867		55.6224	53.7191	62.2481
200902_at	9403	chr1p31	15 kDa selenoprotein	2013-09-15	7.13563	7.12518	6.94059		1148	1203	1309		5.1533	5.40019	5.87602
220781_at	50514	chr9q32	deleted in esophageal cancer 1	2013-12-01	0.592981	0.592981	0.592981		17701	17751	18183		79.4586	79.6831	81.6223
AFFX-hum_alu_at	---	---	---	---	11.6114	11.2597	11.569		3	7	4		0.0134668	0.0314225	0.0179557
221798_x_at	---	---	---	---	11.0198	11.0814	11.0814		26	16	19		0.116712	0.071823	0.0852898
206559_x_at	---	---	---	---	10.9414	10.81	11.1819		31	45	10		0.139157	0.202002	0.0448893
AFFX-r2-P1-cre-3_at	---	---	---	---	10.8844	10.5583	10.7644		40	71	41		0.179557	0.318714	0.184046
AFFX-r2-P1-cre-5_at	---	---	---	---	10.6753	10.2948	10.5277		58	107	79		0.260358	0.480316	0.354626
AFFX-CreX-3_at	---	---	---	---	10.3942	10.0305	10.2904		91	148	111		0.408493	0.664362	0.498272
AFFX-CreX-5_at	---	---	---	---	9.69022	9.39048	9.60569		187	244	208		0.839431	1.0953	0.933698
AFFX-r2-Ec-bioD-3_at	---	---	---	---	9.23086	8.72899	9.18637		279	403	282		1.25241	1.80904	1.26588
AFFX-r2-Ec-bioD-5_at	---	---	---	---	8.86189	8.29891	8.77128		361	540	364		1.62051	2.42402	1.63397
AFFX-BioDn-3_at	---	---	---	---	8.78901	8.27878	8.76573		376	552	367		1.68784	2.47789	1.64744
222229_x_at	---	---	---	---	7.88835	7.95527	8.08097		724	698	629		3.24999	3.13328	2.82354
208540_x_at	---	---	---	---	7.79833	7.79833	6.89808		767	773	1347		3.44301	3.46995	6.0466
AFFX-BioDn-5_at	---	---	---	---	7.56194	7.03654	7.38584		877	1275	976		3.9368	5.72339	4.3812
213655_at	---	---	---	---	7.53623	7.34225	7.0077		893	1037	1236		4.00862	4.65503	5.54832
216515_x_at	---	---	---	---	7.32508	7.35699	7.0019		1027	1024	1247		4.61014	4.59667	5.5977
216342_x_at	---	---	---	---	7.09634	7.10262	7.24097		1175	1223	1071		5.2745	5.48997	4.80765
208646_at	---	---	---	---	6.92087	7.11751	7.09384		1315	1207	1166		5.90295	5.41814	5.2341
AFFX-r2-Ec-bioC-3_at	---	---	---	---	6.77614	6.08116	6.54643		1467	2288	1702		6.58527	10.2707	7.64017
216570_x_at	---	---	---	---	6.71794	6.71794	6.71794		1535	1555	1538		6.89051	6.98029	6.90398
217092_x_at	---	---	---	---	6.69027	6.70417	6.70417		1555	1561	1548		6.98029	7.00723	6.94887
220856_x_at	---	---	---	---	6.62135	7.01448	6.95345		1611	1292	1296		7.23167	5.7997	5.81766
217256_x_at	---	---	---	---	6.59896	6.59896	6.80097		1631	1669	1457		7.32145	7.49203	6.54038
217249_x_at	---	---	---	---	6.37093	6.3967	6.15521		1884	1891	2163		8.45715	8.48858	9.70957
213048_s_at	---	---	---	---	6.3481	6.56523	5.96045		1908	1709	2409		8.56489	7.67159	10.8138
216187_x_at	---	---	---	---	6.31556	5.55711	6.4474		1953	3068	1813		8.76689	13.7721	8.13844
AFFX-M27830_5_at	---	---	---	---	6.29385	8.12836	6.73603		1989	626	1522		8.92849	2.81007	6.83216
AFFX-r2-Ec-bioC-5_at	---	---	---	---	6.20891	5.7884	5.99319		2078	2699	2362		9.32801	12.1156	10.6029
AFFX-BioC-3_at	---	---	---	---	6.20694	5.79661	6.0376		2079	2689	2306		9.3325	12.0707	10.3515
217379_at	---	---	---	---	5.86466	6.17982	6.31836		2532	2162	1971		11.366	9.70508	8.84769
AFFX-M27830_M_at	---	---	---	---	5.74788	6.2703	5.96343		2715	2057	2404		12.1875	9.23374	10.7914
209535_s_at	---	---	---	---	5.61972	5.01209	5.03317		2934	4001	4014		13.1705	17.9602	18.0186
AFFX-BioC-5_at	---	---	---	---	5.60998	5.15564	5.42474		2943	3760	3299		13.2109	16.8784	14.809
216505_x_at	---	---	---	---	5.57297	5.57297	5.48545		2993	3025	3192		13.4354	13.579	14.3287
AFFX-HUMRGE/M10098_3_at	---	---	---	---	5.56717	5.56717	5.34581		3027	3055	3431		13.588	13.7137	15.4015
212498_at	---	---	---	---	5.46823	5.09884	5.86459		3180	3864	2575		14.2748	17.3452	11.559
216568_x_at	---	---	---	---	5.46735	5.41287	4.44482		3214	3292	5160		14.4274	14.7776	23.1629
208246_x_at	---	---	---	---	5.37553	4.85479	5.37553		3345	4274	3384		15.0155	19.1857	15.1906
AFFX-r2-Bs-dap-3_at	---	---	---	---	5.31961	5.31961	5.31961		3414	3453	3456		15.3252	15.5003	15.5138
213574_s_at	---	---	---	---	5.28477	6.17054	5.642		3474	2181	2937		15.5946	9.79037	13.184
AFFX-r2-Ec-bioB-M_at	---	---	---	---	5.27945	4.74441	5.19387		3486	4489	3679		15.6484	20.1508	16.5148
214949_at	---	---	---	---	5.23772	5.19387	4.80452		3548	3693	4435		15.9267	16.5776	19.9084
AFFX-BioB-M_at	---	---	---	---	5.20811	4.68209	5.05584		3604	4599	3987		16.1781	20.6446	17.8974
214257_s_at	---	---	---	---	5.19387	5.65791	5.19387		3615	2904	3679		16.2275	13.0359	16.5148
216559_x_at	---	---	---	---	5.05612	4.91742	4.91742		3831	4187	4202		17.1971	18.7952	18.8625
216508_x_at	---	---	---	---	4.97543	5.31961	4.39916		4022	3453	5294		18.0545	15.5003	23.7644
216532_x_at	---	---	---	---	4.96891	5.12664	4.39611		4031	3816	5300		18.0949	17.1298	23.7914
216348_at	---	---	---	---	4.87284	4.95121	4.95121		4218	4113	4133		18.9343	18.463	18.5528
213872_at	---	---	---	---	4.84342	5.63234	4.19177		4287	2940	5710		19.2441	13.1975	25.6318
208082_x_at	---	---	---	---	4.80405	4.4648	4.80405		4328	5090	4436		19.4281	22.8487	19.9129
AFFX-r2-Ec-bioB-3_at	---	---	---	---	4.80405	4.44332	4.80405		4328	5110	4436		19.4281	22.9385	19.9129
AFFX-DapX-3_at	---	---	---	---	4.79823	4.79823	4.79823		4382	4400	4450		19.6705	19.7513	19.9758
221953_s_at	---	---	---	---	4.78673	4.78673	4.78673		4393	4412	4462		19.7199	19.8052	20.0296
214110_s_at	---	---	---	---	4.73349	6.22528	5.08335		4469	2107	3907		20.061	9.45819	17.5383
216565_x_at	---	---	---	---	4.68051	4.9038	4.68051		4570	4197	4692		20.5144	18.8401	21.0621
207730_x_at	---	---	---	---	4.67821	4.47012	4.71702		4575	5089	4637		20.5369	22.8442	20.8152
78047_s_at	---	---	---	---	4.65691	4.65691	4.65691		4653	4681	4771		20.887	21.0127	21.4167
217679_x_at	---	---	---	---	4.62074	4.38387	4.7054		4689	5210	4652		21.0486	23.3874	20.8825
216380_x_at	---	---	---	---	4.60914	4.7692	4.92585		4756	4435	4192		21.3494	19.9084	18.8176
AFFX-r2-Ec-bioB-5_at	---	---	---	---	4.56625	3.90071	4.54704		4816	6182	4985		21.6187	27.7506	22.3773
217591_at	---	---	---	---	4.54455	4.36475	4.36475		4884	5231	5347		21.924	23.4816	24.0023
217329_x_at	---	---	---	---	4.50299	4.58136	4.43313		4942	4813	5174		22.1843	21.6052	23.2257
AFFX-BioB-3_at	---	---	---	---	4.43716	3.90422	4.392		5077	6176	5306		22.7903	27.7237	23.8183
213573_at	---	---	---	---	4.3904	4.43313	4.43313		5212	5124	5174		23.3963	23.0013	23.2257
215604_x_at	---	---	---	---	4.34122	4.31729	4.34122		5279	5339	5432		23.6971	23.9664	24.3839
213803_at	---	---	---	---	4.26822	4.73127	4.26822		5428	4546	5594		24.3659	20.4067	25.1111
215504_x_at	---	---	---	---	4.11013	3.61202	4.11013		5751	6856	5892		25.8159	30.7761	26.4488
216387_x_at	---	---	---	---	4.08201	4.21445	4.08201		5807	5561	5992		26.0672	24.963	26.8977
AFFX-BioB-5_at	---	---	---	---	4.03818	3.73002	3.55299		5937	6547	7125		26.6508	29.3891	31.9837
49679_s_at	---	---	---	---	3.97968	3.91356	3.78073		6117	6168	6676		27.4588	27.6877	29.9681
AFFX-HUMRGE/M10098_M_at	---	---	---	---	3.88002	4.1741	3.76253		6326	5684	6702		28.397	25.5151	30.0848
211976_at	---	---	---	---	3.82634	3.65566	3.82634		6380	6684	6507		28.6394	30.004	29.2095
213156_at	---	---	---	---	3.80073	3.60461	3.80073		6404	6861	6537		28.7471	30.7986	29.3442
207436_x_at	---	---	---	---	3.65566	3.65566	3.65566		6710	6684	6862		30.1208	30.004	30.8031
212608_s_at	---	---	---	---	3.59628	3.4512	3.4512		6910	7119	7271		31.0185	31.9567	32.639
214902_x_at	---	---	---	---	3.55809	2.80946	3.64561		7041	8357	7002		31.6066	37.514	31.4315
222303_at	---	---	---	---	3.5104	2.46684	3.31333		7110	9057	7591		31.9163	40.6563	34.0755
206936_x_at	---	---	---	---	3.48269	3.30971	3.65566		7132	7531	6862		32.0151	33.8062	30.8031
210524_x_at	---	---	---	---	3.4512	3.56394	2.59647		7158	6931	9217		32.1318	31.1128	41.3745
222297_x_at	---	---	---	---	3.31333	3.43503	3.61305		7440	7276	7039		33.3977	32.6615	31.5976
215373_x_at	---	---	---	---	3.31333	3.00989	3.52343		7440	8052	7179		33.3977	36.1449	32.2261
213158_at	---	---	---	---	3.31333	2.85463	3.10722		7440	8322	8029		33.3977	37.3569	36.0417
216028_at	---	---	---	---	3.29146	4.31729	3.14638		7624	5339	7986		34.2236	23.9664	35.8486
213605_s_at	---	---	---	---	3.24367	1.4049	2.81269		7666	11967	8539		34.4122	53.7191	38.331
213757_at	---	---	---	---	3.1617	3.3654	2.80946		7778	7337	8541		34.9149	32.9353	38.34
217703_x_at	---	---	---	---	3.10845	2.60575	3.10845		7953	8701	8025		35.7005	39.0582	36.0237
214808_at	---	---	---	---	3.10722	3.10722	3.10722		7954	7833	8029		35.705	35.1618	36.0417
AFFX-r2-Bs-thr-3_s_at	---	---	---	---	3.02885	3.10722	3.02885		8085	7833	8253		36.293	35.1618	37.0472
216405_at	---	---	---	---	2.99448	5.45287	1.88716		8120	3236	11014		36.4502	14.5262	49.4411
222207_x_at	---	---	---	---	2.99448	2.63617	3.25023		8120	8668	7805		36.4502	38.9101	35.0361
AFFX-r2-Bs-dap-M_at	---	---	---	---	2.99448	3.19818	2.62525		8120	7728	8925		36.4502	34.6905	40.0637
222288_at	---	---	---	---	2.80946	3.737	3.61571		8452	6543	7034		37.9405	29.3711	31.5752
213879_at	---	---	---	---	2.80946	2.80946	3.27429		8452	8357	7765		37.9405	37.514	34.8566
215628_x_at	---	---	---	---	2.80946	2.76561	3.10722		8452	8560	8029		37.9405	38.4253	36.0417
210733_at	---	---	---	---	2.80946	2.89527	2.80946		8452	8285	8541		37.9405	37.1908	38.34
213500_at	---	---	---	---	2.80946	2.80946	2.80946		8452	8357	8541		37.9405	37.514	38.34
217211_at	---	---	---	---	2.80946	2.80946	2.71587		8452	8357	8827		37.9405	37.514	39.6238
216524_x_at	---	---	---	---	2.80946	2.60575	2.83522		8452	8701	8512		37.9405	39.0582	38.2098
215200_x_at	---	---	---	---	2.80946	2.36813	2.80946		8452	9375	8541		37.9405	42.0838	38.34
214373_at	---	---	---	---	2.80946	2.26102	2.80946		8452	9461	8541		37.9405	42.4698	38.34
215553_x_at	---	---	---	---	2.60575	2.60575	2.90351		8807	8701	8443		39.534	39.0582	37.9001
208238_x_at	---	---	---	---	2.60575	2.29712	2.93623		8807	9433	8397		39.534	42.3441	37.6936
210230_at	---	---	---	---	2.60575	2.60575	2.60575		8807	8701	8940		39.534	39.0582	40.1311
216547_at	---	---	---	---	2.60575	2.60575	2.60575		8807	8701	8940		39.534	39.0582	40.1311
214989_x_at	---	---	---	---	2.60575	2.54903	2.60575		8807	8996	8940		39.534	40.3825	40.1311
217604_at	---	---	---	---	2.60575	2.25104	2.60575		8807	9474	8940		39.534	42.5282	40.1311
213598_at	---	---	---	---	2.53904	2.30135	1.9076		9139	9426	10524		41.0244	42.3127	47.2415
217363_x_at	---	---	---	---	2.52928	2.60575	2.60575		9148	8701	8940		41.0648	39.0582	40.1311
220452_x_at	---	---	---	---	2.46684	2.46684	2.7633		9192	9057	8774		41.2623	40.6563	39.3859
216583_x_at	---	---	---	---	2.46684	2.46684	2.46684		9192	9057	9357		41.2623	40.6563	42.003
221419_s_at	---	---	---	---	2.38412	2.60575	2.60575		9323	8701	8940		41.8503	39.0582	40.1311
222266_at	---	---	---	---	2.38412	2.17801	2.77639		9323	9882	8765		41.8503	44.3597	39.3455
217027_x_at	---	---	---	---	2.38412	2.38412	2.38412		9323	9294	9487		41.8503	41.7202	42.5865
217653_x_at	---	---	---	---	2.38412	1.61191	2.38412		9323	11547	9487		41.8503	51.8337	42.5865
211781_x_at	---	---	---	---	2.38412	0.979569	2.60575		9323	15033	8940		41.8503	67.4822	40.1311
217144_at	---	---	---	---	2.24595	3.65566	3.32797		9596	6684	7571		43.0758	30.004	33.9857
209446_s_at	---	---	---	---	2.23652	2.61785	2.19057		9606	8688	10129		43.1207	38.9999	45.4684
216858_x_at	---	---	---	---	2.23652	2.23652	2.41483		9606	9484	9465		43.1207	42.5731	42.4878
214126_at	---	---	---	---	2.23652	2.53428	2.01323		9606	9006	10359		43.1207	40.4273	46.5009
211074_at	---	---	---	---	2.23652	2.23652	2.23652		9606	9484	9707		43.1207	42.5731	43.5741
213448_at	---	---	---	---	2.23652	2.23652	2.23652		9606	9484	9707		43.1207	42.5731	43.5741
217135_x_at	---	---	---	---	2.23652	2.23652	2.23652		9606	9484	9707		43.1207	42.5731	43.5741
217336_at	---	---	---	---	2.23652	2.23652	2.23652		9606	9484	9707		43.1207	42.5731	43.5741
AFFX-DapX-M_at	---	---	---	---	2.23652	2.23652	2.23652		9606	9484	9707		43.1207	42.5731	43.5741
215372_x_at	---	---	---	---	2.23652	1.77554	2.24065		9606	10894	9704		43.1207	48.9025	43.5606
210679_x_at	---	---	---	---	2.23652	1.69358	2.32229		9606	10973	9627		43.1207	49.2571	43.215
213642_at	---	---	---	---	2.18621	2.18621	2.23652		10032	9877	9707		45.033	44.3372	43.5741
215587_x_at	---	---	---	---	2.17759	1.9399	2.60575		10037	10311	8940		45.0554	46.2854	40.1311
220494_s_at	---	---	---	---	2.11371	1.9076	1.9076		10116	10330	10524		45.4101	46.3707	47.2415
215387_x_at	---	---	---	---	2.09633	1.4049	1.65501		10131	11967	11285		45.4774	53.7191	50.6576
215595_x_at	---	---	---	---	2.07841	1.4049	1.93596		10153	11967	10503		45.5762	53.7191	47.1473
214202_at	---	---	---	---	2.06355	2.23652	2.23652		10167	9484	9707		45.639	42.5731	43.5741
222352_at	---	---	---	---	2.0122	1.9076	2.23565		10228	10330	10085		45.9128	46.3707	45.2709
AFFX-ThrX-3_at	---	---	---	---	2.00555	1.89089	2.1276		10239	10778	10226		45.9622	48.3817	45.9038
213755_s_at	---	---	---	---	1.99341	1.99341	2.24916		10246	10064	9688		45.9936	45.1766	43.4888
222312_s_at	---	---	---	---	1.99341	1.99341	2.246		10246	10064	9695		45.9936	45.1766	43.5202
213813_x_at	---	---	---	---	1.99341	1.77012	2.23652		10246	10902	9707		45.9936	48.9384	43.5741
216421_at	---	---	---	---	1.99341	1.99341	1.99341		10246	10064	10375		45.9936	45.1766	46.5727
203326_x_at	---	---	---	---	1.9076	1.99341	2.21671		10376	10064	10100		46.5772	45.1766	45.3382
215907_at	---	---	---	---	1.9076	1.9076	2.23652		10376	10330	9707		46.5772	46.3707	43.5741
216051_x_at	---	---	---	---	1.9076	1.9076	1.9076		10376	10330	10524		46.5772	46.3707	47.2415
216556_x_at	---	---	---	---	1.9076	1.9076	1.9076		10376	10330	10524		46.5772	46.3707	47.2415
217052_x_at	---	---	---	---	1.9076	1.9076	1.9076		10376	10330	10524		46.5772	46.3707	47.2415
217506_at	---	---	---	---	1.9076	1.9076	1.9076		10376	10330	10524		46.5772	46.3707	47.2415
213739_at	---	---	---	---	1.9076	1.83071	1.9076		10376	10845	10524		46.5772	48.6825	47.2415
214223_at	---	---	---	---	1.9076	1.66991	1.9076		10376	10991	10524		46.5772	49.3379	47.2415
216821_at	---	---	---	---	1.9076	1.9076	1.65185		10376	10330	11857		46.5772	46.3707	53.2253
217164_at	---	---	---	---	1.86589	1.4049	2.11847		10825	11967	10235		48.5927	53.7191	45.9442
217055_x_at	---	---	---	---	1.85553	2.1113	1.9076		10834	9954	10524		48.6331	44.6829	47.2415
81811_at	---	---	---	---	1.85039	1.65501	1.65501		10836	11008	11285		48.6421	49.4142	50.6576
216246_at	---	---	---	---	1.8371	1.8371	1.9076		10854	10839	10524		48.7229	48.6556	47.2415
214807_at	---	---	---	---	1.74847	1.9076	1.9076		10921	10330	10524		49.0237	46.3707	47.2415
217205_at	---	---	---	---	1.73358	1.9076	1.73358		10939	10330	11192		49.1045	46.3707	50.2402
216043_x_at	---	---	---	---	1.67972	1.4049	1.90301		10989	11967	10989		49.3289	53.7191	49.3289
220296_at	---	---	---	---	1.65501	2.0531	1.65501		11008	10010	11285		49.4142	44.9342	50.6576
217107_at	---	---	---	---	1.65501	1.73338	1.95897		11008	10937	10484		49.4142	49.0955	47.062
217347_at	---	---	---	---	1.65501	2.01099	1.67258		11008	10054	11259		49.4142	45.1318	50.5409
222376_at	---	---	---	---	1.65501	1.99341	1.65501		11008	10064	11285		49.4142	45.1766	50.6576
217142_at	---	---	---	---	1.65501	1.48204	1.8927		11008	11844	10997		49.4142	53.1669	49.3648
212605_s_at	---	---	---	---	1.65501	1.65501	1.65501		11008	11008	11285		49.4142	49.4142	50.6576
213700_s_at	---	---	---	---	1.65501	1.65501	1.65501		11008	11008	11285		49.4142	49.4142	50.6576
214862_x_at	---	---	---	---	1.65501	1.65501	1.65501		11008	11008	11285		49.4142	49.4142	50.6576
216186_at	---	---	---	---	1.65501	1.65501	1.65501		11008	11008	11285		49.4142	49.4142	50.6576
216806_at	---	---	---	---	1.65501	1.65501	1.65501		11008	11008	11285		49.4142	49.4142	50.6576
220375_s_at	---	---	---	---	1.65501	1.65501	1.65501		11008	11008	11285		49.4142	49.4142	50.6576
221155_x_at	---	---	---	---	1.65501	1.65501	1.65501		11008	11008	11285		49.4142	49.4142	50.6576
221715_at	---	---	---	---	1.65501	1.65501	1.65501		11008	11008	11285		49.4142	49.4142	50.6576
AFFX-r2-Bs-phe-3_at	---	---	---	---	1.65501	1.65501	1.65501		11008	11008	11285		49.4142	49.4142	50.6576
217352_at	---	---	---	---	1.65501	1.65501	1.4489		11008	11008	12281		49.4142	49.4142	55.1286
216383_at	---	---	---	---	1.65501	1.65501	1.44771		11008	11008	12282		49.4142	49.4142	55.1331
217322_x_at	---	---	---	---	1.65501	1.65501	1.39927		11008	11008	12490		49.4142	49.4142	56.0668
212847_at	---	---	---	---	1.65501	1.65501	1.32609		11008	11008	12573		49.4142	49.4142	56.4394
216495_x_at	---	---	---	---	1.61098	1.61098	1.9076		11598	11548	10524		52.0627	51.8382	47.2415
214101_s_at	---	---	---	---	1.59018	1.26126	1.26126		11616	12399	12673		52.1435	55.6583	56.8883
AFFX-PheX-3_at	---	---	---	---	1.58226	1.58226	1.58226		11623	11580	11918		52.1749	51.9819	53.4991
216366_x_at	---	---	---	---	1.50951	1.65501	1.89812		11690	11008	10993		52.4756	49.4142	49.3469
217180_at	---	---	---	---	1.50951	1.68248	1.82756		11690	10986	11096		52.4756	49.3154	49.8092
217313_at	---	---	---	---	1.50951	1.88073	1.56727		11690	10785	11939		52.4756	48.4132	53.5934
216694_at	---	---	---	---	1.50951	1.50951	1.83843		11690	11639	11077		52.4756	52.2467	49.7239
216446_at	---	---	---	---	1.50951	1.50951	1.50951		11690	11639	12010		52.4756	52.2467	53.9121
216490_x_at	---	---	---	---	1.50951	1.50951	1.50951		11690	11639	12010		52.4756	52.2467	53.9121
216650_at	---	---	---	---	1.50951	1.50951	1.50951		11690	11639	12010		52.4756	52.2467	53.9121
213557_at	---	---	---	---	1.50951	1.26126	1.71681		11690	12399	11215		52.4756	55.6583	50.3434
217586_x_at	---	---	---	---	1.50951	1.39264	1.50951		11690	12303	12010		52.4756	55.2274	53.9121
217191_x_at	---	---	---	---	1.49999	1.4049	1.24577		12037	11967	13647		54.0333	53.7191	61.2605
215439_x_at	---	---	---	---	1.49746	1.26126	1.49746		12043	12399	12184		54.0602	55.6583	54.6932
216499_at	---	---	---	---	1.45131	1.65501	1.65501		12102	11008	11285		54.3251	49.4142	50.6576
213403_at	---	---	---	---	1.45131	1.24401	1.65501		12102	13284	11285		54.3251	59.631	50.6576
216177_at	---	---	---	---	1.43467	1.26126	1.82842		12122	12399	11092		54.4149	55.6583	49.7913
217152_at	---	---	---	---	1.43423	1.26126	1.67734		12123	12399	11256		54.4194	55.6583	50.5274
214238_at	---	---	---	---	1.4049	1.4049	1.83549		12160	11967	11082		54.5854	53.7191	49.7464
216354_at	---	---	---	---	1.4049	1.4049	1.66065		12160	11967	11271		54.5854	53.7191	50.5948
216448_at	---	---	---	---	1.4049	1.4049	1.55041		12160	11967	11951		54.5854	53.7191	53.6473
217723_x_at	---	---	---	---	1.4049	1.4049	1.48327		12160	11967	12218		54.5854	53.7191	54.8458
208185_x_at	---	---	---	---	1.4049	1.4049	1.4049		12160	11967	12343		54.5854	53.7191	55.4069
210795_s_at	---	---	---	---	1.4049	1.4049	1.4049		12160	11967	12343		54.5854	53.7191	55.4069
220583_at	---	---	---	---	1.4049	1.4049	1.4049		12160	11967	12343		54.5854	53.7191	55.4069
217682_at	---	---	---	---	1.4049	1.4049	1.24577		12160	11967	13647		54.5854	53.7191	61.2605
216455_at	---	---	---	---	1.4049	1.4049	1.21668		12160	11967	13704		54.5854	53.7191	61.5164
213691_at	---	---	---	---	1.39927	1.65501	1.65501		12335	11008	11285		55.371	49.4142	50.6576
91682_at	---	---	---	---	1.33308	1.33308	1.33308		12370	12345	12556		55.5281	55.4159	56.3631
AFFX-LysX-3_at	---	---	---	---	1.33308	1.33308	1.33308		12370	12345	12556		55.5281	55.4159	56.3631
215701_at	---	---	---	---	1.32291	1.65501	1.65501		12388	11008	11285		55.6089	49.4142	50.6576
222358_x_at	---	---	---	---	1.29839	1.02357	1.09109		12404	13568	13834		55.6807	60.9059	62.0999
222372_at	---	---	---	---	1.28622	0.80028	0.80028		12413	15291	15786		55.7211	68.6403	70.8623
217364_x_at	---	---	---	---	1.26126	1.9076	1.26126		12437	10330	12673		55.8289	46.3707	56.8883
220033_at	---	---	---	---	1.26126	1.26126	1.65501		12437	12399	11285		55.8289	55.6583	50.6576
207688_s_at	---	---	---	---	1.26126	1.63599	1.26126		12437	11536	12673		55.8289	51.7844	56.8883
217391_x_at	---	---	---	---	1.26126	1.4049	1.4049		12437	11967	12343		55.8289	53.7191	55.4069
210161_at	---	---	---	---	1.26126	1.26126	1.53608		12437	12399	11966		55.8289	55.6583	53.7146
AFFX-r2-Bs-thr-M_s_at	---	---	---	---	1.26126	1.49895	1.26126		12437	11816	12673		55.8289	53.0413	56.8883
217346_at	---	---	---	---	1.26126	1.48455	1.26126		12437	11835	12673		55.8289	53.1265	56.8883
216859_x_at	---	---	---	---	1.26126	1.26126	1.43423		12437	12399	12302		55.8289	55.6583	55.2229
216645_at	---	---	---	---	1.26126	1.19374	1.49895		12437	13356	12168		55.8289	59.9542	54.6214
219367_s_at	---	---	---	---	1.26126	1.4049	1.26126		12437	11967	12673		55.8289	53.7191	56.8883
217446_x_at	---	---	---	---	1.26126	1.26126	1.30319		12437	12399	12606		55.8289	55.6583	56.5875
207758_at	---	---	---	---	1.26126	1.26126	1.26126		12437	12399	12673		55.8289	55.6583	56.8883
208301_at	---	---	---	---	1.26126	1.26126	1.26126		12437	12399	12673		55.8289	55.6583	56.8883
211691_x_at	---	---	---	---	1.26126	1.26126	1.26126		12437	12399	12673		55.8289	55.6583	56.8883
213789_at	---	---	---	---	1.26126	1.26126	1.26126		12437	12399	12673		55.8289	55.6583	56.8883
215029_at	---	---	---	---	1.26126	1.26126	1.26126		12437	12399	12673		55.8289	55.6583	56.8883
215515_at	---	---	---	---	1.26126	1.26126	1.26126		12437	12399	12673		55.8289	55.6583	56.8883
215799_at	---	---	---	---	1.26126	1.26126	1.26126		12437	12399	12673		55.8289	55.6583	56.8883
216138_at	---	---	---	---	1.26126	1.26126	1.26126		12437	12399	12673		55.8289	55.6583	56.8883
216141_at	---	---	---	---	1.26126	1.26126	1.26126		12437	12399	12673		55.8289	55.6583	56.8883
216152_at	---	---	---	---	1.26126	1.26126	1.26126		12437	12399	12673		55.8289	55.6583	56.8883
216500_at	---	---	---	---	1.26126	1.26126	1.26126		12437	12399	12673		55.8289	55.6583	56.8883
216656_at	---	---	---	---	1.26126	1.26126	1.26126		12437	12399	12673		55.8289	55.6583	56.8883
216658_at	---	---	---	---	1.26126	1.26126	1.26126		12437	12399	12673		55.8289	55.6583	56.8883
216707_at	---	---	---	---	1.26126	1.26126	1.26126		12437	12399	12673		55.8289	55.6583	56.8883
216745_x_at	---	---	---	---	1.26126	1.26126	1.26126		12437	12399	12673		55.8289	55.6583	56.8883
216751_at	---	---	---	---	1.26126	1.26126	1.26126		12437	12399	12673		55.8289	55.6583	56.8883
216932_at	---	---	---	---	1.26126	1.26126	1.26126		12437	12399	12673		55.8289	55.6583	56.8883
217019_at	---	---	---	---	1.26126	1.26126	1.26126		12437	12399	12673		55.8289	55.6583	56.8883
217357_at	---	---	---	---	1.26126	1.26126	1.26126		12437	12399	12673		55.8289	55.6583	56.8883
217461_x_at	---	---	---	---	1.26126	1.26126	1.26126		12437	12399	12673		55.8289	55.6583	56.8883
217549_at	---	---	---	---	1.26126	1.26126	1.26126		12437	12399	12673		55.8289	55.6583	56.8883
220824_at	---	---	---	---	1.26126	1.26126	1.26126		12437	12399	12673		55.8289	55.6583	56.8883
220846_s_at	---	---	---	---	1.26126	1.26126	1.26126		12437	12399	12673		55.8289	55.6583	56.8883
221099_at	---	---	---	---	1.26126	1.26126	1.26126		12437	12399	12673		55.8289	55.6583	56.8883
221176_x_at	---	---	---	---	1.26126	1.26126	1.26126		12437	12399	12673		55.8289	55.6583	56.8883
221242_at	---	---	---	---	1.26126	1.26126	1.26126		12437	12399	12673		55.8289	55.6583	56.8883
221995_s_at	---	---	---	---	1.26126	1.26126	1.26126		12437	12399	12673		55.8289	55.6583	56.8883
222159_at	---	---	---	---	1.26126	1.26126	1.26126		12437	12399	12673		55.8289	55.6583	56.8883
222282_at	---	---	---	---	1.26126	1.26126	1.26126		12437	12399	12673		55.8289	55.6583	56.8883
222345_at	---	---	---	---	1.26126	1.26126	1.26126		12437	12399	12673		55.8289	55.6583	56.8883
222368_at	---	---	---	---	1.26126	1.26126	1.26126		12437	12399	12673		55.8289	55.6583	56.8883
216571_at	---	---	---	---	1.26126	1.26126	1.08829		12437	12399	13856		55.8289	55.6583	62.1987
215182_x_at	---	---	---	---	1.26126	1.02357	1.26126		12437	13568	12673		55.8289	60.9059	56.8883
217643_x_at	---	---	---	---	1.26126	0.932343	1.26126		12437	15118	12673		55.8289	67.8637	56.8883
217129_at	---	---	---	---	1.26126	1.03797	0.830672		12437	13550	15705		55.8289	60.8251	70.4987
216589_at	---	---	---	---	1.24612	1.24612	1.26126		13325	13280	12673		59.8151	59.6131	56.8883
217715_x_at	---	---	---	---	1.20746	0.780668	1.26126		13372	17414	12673		60.026	78.1703	56.8883
217224_at	---	---	---	---	1.19654	1.02357	1.19654		13379	13568	13719		60.0575	60.9059	61.5837
216842_x_at	---	---	---	---	1.18257	1.40243	1.65501		13398	12290	11285		60.1427	55.169	50.6576
216475_at	---	---	---	---	1.15499	1.40758	0.80028		13428	11960	15786		60.2774	53.6877	70.8623
214102_at	---	---	---	---	1.14853	1.14853	1.26126		13434	13433	12673		60.3043	60.2999	56.8883
215196_at	---	---	---	---	1.12256	1.02357	1.02357		13454	13568	13977		60.3941	60.9059	62.7418
220870_at	---	---	---	---	1.11576	1.11576	1.26126		13458	13459	12673		60.4121	60.4166	56.8883
214001_x_at	---	---	---	---	1.08829	1.26126	1.48455		13499	12399	12199		60.5961	55.6583	54.7605
217324_at	---	---	---	---	1.08829	1.26126	1.26126		13499	12399	12673		60.5961	55.6583	56.8883
216581_at	---	---	---	---	1.07948	1.26126	1.07948		13510	12399	13869		60.6455	55.6583	62.257
222315_at	---	---	---	---	1.0751	0.702488	0.80028		13512	17606	15786		60.6545	79.0322	70.8623
217444_at	---	---	---	---	1.07304	1.26126	1.26126		13516	12399	12673		60.6724	55.6583	56.8883
215858_at	---	---	---	---	1.06717	1.2263	1.65501		13522	13313	11285		60.6994	59.7612	50.6576
222344_at	---	---	---	---	1.05603	1.05603	0.592981		13532	13510	18183		60.7443	60.6455	81.6223
220905_at	---	---	---	---	1.05396	1.26126	1.26126		13538	12399	12673		60.7712	55.6583	56.8883
215665_at	---	---	---	---	1.05286	0.80028	0.80028		13563	15291	15786		60.8834	68.6403	70.8623
217619_x_at	---	---	---	---	1.04089	1.02357	1.02357		13573	13568	13977		60.9283	60.9059	62.7418
AFFX-M27830_3_at	---	---	---	---	1.03077	1.03077	1.03077		13596	13565	13974		61.0316	60.8924	62.7284
222197_s_at	---	---	---	---	1.02357	1.35567	1.59878		13600	12329	11910		61.0495	55.3441	53.4632
213690_s_at	---	---	---	---	1.02357	1.27932	1.27932		13600	12382	12636		61.0495	55.582	56.7222
215059_at	---	---	---	---	1.02357	1.02357	1.42166		13600	13568	12316		61.0495	60.9059	55.2857
215137_at	---	---	---	---	1.02357	1.02357	1.29839		13600	13568	12613		61.0495	60.9059	56.6189
207488_at	---	---	---	---	1.02357	1.02357	1.26126		13600	13568	12673		61.0495	60.9059	56.8883
215279_at	---	---	---	---	1.02357	1.2539	1.02357		13600	13267	13977		61.0495	59.5547	62.7418
211157_at	---	---	---	---	1.02357	1.02357	1.24686		13600	13568	13616		61.0495	60.9059	61.1213
221947_at	---	---	---	---	1.02357	1.02357	1.24686		13600	13568	13616		61.0495	60.9059	61.1213
222339_x_at	---	---	---	---	1.02357	1.02357	1.2452		13600	13568	13649		61.0495	60.9059	61.2695
216792_at	---	---	---	---	1.02357	1.02357	1.23087		13600	13568	13658		61.0495	60.9059	61.3099
217314_at	---	---	---	---	1.02357	1.23087	1.02357		13600	13294	13977		61.0495	59.6759	62.7418
215502_at	---	---	---	---	1.02357	1.2118	1.02357		13600	13322	13977		61.0495	59.8016	62.7418
216046_at	---	---	---	---	1.02357	1.02357	1.1827		13600	13568	13743		61.0495	60.9059	61.6914
201205_at	---	---	---	---	1.02357	1.02357	1.02357		13600	13568	13977		61.0495	60.9059	62.7418
202881_x_at	---	---	---	---	1.02357	1.02357	1.02357		13600	13568	13977		61.0495	60.9059	62.7418
208014_x_at	---	---	---	---	1.02357	1.02357	1.02357		13600	13568	13977		61.0495	60.9059	62.7418
210748_at	---	---	---	---	1.02357	1.02357	1.02357		13600	13568	13977		61.0495	60.9059	62.7418
211444_at	---	---	---	---	1.02357	1.02357	1.02357		13600	13568	13977		61.0495	60.9059	62.7418
213525_at	---	---	---	---	1.02357	1.02357	1.02357		13600	13568	13977		61.0495	60.9059	62.7418
213777_s_at	---	---	---	---	1.02357	1.02357	1.02357		13600	13568	13977		61.0495	60.9059	62.7418
214188_at	---	---	---	---	1.02357	1.02357	1.02357		13600	13568	13977		61.0495	60.9059	62.7418
214232_at	---	---	---	---	1.02357	1.02357	1.02357		13600	13568	13977		61.0495	60.9059	62.7418
214731_at	---	---	---	---	1.02357	1.02357	1.02357		13600	13568	13977		61.0495	60.9059	62.7418
214950_at	---	---	---	---	1.02357	1.02357	1.02357		13600	13568	13977		61.0495	60.9059	62.7418
215128_at	---	---	---	---	1.02357	1.02357	1.02357		13600	13568	13977		61.0495	60.9059	62.7418
215144_at	---	---	---	---	1.02357	1.02357	1.02357		13600	13568	13977		61.0495	60.9059	62.7418
215221_at	---	---	---	---	1.02357	1.02357	1.02357		13600	13568	13977		61.0495	60.9059	62.7418
215247_at	---	---	---	---	1.02357	1.02357	1.02357		13600	13568	13977		61.0495	60.9059	62.7418
215327_at	---	---	---	---	1.02357	1.02357	1.02357		13600	13568	13977		61.0495	60.9059	62.7418
215351_at	---	---	---	---	1.02357	1.02357	1.02357		13600	13568	13977		61.0495	60.9059	62.7418
215353_at	---	---	---	---	1.02357	1.02357	1.02357		13600	13568	13977		61.0495	60.9059	62.7418
215370_at	---	---	---	---	1.02357	1.02357	1.02357		13600	13568	13977		61.0495	60.9059	62.7418
215390_at	---	---	---	---	1.02357	1.02357	1.02357		13600	13568	13977		61.0495	60.9059	62.7418
215398_at	---	---	---	---	1.02357	1.02357	1.02357		13600	13568	13977		61.0495	60.9059	62.7418
215479_at	---	---	---	---	1.02357	1.02357	1.02357		13600	13568	13977		61.0495	60.9059	62.7418
215534_at	---	---	---	---	1.02357	1.02357	1.02357		13600	13568	13977		61.0495	60.9059	62.7418
215540_at	---	---	---	---	1.02357	1.02357	1.02357		13600	13568	13977		61.0495	60.9059	62.7418
215545_at	---	---	---	---	1.02357	1.02357	1.02357		13600	13568	13977		61.0495	60.9059	62.7418
215556_at	---	---	---	---	1.02357	1.02357	1.02357		13600	13568	13977		61.0495	60.9059	62.7418
215574_at	---	---	---	---	1.02357	1.02357	1.02357		13600	13568	13977		61.0495	60.9059	62.7418
215609_at	---	---	---	---	1.02357	1.02357	1.02357		13600	13568	13977		61.0495	60.9059	62.7418
215697_at	---	---	---	---	1.02357	1.02357	1.02357		13600	13568	13977		61.0495	60.9059	62.7418
215845_x_at	---	---	---	---	1.02357	1.02357	1.02357		13600	13568	13977		61.0495	60.9059	62.7418
215861_at	---	---	---	---	1.02357	1.02357	1.02357		13600	13568	13977		61.0495	60.9059	62.7418
215869_at	---	---	---	---	1.02357	1.02357	1.02357		13600	13568	13977		61.0495	60.9059	62.7418
215899_at	---	---	---	---	1.02357	1.02357	1.02357		13600	13568	13977		61.0495	60.9059	62.7418
215995_x_at	---	---	---	---	1.02357	1.02357	1.02357		13600	13568	13977		61.0495	60.9059	62.7418
216112_at	---	---	---	---	1.02357	1.02357	1.02357		13600	13568	13977		61.0495	60.9059	62.7418
216429_at	---	---	---	---	1.02357	1.02357	1.02357		13600	13568	13977		61.0495	60.9059	62.7418
216461_at	---	---	---	---	1.02357	1.02357	1.02357		13600	13568	13977		61.0495	60.9059	62.7418
216528_at	---	---	---	---	1.02357	1.02357	1.02357		13600	13568	13977		61.0495	60.9059	62.7418
216530_at	---	---	---	---	1.02357	1.02357	1.02357		13600	13568	13977		61.0495	60.9059	62.7418
216578_at	---	---	---	---	1.02357	1.02357	1.02357		13600	13568	13977		61.0495	60.9059	62.7418
216597_at	---	---	---	---	1.02357	1.02357	1.02357		13600	13568	13977		61.0495	60.9059	62.7418
216668_at	---	---	---	---	1.02357	1.02357	1.02357		13600	13568	13977		61.0495	60.9059	62.7418
216692_at	---	---	---	---	1.02357	1.02357	1.02357		13600	13568	13977		61.0495	60.9059	62.7418
216730_at	---	---	---	---	1.02357	1.02357	1.02357		13600	13568	13977		61.0495	60.9059	62.7418
216738_at	---	---	---	---	1.02357	1.02357	1.02357		13600	13568	13977		61.0495	60.9059	62.7418
216739_at	---	---	---	---	1.02357	1.02357	1.02357		13600	13568	13977		61.0495	60.9059	62.7418
216816_at	---	---	---	---	1.02357	1.02357	1.02357		13600	13568	13977		61.0495	60.9059	62.7418
216822_x_at	---	---	---	---	1.02357	1.02357	1.02357		13600	13568	13977		61.0495	60.9059	62.7418
216827_at	---	---	---	---	1.02357	1.02357	1.02357		13600	13568	13977		61.0495	60.9059	62.7418
216849_at	---	---	---	---	1.02357	1.02357	1.02357		13600	13568	13977		61.0495	60.9059	62.7418
216936_at	---	---	---	---	1.02357	1.02357	1.02357		13600	13568	13977		61.0495	60.9059	62.7418
217034_at	---	---	---	---	1.02357	1.02357	1.02357		13600	13568	13977		61.0495	60.9059	62.7418
217051_s_at	---	---	---	---	1.02357	1.02357	1.02357		13600	13568	13977		61.0495	60.9059	62.7418
217137_x_at	---	---	---	---	1.02357	1.02357	1.02357		13600	13568	13977		61.0495	60.9059	62.7418
217156_at	---	---	---	---	1.02357	1.02357	1.02357		13600	13568	13977		61.0495	60.9059	62.7418
217193_x_at	---	---	---	---	1.02357	1.02357	1.02357		13600	13568	13977		61.0495	60.9059	62.7418
217283_at	---	---	---	---	1.02357	1.02357	1.02357		13600	13568	13977		61.0495	60.9059	62.7418
217337_at	---	---	---	---	1.02357	1.02357	1.02357		13600	13568	13977		61.0495	60.9059	62.7418
217366_at	---	---	---	---	1.02357	1.02357	1.02357		13600	13568	13977		61.0495	60.9059	62.7418
217368_at	---	---	---	---	1.02357	1.02357	1.02357		13600	13568	13977		61.0495	60.9059	62.7418
217471_at	---	---	---	---	1.02357	1.02357	1.02357		13600	13568	13977		61.0495	60.9059	62.7418
217579_x_at	---	---	---	---	1.02357	1.02357	1.02357		13600	13568	13977		61.0495	60.9059	62.7418
217606_at	---	---	---	---	1.02357	1.02357	1.02357		13600	13568	13977		61.0495	60.9059	62.7418
217657_at	---	---	---	---	1.02357	1.02357	1.02357		13600	13568	13977		61.0495	60.9059	62.7418
219776_s_at	---	---	---	---	1.02357	1.02357	1.02357		13600	13568	13977		61.0495	60.9059	62.7418
220096_at	---	---	---	---	1.02357	1.02357	1.02357		13600	13568	13977		61.0495	60.9059	62.7418
220691_at	---	---	---	---	1.02357	1.02357	1.02357		13600	13568	13977		61.0495	60.9059	62.7418
220730_at	---	---	---	---	1.02357	1.02357	1.02357		13600	13568	13977		61.0495	60.9059	62.7418
221181_at	---	---	---	---	1.02357	1.02357	1.02357		13600	13568	13977		61.0495	60.9059	62.7418
221454_at	---	---	---	---	1.02357	1.02357	1.02357		13600	13568	13977		61.0495	60.9059	62.7418
221642_at	---	---	---	---	1.02357	1.02357	1.02357		13600	13568	13977		61.0495	60.9059	62.7418
222050_at	---	---	---	---	1.02357	1.02357	1.02357		13600	13568	13977		61.0495	60.9059	62.7418
222097_at	---	---	---	---	1.02357	1.02357	1.02357		13600	13568	13977		61.0495	60.9059	62.7418
222241_at	---	---	---	---	1.02357	1.02357	1.02357		13600	13568	13977		61.0495	60.9059	62.7418
222278_at	---	---	---	---	1.02357	1.02357	1.02357		13600	13568	13977		61.0495	60.9059	62.7418
222284_at	---	---	---	---	1.02357	1.02357	1.02357		13600	13568	13977		61.0495	60.9059	62.7418
222365_at	---	---	---	---	1.02357	1.02357	1.02357		13600	13568	13977		61.0495	60.9059	62.7418
AFFX-LysX-M_at	---	---	---	---	1.02357	1.02357	1.02357		13600	13568	13977		61.0495	60.9059	62.7418
AFFX-PheX-M_at	---	---	---	---	1.02357	1.02357	1.02357		13600	13568	13977		61.0495	60.9059	62.7418
217054_at	---	---	---	---	1.02357	1.23087	0.78588		13600	13294	17835		61.0495	59.6759	80.0602
221379_at	---	---	---	---	1.02357	0.979722	1.02357		13600	15032	13977		61.0495	67.4777	62.7418
215528_at	---	---	---	---	1.02357	0.956052	1.02357		13600	15068	13977		61.0495	67.6393	62.7418
31799_at	---	---	---	---	1.02357	0.902933	1.02357		13600	15147	13977		61.0495	67.9939	62.7418
216427_at	---	---	---	---	1.02357	0.956052	0.956052		13600	15068	15462		61.0495	67.6393	69.4079
215278_at	---	---	---	---	1.02357	0.8506	1.02357		13600	15187	13977		61.0495	68.1735	62.7418
216143_at	---	---	---	---	1.02357	0.8506	1.02357		13600	15187	13977		61.0495	68.1735	62.7418
217247_at	---	---	---	---	1.02357	1.02357	0.767826		13600	13568	17867		61.0495	60.9059	80.2038
217024_x_at	---	---	---	---	1.02357	0.918965	0.775323		13600	15129	17857		61.0495	67.9131	80.1589
215083_at	---	---	---	---	1.02357	0.592981	1.02357		13600	17751	13977		61.0495	79.6831	62.7418
213747_at	---	---	---	---	1.02357	0.80028	0.80028		13600	15291	15786		61.0495	68.6403	70.8623
222214_at	---	---	---	---	1.02357	0.80028	0.57699		13600	15291	20592		61.0495	68.6403	92.4361
213657_s_at	---	---	---	---	1.00758	0.80028	1.35156		14985	15291	12546		67.2667	68.6403	56.3182
213972_at	---	---	---	---	1.00552	1.26126	1.26126		15000	12399	12673		67.334	55.6583	56.8883
215403_at	---	---	---	---	1.00552	1.26126	1.26126		15000	12399	12673		67.334	55.6583	56.8883
208187_s_at	---	---	---	---	0.989243	0.592981	0.765952		15013	17751	17872		67.3924	79.6831	80.2262
217029_at	---	---	---	---	0.988506	0.988506	0.80028		15014	14992	15786		67.3969	67.2981	70.8623
217615_at	---	---	---	---	0.956052	0.783081	1.02357		15038	17382	13977		67.5046	78.0267	62.7418
37590_g_at	---	---	---	---	0.945685	0.878166	0.945685		15050	15161	15483		67.5585	68.0567	69.5022
217490_at	---	---	---	---	0.900065	1.26126	1.26126		15103	12399	12673		67.7964	55.6583	56.8883
207953_at	---	---	---	---	0.893776	0.80028	0.80028		15107	15291	15786		67.8143	68.6403	70.8623
217351_at	---	---	---	---	0.887035	0.80028	0.80028		15109	15291	15786		67.8233	68.6403	70.8623
217481_x_at	---	---	---	---	0.877418	0.164266	0.414374		15140	22205	21254		67.9625	99.6768	95.4078
222329_x_at	---	---	---	---	0.877164	0.62731	0.80028		15141	17696	15786		67.967	79.4362	70.8623
222323_at	---	---	---	---	0.876805	1.02357	1.02357		15142	13568	13977		67.9715	60.9059	62.7418
215507_x_at	---	---	---	---	0.86444	1.02357	1.02357		15160	13568	13977		68.0523	60.9059	62.7418
217255_at	---	---	---	---	0.8506	1.02357	1.02357		15172	13568	13977		68.1061	60.9059	62.7418
217429_at	---	---	---	---	0.848726	0.592981	0.592981		15196	17751	18183		68.2139	79.6831	81.6223
AFFX-r2-Bs-dap-5_at	---	---	---	---	0.848726	0.592981	0.42001		15196	17751	21224		68.2139	79.6831	95.2732
222371_at	---	---	---	---	0.816272	0.562446	1.02357		15238	20261	13977		68.4024	90.9503	62.7418
217581_at	---	---	---	---	0.816272	0.525462	0.592981		15238	20313	18183		68.4024	91.1837	81.6223
217647_at	---	---	---	---	0.816272	0.525462	0.592981		15238	20313	18183		68.4024	91.1837	81.6223
222356_at	---	---	---	---	0.80028	1.26126	1.48455		15278	12399	12199		68.5819	55.6583	54.7605
213114_at	---	---	---	---	0.80028	1.16137	1.16137		15278	13417	13784		68.5819	60.228	61.8755
216784_at	---	---	---	---	0.80028	1.02357	1.27932		15278	13568	12636		68.5819	60.9059	56.7222
207915_at	---	---	---	---	0.80028	0.661372	1.44662		15278	17661	12289		68.5819	79.2791	55.1645
211869_at	---	---	---	---	0.80028	0.80028	1.30297		15278	15291	12607		68.5819	68.6403	56.592
216789_at	---	---	---	---	0.80028	0.80028	1.29424		15278	15291	12620		68.5819	68.6403	56.6504
216791_at	---	---	---	---	0.80028	1.02357	1.02357		15278	13568	13977		68.5819	60.9059	62.7418
216292_at	---	---	---	---	0.80028	0.80028	1.19403		15278	15291	13734		68.5819	68.6403	61.651
220871_at	---	---	---	---	0.80028	0.80028	1.16952		15278	15291	13758		68.5819	68.6403	61.7588
215777_at	---	---	---	---	0.80028	0.959412	0.959412		15278	15064	15454		68.5819	67.6213	69.372
216029_at	---	---	---	---	0.80028	0.80028	1.10968		15278	15291	13823		68.5819	68.6403	62.0505
217514_at	---	---	---	---	0.80028	0.80028	1.0751		15278	15291	13877		68.5819	68.6403	62.2929
214182_at	---	---	---	---	0.80028	1.05603	0.80028		15278	13510	15786		68.5819	60.6455	70.8623
217125_at	---	---	---	---	0.80028	1.05603	0.80028		15278	13510	15786		68.5819	60.6455	70.8623
214078_at	---	---	---	---	0.80028	1.26126	0.57699		15278	12399	20592		68.5819	55.6583	92.4361
214964_at	---	---	---	---	0.80028	0.80028	1.02357		15278	15291	13977		68.5819	68.6403	62.7418
216943_at	---	---	---	---	0.80028	0.80028	1.02357		15278	15291	13977		68.5819	68.6403	62.7418
217662_x_at	---	---	---	---	0.80028	0.80028	1.02357		15278	15291	13977		68.5819	68.6403	62.7418
222296_at	---	---	---	---	0.80028	0.80028	1.02357		15278	15291	13977		68.5819	68.6403	62.7418
215261_at	---	---	---	---	0.80028	0.80028	1.00758		15278	15291	15337		68.5819	68.6403	68.8468
216371_at	---	---	---	---	0.80028	0.80028	1.00758		15278	15291	15337		68.5819	68.6403	68.8468
216562_at	---	---	---	---	0.80028	1.00758	0.80028		15278	14970	15786		68.5819	67.1994	70.8623
217162_at	---	---	---	---	0.80028	0.80028	1.00758		15278	15291	15337		68.5819	68.6403	68.8468
220708_at	---	---	---	---	0.80028	0.80028	1.00758		15278	15291	15337		68.5819	68.6403	68.8468
216142_at	---	---	---	---	0.80028	0.80028	0.973251		15278	15291	15418		68.5819	68.6403	69.2104
220715_at	---	---	---	---	0.80028	0.80028	0.973251		15278	15291	15418		68.5819	68.6403	69.2104
216472_at	---	---	---	---	0.80028	0.80028	0.945783		15278	15291	15473		68.5819	68.6403	69.4573
216163_at	---	---	---	---	0.80028	0.80028	0.939189		15278	15291	15489		68.5819	68.6403	69.5291
217382_at	---	---	---	---	0.80028	0.80028	0.90521		15278	15291	15541		68.5819	68.6403	69.7625
221929_at	---	---	---	---	0.80028	0.886098	0.80028		15278	15149	15786		68.5819	68.0029	70.8623
215488_at	---	---	---	---	0.80028	0.80028	0.867799		15278	15291	15574		68.5819	68.6403	69.9107
215875_at	---	---	---	---	0.80028	0.80028	0.867799		15278	15291	15574		68.5819	68.6403	69.9107
216826_at	---	---	---	---	0.80028	0.80028	0.867799		15278	15291	15574		68.5819	68.6403	69.9107
217060_at	---	---	---	---	0.80028	0.80028	0.867799		15278	15291	15574		68.5819	68.6403	69.9107
215614_at	---	---	---	---	0.80028	0.641149	1.02357		15278	17676	13977		68.5819	79.3464	62.7418
217688_at	---	---	---	---	0.80028	0.988506	0.62731		15278	14992	18127		68.5819	67.2981	81.3709
217713_x_at	---	---	---	---	0.80028	0.596578	1.01497		15278	17743	15328		68.5819	79.6472	68.8064
205955_at	---	---	---	---	0.80028	0.80028	0.80028		15278	15291	15786		68.5819	68.6403	70.8623
207479_at	---	---	---	---	0.80028	0.80028	0.80028		15278	15291	15786		68.5819	68.6403	70.8623
207756_at	---	---	---	---	0.80028	0.80028	0.80028		15278	15291	15786		68.5819	68.6403	70.8623
207916_at	---	---	---	---	0.80028	0.80028	0.80028		15278	15291	15786		68.5819	68.6403	70.8623
207960_at	---	---	---	---	0.80028	0.80028	0.80028		15278	15291	15786		68.5819	68.6403	70.8623
207985_at	---	---	---	---	0.80028	0.80028	0.80028		15278	15291	15786		68.5819	68.6403	70.8623
208144_s_at	---	---	---	---	0.80028	0.80028	0.80028		15278	15291	15786		68.5819	68.6403	70.8623
208145_at	---	---	---	---	0.80028	0.80028	0.80028		15278	15291	15786		68.5819	68.6403	70.8623
208160_at	---	---	---	---	0.80028	0.80028	0.80028		15278	15291	15786		68.5819	68.6403	70.8623
208278_s_at	---	---	---	---	0.80028	0.80028	0.80028		15278	15291	15786		68.5819	68.6403	70.8623
208347_at	---	---	---	---	0.80028	0.80028	0.80028		15278	15291	15786		68.5819	68.6403	70.8623
209353_s_at	---	---	---	---	0.80028	0.80028	0.80028		15278	15291	15786		68.5819	68.6403	70.8623
210098_s_at	---	---	---	---	0.80028	0.80028	0.80028		15278	15291	15786		68.5819	68.6403	70.8623
210598_at	---	---	---	---	0.80028	0.80028	0.80028		15278	15291	15786		68.5819	68.6403	70.8623
211374_x_at	---	---	---	---	0.80028	0.80028	0.80028		15278	15291	15786		68.5819	68.6403	70.8623
211455_at	---	---	---	---	0.80028	0.80028	0.80028		15278	15291	15786		68.5819	68.6403	70.8623
211608_at	---	---	---	---	0.80028	0.80028	0.80028		15278	15291	15786		68.5819	68.6403	70.8623
211645_x_at	---	---	---	---	0.80028	0.80028	0.80028		15278	15291	15786		68.5819	68.6403	70.8623
212029_s_at	---	---	---	---	0.80028	0.80028	0.80028		15278	15291	15786		68.5819	68.6403	70.8623
213484_at	---	---	---	---	0.80028	0.80028	0.80028		15278	15291	15786		68.5819	68.6403	70.8623
213495_s_at	---	---	---	---	0.80028	0.80028	0.80028		15278	15291	15786		68.5819	68.6403	70.8623
213658_at	---	---	---	---	0.80028	0.80028	0.80028		15278	15291	15786		68.5819	68.6403	70.8623
213961_s_at	---	---	---	---	0.80028	0.80028	0.80028		15278	15291	15786		68.5819	68.6403	70.8623
213968_at	---	---	---	---	0.80028	0.80028	0.80028		15278	15291	15786		68.5819	68.6403	70.8623
214019_at	---	---	---	---	0.80028	0.80028	0.80028		15278	15291	15786		68.5819	68.6403	70.8623
214160_at	---	---	---	---	0.80028	0.80028	0.80028		15278	15291	15786		68.5819	68.6403	70.8623
214236_at	---	---	---	---	0.80028	0.80028	0.80028		15278	15291	15786		68.5819	68.6403	70.8623
215140_at	---	---	---	---	0.80028	0.80028	0.80028		15278	15291	15786		68.5819	68.6403	70.8623
215147_at	---	---	---	---	0.80028	0.80028	0.80028		15278	15291	15786		68.5819	68.6403	70.8623
215180_at	---	---	---	---	0.80028	0.80028	0.80028		15278	15291	15786		68.5819	68.6403	70.8623
215183_at	---	---	---	---	0.80028	0.80028	0.80028		15278	15291	15786		68.5819	68.6403	70.8623
215197_at	---	---	---	---	0.80028	0.80028	0.80028		15278	15291	15786		68.5819	68.6403	70.8623
215290_at	---	---	---	---	0.80028	0.80028	0.80028		15278	15291	15786		68.5819	68.6403	70.8623
215298_at	---	---	---	---	0.80028	0.80028	0.80028		15278	15291	15786		68.5819	68.6403	70.8623
215304_at	---	---	---	---	0.80028	0.80028	0.80028		15278	15291	15786		68.5819	68.6403	70.8623
215306_at	---	---	---	---	0.80028	0.80028	0.80028		15278	15291	15786		68.5819	68.6403	70.8623
215376_at	---	---	---	---	0.80028	0.80028	0.80028		15278	15291	15786		68.5819	68.6403	70.8623
215447_at	---	---	---	---	0.80028	0.80028	0.80028		15278	15291	15786		68.5819	68.6403	70.8623
215484_at	---	---	---	---	0.80028	0.80028	0.80028		15278	15291	15786		68.5819	68.6403	70.8623
215557_at	---	---	---	---	0.80028	0.80028	0.80028		15278	15291	15786		68.5819	68.6403	70.8623
215597_x_at	---	---	---	---	0.80028	0.80028	0.80028		15278	15291	15786		68.5819	68.6403	70.8623
215607_x_at	---	---	---	---	0.80028	0.80028	0.80028		15278	15291	15786		68.5819	68.6403	70.8623
215642_at	---	---	---	---	0.80028	0.80028	0.80028		15278	15291	15786		68.5819	68.6403	70.8623
215651_at	---	---	---	---	0.80028	0.80028	0.80028		15278	15291	15786		68.5819	68.6403	70.8623
215662_at	---	---	---	---	0.80028	0.80028	0.80028		15278	15291	15786		68.5819	68.6403	70.8623
215675_at	---	---	---	---	0.80028	0.80028	0.80028		15278	15291	15786		68.5819	68.6403	70.8623
215679_at	---	---	---	---	0.80028	0.80028	0.80028		15278	15291	15786		68.5819	68.6403	70.8623
215727_x_at	---	---	---	---	0.80028	0.80028	0.80028		15278	15291	15786		68.5819	68.6403	70.8623
215753_at	---	---	---	---	0.80028	0.80028	0.80028		15278	15291	15786		68.5819	68.6403	70.8623
215854_at	---	---	---	---	0.80028	0.80028	0.80028		15278	15291	15786		68.5819	68.6403	70.8623
215864_at	---	---	---	---	0.80028	0.80028	0.80028		15278	15291	15786		68.5819	68.6403	70.8623
215866_at	---	---	---	---	0.80028	0.80028	0.80028		15278	15291	15786		68.5819	68.6403	70.8623
215893_x_at	---	---	---	---	0.80028	0.80028	0.80028		15278	15291	15786		68.5819	68.6403	70.8623
215908_at	---	---	---	---	0.80028	0.80028	0.80028		15278	15291	15786		68.5819	68.6403	70.8623
215959_at	---	---	---	---	0.80028	0.80028	0.80028		15278	15291	15786		68.5819	68.6403	70.8623
215986_at	---	---	---	---	0.80028	0.80028	0.80028		15278	15291	15786		68.5819	68.6403	70.8623
215996_at	---	---	---	---	0.80028	0.80028	0.80028		15278	15291	15786		68.5819	68.6403	70.8623
216006_at	---	---	---	---	0.80028	0.80028	0.80028		15278	15291	15786		68.5819	68.6403	70.8623
216126_at	---	---	---	---	0.80028	0.80028	0.80028		15278	15291	15786		68.5819	68.6403	70.8623
216145_at	---	---	---	---	0.80028	0.80028	0.80028		15278	15291	15786		68.5819	68.6403	70.8623
216172_at	---	---	---	---	0.80028	0.80028	0.80028		15278	15291	15786		68.5819	68.6403	70.8623
216179_x_at	---	---	---	---	0.80028	0.80028	0.80028		15278	15291	15786		68.5819	68.6403	70.8623
216301_at	---	---	---	---	0.80028	0.80028	0.80028		15278	15291	15786		68.5819	68.6403	70.8623
216316_x_at	---	---	---	---	0.80028	0.80028	0.80028		15278	15291	15786		68.5819	68.6403	70.8623
216324_at	---	---	---	---	0.80028	0.80028	0.80028		15278	15291	15786		68.5819	68.6403	70.8623
216337_at	---	---	---	---	0.80028	0.80028	0.80028		15278	15291	15786		68.5819	68.6403	70.8623
216358_at	---	---	---	---	0.80028	0.80028	0.80028		15278	15291	15786		68.5819	68.6403	70.8623
216362_at	---	---	---	---	0.80028	0.80028	0.80028		15278	15291	15786		68.5819	68.6403	70.8623
216363_at	---	---	---	---	0.80028	0.80028	0.80028		15278	15291	15786		68.5819	68.6403	70.8623
216372_at	---	---	---	---	0.80028	0.80028	0.80028		15278	15291	15786		68.5819	68.6403	70.8623
216378_at	---	---	---	---	0.80028	0.80028	0.80028		15278	15291	15786		68.5819	68.6403	70.8623
216431_at	---	---	---	---	0.80028	0.80028	0.80028		15278	15291	15786		68.5819	68.6403	70.8623
216465_at	---	---	---	---	0.80028	0.80028	0.80028		15278	15291	15786		68.5819	68.6403	70.8623
216494_at	---	---	---	---	0.80028	0.80028	0.80028		15278	15291	15786		68.5819	68.6403	70.8623
216545_at	---	---	---	---	0.80028	0.80028	0.80028		15278	15291	15786		68.5819	68.6403	70.8623
216564_at	---	---	---	---	0.80028	0.80028	0.80028		15278	15291	15786		68.5819	68.6403	70.8623
216586_at	---	---	---	---	0.80028	0.80028	0.80028		15278	15291	15786		68.5819	68.6403	70.8623
216628_at	---	---	---	---	0.80028	0.80028	0.80028		15278	15291	15786		68.5819	68.6403	70.8623
216630_at	---	---	---	---	0.80028	0.80028	0.80028		15278	15291	15786		68.5819	68.6403	70.8623
216644_at	---	---	---	---	0.80028	0.80028	0.80028		15278	15291	15786		68.5819	68.6403	70.8623
216655_s_at	---	---	---	---	0.80028	0.80028	0.80028		15278	15291	15786		68.5819	68.6403	70.8623
216702_x_at	---	---	---	---	0.80028	0.80028	0.80028		15278	15291	15786		68.5819	68.6403	70.8623
216715_at	---	---	---	---	0.80028	0.80028	0.80028		15278	15291	15786		68.5819	68.6403	70.8623
216729_at	---	---	---	---	0.80028	0.80028	0.80028		15278	15291	15786		68.5819	68.6403	70.8623
216754_at	---	---	---	---	0.80028	0.80028	0.80028		15278	15291	15786		68.5819	68.6403	70.8623
216767_at	---	---	---	---	0.80028	0.80028	0.80028		15278	15291	15786		68.5819	68.6403	70.8623
216770_at	---	---	---	---	0.80028	0.80028	0.80028		15278	15291	15786		68.5819	68.6403	70.8623
216774_at	---	---	---	---	0.80028	0.80028	0.80028		15278	15291	15786		68.5819	68.6403	70.8623
216776_at	---	---	---	---	0.80028	0.80028	0.80028		15278	15291	15786		68.5819	68.6403	70.8623
216799_at	---	---	---	---	0.80028	0.80028	0.80028		15278	15291	15786		68.5819	68.6403	70.8623
216800_at	---	---	---	---	0.80028	0.80028	0.80028		15278	15291	15786		68.5819	68.6403	70.8623
216811_at	---	---	---	---	0.80028	0.80028	0.80028		15278	15291	15786		68.5819	68.6403	70.8623
216824_at	---	---	---	---	0.80028	0.80028	0.80028		15278	15291	15786		68.5819	68.6403	70.8623
216890_at	---	---	---	---	0.80028	0.80028	0.80028		15278	15291	15786		68.5819	68.6403	70.8623
216934_at	---	---	---	---	0.80028	0.80028	0.80028		15278	15291	15786		68.5819	68.6403	70.8623
217000_at	---	---	---	---	0.80028	0.80028	0.80028		15278	15291	15786		68.5819	68.6403	70.8623
217018_at	---	---	---	---	0.80028	0.80028	0.80028		15278	15291	15786		68.5819	68.6403	70.8623
217079_at	---	---	---	---	0.80028	0.80028	0.80028		15278	15291	15786		68.5819	68.6403	70.8623
217102_at	---	---	---	---	0.80028	0.80028	0.80028		15278	15291	15786		68.5819	68.6403	70.8623
217108_at	---	---	---	---	0.80028	0.80028	0.80028		15278	15291	15786		68.5819	68.6403	70.8623
217166_at	---	---	---	---	0.80028	0.80028	0.80028		15278	15291	15786		68.5819	68.6403	70.8623
217170_at	---	---	---	---	0.80028	0.80028	0.80028		15278	15291	15786		68.5819	68.6403	70.8623
217179_x_at	---	---	---	---	0.80028	0.80028	0.80028		15278	15291	15786		68.5819	68.6403	70.8623
217203_at	---	---	---	---	0.80028	0.80028	0.80028		15278	15291	15786		68.5819	68.6403	70.8623
217288_at	---	---	---	---	0.80028	0.80028	0.80028		15278	15291	15786		68.5819	68.6403	70.8623
217333_at	---	---	---	---	0.80028	0.80028	0.80028		15278	15291	15786		68.5819	68.6403	70.8623
217396_at	---	---	---	---	0.80028	0.80028	0.80028		15278	15291	15786		68.5819	68.6403	70.8623
217412_at	---	---	---	---	0.80028	0.80028	0.80028		15278	15291	15786		68.5819	68.6403	70.8623
217416_x_at	---	---	---	---	0.80028	0.80028	0.80028		15278	15291	15786		68.5819	68.6403	70.8623
217435_x_at	---	---	---	---	0.80028	0.80028	0.80028		15278	15291	15786		68.5819	68.6403	70.8623
217439_at	---	---	---	---	0.80028	0.80028	0.80028		15278	15291	15786		68.5819	68.6403	70.8623
217454_at	---	---	---	---	0.80028	0.80028	0.80028		15278	15291	15786		68.5819	68.6403	70.8623
217464_at	---	---	---	---	0.80028	0.80028	0.80028		15278	15291	15786		68.5819	68.6403	70.8623
217467_at	---	---	---	---	0.80028	0.80028	0.80028		15278	15291	15786		68.5819	68.6403	70.8623
217472_at	---	---	---	---	0.80028	0.80028	0.80028		15278	15291	15786		68.5819	68.6403	70.8623
217537_x_at	---	---	---	---	0.80028	0.80028	0.80028		15278	15291	15786		68.5819	68.6403	70.8623
217580_x_at	---	---	---	---	0.80028	0.80028	0.80028		15278	15291	15786		68.5819	68.6403	70.8623
217614_at	---	---	---	---	0.80028	0.80028	0.80028		15278	15291	15786		68.5819	68.6403	70.8623
217656_at	---	---	---	---	0.80028	0.80028	0.80028		15278	15291	15786		68.5819	68.6403	70.8623
217664_at	---	---	---	---	0.80028	0.80028	0.80028		15278	15291	15786		68.5819	68.6403	70.8623
217676_at	---	---	---	---	0.80028	0.80028	0.80028		15278	15291	15786		68.5819	68.6403	70.8623
217708_x_at	---	---	---	---	0.80028	0.80028	0.80028		15278	15291	15786		68.5819	68.6403	70.8623
220450_at	---	---	---	---	0.80028	0.80028	0.80028		15278	15291	15786		68.5819	68.6403	70.8623
220467_at	---	---	---	---	0.80028	0.80028	0.80028		15278	15291	15786		68.5819	68.6403	70.8623
220612_at	---	---	---	---	0.80028	0.80028	0.80028		15278	15291	15786		68.5819	68.6403	70.8623
220687_at	---	---	---	---	0.80028	0.80028	0.80028		15278	15291	15786		68.5819	68.6403	70.8623
220695_at	---	---	---	---	0.80028	0.80028	0.80028		15278	15291	15786		68.5819	68.6403	70.8623
220827_at	---	---	---	---	0.80028	0.80028	0.80028		15278	15291	15786		68.5819	68.6403	70.8623
220875_at	---	---	---	---	0.80028	0.80028	0.80028		15278	15291	15786		68.5819	68.6403	70.8623
220879_at	---	---	---	---	0.80028	0.80028	0.80028		15278	15291	15786		68.5819	68.6403	70.8623
220897_at	---	---	---	---	0.80028	0.80028	0.80028		15278	15291	15786		68.5819	68.6403	70.8623
220902_at	---	---	---	---	0.80028	0.80028	0.80028		15278	15291	15786		68.5819	68.6403	70.8623
220915_s_at	---	---	---	---	0.80028	0.80028	0.80028		15278	15291	15786		68.5819	68.6403	70.8623
220969_s_at	---	---	---	---	0.80028	0.80028	0.80028		15278	15291	15786		68.5819	68.6403	70.8623
221071_at	---	---	---	---	0.80028	0.80028	0.80028		15278	15291	15786		68.5819	68.6403	70.8623
221116_at	---	---	---	---	0.80028	0.80028	0.80028		15278	15291	15786		68.5819	68.6403	70.8623
221148_at	---	---	---	---	0.80028	0.80028	0.80028		15278	15291	15786		68.5819	68.6403	70.8623
221159_at	---	---	---	---	0.80028	0.80028	0.80028		15278	15291	15786		68.5819	68.6403	70.8623
221179_at	---	---	---	---	0.80028	0.80028	0.80028		15278	15291	15786		68.5819	68.6403	70.8623
221382_at	---	---	---	---	0.80028	0.80028	0.80028		15278	15291	15786		68.5819	68.6403	70.8623
221717_at	---	---	---	---	0.80028	0.80028	0.80028		15278	15291	15786		68.5819	68.6403	70.8623
221955_at	---	---	---	---	0.80028	0.80028	0.80028		15278	15291	15786		68.5819	68.6403	70.8623
222098_s_at	---	---	---	---	0.80028	0.80028	0.80028		15278	15291	15786		68.5819	68.6403	70.8623
222170_at	---	---	---	---	0.80028	0.80028	0.80028		15278	15291	15786		68.5819	68.6403	70.8623
222178_s_at	---	---	---	---	0.80028	0.80028	0.80028		15278	15291	15786		68.5819	68.6403	70.8623
222184_at	---	---	---	---	0.80028	0.80028	0.80028		15278	15291	15786		68.5819	68.6403	70.8623
222186_at	---	---	---	---	0.80028	0.80028	0.80028		15278	15291	15786		68.5819	68.6403	70.8623
222316_at	---	---	---	---	0.80028	0.80028	0.80028		15278	15291	15786		68.5819	68.6403	70.8623
222331_at	---	---	---	---	0.80028	0.80028	0.80028		15278	15291	15786		68.5819	68.6403	70.8623
222366_at	---	---	---	---	0.80028	0.80028	0.80028		15278	15291	15786		68.5819	68.6403	70.8623
222370_x_at	---	---	---	---	0.80028	0.80028	0.80028		15278	15291	15786		68.5819	68.6403	70.8623
222381_at	---	---	---	---	0.80028	0.80028	0.80028		15278	15291	15786		68.5819	68.6403	70.8623
AFFX-LysX-5_at	---	---	---	---	0.80028	0.80028	0.80028		15278	15291	15786		68.5819	68.6403	70.8623
AFFX-r2-Bs-lys-3_at	---	---	---	---	0.80028	0.80028	0.80028		15278	15291	15786		68.5819	68.6403	70.8623
AFFX-r2-Bs-phe-M_at	---	---	---	---	0.80028	0.80028	0.80028		15278	15291	15786		68.5819	68.6403	70.8623
AFFX-ThrX-M_at	---	---	---	---	0.80028	0.80028	0.80028		15278	15291	15786		68.5819	68.6403	70.8623
214345_at	---	---	---	---	0.80028	0.732761	0.80028		15278	17526	15786		68.5819	78.6731	70.8623
216229_x_at	---	---	---	---	0.80028	0.732761	0.80028		15278	17526	15786		68.5819	78.6731	70.8623
217353_at	---	---	---	---	0.80028	0.732761	0.80028		15278	17526	15786		68.5819	78.6731	70.8623
219721_at	---	---	---	---	0.80028	0.732761	0.80028		15278	17526	15786		68.5819	78.6731	70.8623
220728_at	---	---	---	---	0.80028	0.732761	0.80028		15278	17526	15786		68.5819	78.6731	70.8623
211435_at	---	---	---	---	0.80028	0.695674	0.80028		15278	17622	15786		68.5819	79.104	70.8623
222335_at	---	---	---	---	0.80028	1.02357	0.431045		15278	13568	21222		68.5819	60.9059	95.2642
217572_at	---	---	---	---	0.80028	0.641149	0.80028		15278	17676	15786		68.5819	79.3464	70.8623
201265_at	---	---	---	---	0.80028	0.62731	0.80028		15278	17696	15786		68.5819	79.4362	70.8623
207743_at	---	---	---	---	0.80028	0.80028	0.62731		15278	15291	18127		68.5819	68.6403	81.3709
213904_at	---	---	---	---	0.80028	0.80028	0.62731		15278	15291	18127		68.5819	68.6403	81.3709
215251_at	---	---	---	---	0.80028	0.62731	0.80028		15278	17696	15786		68.5819	79.4362	70.8623
215828_at	---	---	---	---	0.80028	0.80028	0.62731		15278	15291	18127		68.5819	68.6403	81.3709
216175_at	---	---	---	---	0.80028	0.80028	0.62731		15278	15291	18127		68.5819	68.6403	81.3709
217637_at	---	---	---	---	0.80028	0.80028	0.612055		15278	15291	18148		68.5819	68.6403	81.4652
216497_at	---	---	---	---	0.80028	0.604699	0.80028		15278	17738	15786		68.5819	79.6247	70.8623
217293_at	---	---	---	---	0.80028	0.592981	0.80028		15278	17751	15786		68.5819	79.6831	70.8623
214376_at	---	---	---	---	0.80028	0.57699	0.80028		15278	20242	15786		68.5819	90.865	70.8623
220711_at	---	---	---	---	0.80028	0.57699	0.80028		15278	20242	15786		68.5819	90.865	70.8623
215474_at	---	---	---	---	0.80028	0.562589	0.80028		15278	20253	15786		68.5819	90.9144	70.8623
214897_at	---	---	---	---	0.80028	0.547697	0.80028		15278	20280	15786		68.5819	91.0356	70.8623
215745_at	---	---	---	---	0.80028	0.80028	0.544536		15278	15291	20619		68.5819	68.6403	92.5573
220743_at	---	---	---	---	0.80028	0.80028	0.439084		15278	15291	21201		68.5819	68.6403	95.1699
215445_x_at	---	---	---	---	0.80028	0.592981	0.592981		15278	17751	18183		68.5819	79.6831	81.6223
215612_at	---	---	---	---	0.80028	0.592981	0.592981		15278	17751	18183		68.5819	79.6831	81.6223
210723_x_at	---	---	---	---	0.784505	0.52876	0.80028		17402	20312	15786		78.1164	91.1792	70.8623
216012_at	---	---	---	---	0.765952	0.973251	0.592981		17424	15040	18183		78.2152	67.5136	81.6223
205703_at	---	---	---	---	0.752112	0.752112	0.592981		17446	17475	18183		78.314	78.4441	81.6223
216094_at	---	---	---	---	0.752112	0.592981	0.592981		17446	17751	18183		78.314	79.6831	81.6223
208421_at	---	---	---	---	0.748753	0.525462	0.525462		17458	20313	20652		78.3678	91.1837	92.7055
216584_at	---	---	---	---	0.740227	0.770987	1.02357		17467	17423	13977		78.4082	78.2107	62.7418
221184_at	---	---	---	---	0.736623	0.736623	0.592981		17470	17512	18183		78.4217	78.6102	81.6223
208133_at	---	---	---	---	0.698433	0.525462	0.698433		17502	20313	17995		78.5653	91.1837	80.7784
217030_at	---	---	---	---	0.697587	0.592981	0.592981		17511	17751	18183		78.6057	79.6831	81.6223
222260_at	---	---	---	---	0.691469	1.02357	1.02357		17531	13568	13977		78.6955	60.9059	62.7418
215965_at	---	---	---	---	0.684593	0.525462	0.684593		17541	20313	18034		78.7404	91.1837	80.9534
220689_at	---	---	---	---	0.68012	0.80028	0.80028		17545	15291	15786		78.7584	68.6403	70.8623
217037_at	---	---	---	---	0.673065	0.525462	0.525462		17548	20313	20652		78.7718	91.1837	92.7055
215577_at	---	---	---	---	0.6605	0.592981	0.916245		17556	17751	15523		78.8077	79.6831	69.6817
214967_at	---	---	---	---	0.6605	0.592981	0.6605		17556	17751	18056		78.8077	79.6831	81.0522
216147_at	---	---	---	---	0.6605	0.592981	0.6605		17556	17751	18056		78.8077	79.6831	81.0522
211973_at	---	---	---	---	0.6605	0.592981	0.592981		17556	17751	18183		78.8077	79.6831	81.6223
215874_at	---	---	---	---	0.6605	0.592981	0.592981		17556	17751	18183		78.8077	79.6831	81.6223
216487_at	---	---	---	---	0.6605	0.592981	0.592981		17556	17751	18183		78.8077	79.6831	81.6223
216787_at	---	---	---	---	0.6605	0.592981	0.592981		17556	17751	18183		78.8077	79.6831	81.6223
222198_at	---	---	---	---	0.6605	0.592981	0.592981		17556	17751	18183		78.8077	79.6831	81.6223
216418_at	---	---	---	---	0.655203	0.80028	1.0751		17593	15291	13877		78.9738	68.6403	62.2929
211146_at	---	---	---	---	0.654778	0.80028	0.80028		17594	15291	15786		78.9783	68.6403	70.8623
222271_at	---	---	---	---	0.654778	0.80028	0.80028		17594	15291	15786		78.9783	68.6403	70.8623
208254_at	---	---	---	---	0.641149	0.80028	0.80028		17610	15291	15786		79.0501	68.6403	70.8623
215951_at	---	---	---	---	0.641149	0.80028	0.80028		17610	15291	15786		79.0501	68.6403	70.8623
217474_at	---	---	---	---	0.62731	0.80028	0.80028		17628	15291	15786		79.1309	68.6403	70.8623
216394_x_at	---	---	---	---	0.62731	0.62731	0.80028		17628	17696	15786		79.1309	79.4362	70.8623
216743_at	---	---	---	---	0.62731	0.62731	0.80028		17628	17696	15786		79.1309	79.4362	70.8623
207882_at	---	---	---	---	0.612055	0.80028	0.80028		17667	15291	15786		79.306	68.6403	70.8623
217458_at	---	---	---	---	0.612055	0.80028	0.80028		17667	15291	15786		79.306	68.6403	70.8623
216577_at	---	---	---	---	0.612055	0.80028	0.612055		17667	15291	18148		79.306	68.6403	81.4652
220101_x_at	---	---	---	---	0.612055	0.80028	0.612055		17667	15291	18148		79.306	68.6403	81.4652
208039_at	---	---	---	---	0.596578	0.80028	0.80028		17688	15291	15786		79.4003	68.6403	70.8623
215369_at	---	---	---	---	0.592981	0.80028	1.02357		17701	15291	13977		79.4586	68.6403	62.7418
216744_at	---	---	---	---	0.592981	0.80028	1.02357		17701	15291	13977		79.4586	68.6403	62.7418
220822_at	---	---	---	---	0.592981	0.765952	1.0217		17701	17435	15318		79.4586	78.2646	68.7615
215360_at	---	---	---	---	0.592981	0.80028	0.973251		17701	15291	15418		79.4586	68.6403	69.2104
216683_at	---	---	---	---	0.592981	0.739747	0.977439		17701	17500	15414		79.4586	78.5564	69.1924
217131_at	---	---	---	---	0.592981	0.592981	1.09445		17701	17751	13833		79.4586	79.6831	62.0954
215630_at	---	---	---	---	0.592981	0.80028	0.80028		17701	15291	15786		79.4586	68.6403	70.8623
215362_at	---	---	---	---	0.592981	0.974314	0.592981		17701	15037	18183		79.4586	67.5001	81.6223
220533_at	---	---	---	---	0.592981	0.954178	0.592981		17701	15089	18183		79.4586	67.7335	81.6223
215592_at	---	---	---	---	0.592981	0.765952	0.765952		17701	17435	17872		79.4586	78.2646	80.2262
216691_at	---	---	---	---	0.592981	0.931383	0.592981		17701	15123	18183		79.4586	67.8862	81.6223
205800_at	---	---	---	---	0.592981	0.752112	0.752112		17701	17475	17922		79.4586	78.4441	80.4507
215335_at	---	---	---	---	0.592981	0.752112	0.752112		17701	17475	17922		79.4586	78.4441	80.4507
222342_at	---	---	---	---	0.592981	0.739747	0.739747		17701	17500	17958		79.4586	78.5564	80.6123
216569_at	---	---	---	---	0.592981	0.738484	0.738484		17701	17505	17960		79.4586	78.5788	80.6213
210920_x_at	---	---	---	---	0.592981	0.592981	0.860681		17701	17751	15621		79.4586	79.6831	70.1217
217629_at	---	---	---	---	0.592981	0.525462	0.925083		17701	20313	15502		79.4586	91.1837	69.5875
216580_at	---	---	---	---	0.592981	0.592981	0.848726		17701	17751	15635		79.4586	79.6831	70.1845
221101_at	---	---	---	---	0.592981	0.592981	0.848726		17701	17751	15635		79.4586	79.6831	70.1845
222298_at	---	---	---	---	0.592981	0.592981	0.848726		17701	17751	15635		79.4586	79.6831	70.1845
211411_at	---	---	---	---	0.592981	0.592981	0.830672		17701	17751	15705		79.4586	79.6831	70.4987
215555_at	---	---	---	---	0.592981	0.592981	0.830672		17701	17751	15705		79.4586	79.6831	70.4987
216040_x_at	---	---	---	---	0.592981	0.830672	0.592981		17701	15222	18183		79.4586	68.3306	81.6223
220682_s_at	---	---	---	---	0.592981	0.592981	0.830672		17701	17751	15705		79.4586	79.6831	70.4987
215397_x_at	---	---	---	---	0.592981	0.592981	0.81884		17701	17751	15737		79.4586	79.6831	70.6424
216642_at	---	---	---	---	0.592981	0.592981	0.816272		17701	17751	15738		79.4586	79.6831	70.6469
206548_at	---	---	---	---	0.592981	0.592981	0.80028		17701	17751	15786		79.4586	79.6831	70.8623
214912_at	---	---	---	---	0.592981	0.592981	0.80028		17701	17751	15786		79.4586	79.6831	70.8623
215095_at	---	---	---	---	0.592981	0.592981	0.80028		17701	17751	15786		79.4586	79.6831	70.8623
215408_at	---	---	---	---	0.592981	0.592981	0.80028		17701	17751	15786		79.4586	79.6831	70.8623
216567_at	---	---	---	---	0.592981	0.80028	0.592981		17701	15291	18183		79.4586	68.6403	81.6223
216856_s_at	---	---	---	---	0.592981	0.80028	0.592981		17701	15291	18183		79.4586	68.6403	81.6223
217210_at	---	---	---	---	0.592981	0.592981	0.80028		17701	17751	15786		79.4586	79.6831	70.8623
217617_at	---	---	---	---	0.592981	0.592981	0.80028		17701	17751	15786		79.4586	79.6831	70.8623
221228_s_at	---	---	---	---	0.592981	0.592981	0.80028		17701	17751	15786		79.4586	79.6831	70.8623
221275_s_at	---	---	---	---	0.592981	0.592981	0.80028		17701	17751	15786		79.4586	79.6831	70.8623
215234_at	---	---	---	---	0.592981	0.781207	0.592981		17701	17384	18183		79.4586	78.0356	81.6223
217659_at	---	---	---	---	0.592981	0.781207	0.592981		17701	17384	18183		79.4586	78.0356	81.6223
216315_x_at	---	---	---	---	0.592981	0.778061	0.592981		17701	17415	18183		79.4586	78.1748	81.6223
216749_at	---	---	---	---	0.592981	0.592981	0.765952		17701	17751	17872		79.4586	79.6831	80.2262
216848_at	---	---	---	---	0.592981	0.592981	0.752112		17701	17751	17922		79.4586	79.6831	80.4507
217482_at	---	---	---	---	0.592981	0.592981	0.752112		17701	17751	17922		79.4586	79.6831	80.4507
217425_at	---	---	---	---	0.592981	0.592981	0.738484		17701	17751	17960		79.4586	79.6831	80.6213
208007_at	---	---	---	---	0.592981	0.736623	0.592981		17701	17512	18183		79.4586	78.6102	81.6223
216065_at	---	---	---	---	0.592981	0.525462	0.80028		17701	20313	15786		79.4586	91.1837	70.8623
216675_at	---	---	---	---	0.592981	0.592981	0.731889		17701	17751	17985		79.4586	79.6831	80.7335
204390_at	---	---	---	---	0.592981	0.525462	0.765952		17701	20313	17872		79.4586	91.1837	80.2262
215964_at	---	---	---	---	0.592981	0.645053	0.645053		17701	17674	18116		79.4586	79.3374	81.3215
215811_at	---	---	---	---	0.592981	0.592981	0.6605		17701	17751	18056		79.4586	79.6831	81.0522
217290_at	---	---	---	---	0.592981	0.592981	0.6605		17701	17751	18056		79.4586	79.6831	81.0522
217519_at	---	---	---	---	0.592981	0.42001	0.765952		17701	21208	17872		79.4586	95.2013	80.2262
202280_at	---	---	---	---	0.592981	0.592981	0.592981		17701	17751	18183		79.4586	79.6831	81.6223
203539_s_at	---	---	---	---	0.592981	0.592981	0.592981		17701	17751	18183		79.4586	79.6831	81.6223
205183_at	---	---	---	---	0.592981	0.592981	0.592981		17701	17751	18183		79.4586	79.6831	81.6223
206863_x_at	---	---	---	---	0.592981	0.592981	0.592981		17701	17751	18183		79.4586	79.6831	81.6223
206962_x_at	---	---	---	---	0.592981	0.592981	0.592981		17701	17751	18183		79.4586	79.6831	81.6223
207273_at	---	---	---	---	0.592981	0.592981	0.592981		17701	17751	18183		79.4586	79.6831	81.6223
207596_at	---	---	---	---	0.592981	0.592981	0.592981		17701	17751	18183		79.4586	79.6831	81.6223
207748_at	---	---	---	---	0.592981	0.592981	0.592981		17701	17751	18183		79.4586	79.6831	81.6223
207755_at	---	---	---	---	0.592981	0.592981	0.592981		17701	17751	18183		79.4586	79.6831	81.6223
207917_at	---	---	---	---	0.592981	0.592981	0.592981		17701	17751	18183		79.4586	79.6831	81.6223
208043_at	---	---	---	---	0.592981	0.592981	0.592981		17701	17751	18183		79.4586	79.6831	81.6223
208162_s_at	---	---	---	---	0.592981	0.592981	0.592981		17701	17751	18183		79.4586	79.6831	81.6223
208276_at	---	---	---	---	0.592981	0.592981	0.592981		17701	17751	18183		79.4586	79.6831	81.6223
208849_at	---	---	---	---	0.592981	0.592981	0.592981		17701	17751	18183		79.4586	79.6831	81.6223
210030_at	---	---	---	---	0.592981	0.592981	0.592981		17701	17751	18183		79.4586	79.6831	81.6223
210848_at	---	---	---	---	0.592981	0.592981	0.592981		17701	17751	18183		79.4586	79.6831	81.6223
210918_at	---	---	---	---	0.592981	0.592981	0.592981		17701	17751	18183		79.4586	79.6831	81.6223
210921_at	---	---	---	---	0.592981	0.592981	0.592981		17701	17751	18183		79.4586	79.6831	81.6223
210922_at	---	---	---	---	0.592981	0.592981	0.592981		17701	17751	18183		79.4586	79.6831	81.6223
211388_s_at	---	---	---	---	0.592981	0.592981	0.592981		17701	17751	18183		79.4586	79.6831	81.6223
213536_s_at	---	---	---	---	0.592981	0.592981	0.592981		17701	17751	18183		79.4586	79.6831	81.6223
213663_s_at	---	---	---	---	0.592981	0.592981	0.592981		17701	17751	18183		79.4586	79.6831	81.6223
213862_at	---	---	---	---	0.592981	0.592981	0.592981		17701	17751	18183		79.4586	79.6831	81.6223
214050_at	---	---	---	---	0.592981	0.592981	0.592981		17701	17751	18183		79.4586	79.6831	81.6223
214227_at	---	---	---	---	0.592981	0.592981	0.592981		17701	17751	18183		79.4586	79.6831	81.6223
214353_at	---	---	---	---	0.592981	0.592981	0.592981		17701	17751	18183		79.4586	79.6831	81.6223
214388_at	---	---	---	---	0.592981	0.592981	0.592981		17701	17751	18183		79.4586	79.6831	81.6223
214781_at	---	---	---	---	0.592981	0.592981	0.592981		17701	17751	18183		79.4586	79.6831	81.6223
214896_at	---	---	---	---	0.592981	0.592981	0.592981		17701	17751	18183		79.4586	79.6831	81.6223
214977_at	---	---	---	---	0.592981	0.592981	0.592981		17701	17751	18183		79.4586	79.6831	81.6223
214979_at	---	---	---	---	0.592981	0.592981	0.592981		17701	17751	18183		79.4586	79.6831	81.6223
214996_at	---	---	---	---	0.592981	0.592981	0.592981		17701	17751	18183		79.4586	79.6831	81.6223
215006_at	---	---	---	---	0.592981	0.592981	0.592981		17701	17751	18183		79.4586	79.6831	81.6223
215060_at	---	---	---	---	0.592981	0.592981	0.592981		17701	17751	18183		79.4586	79.6831	81.6223
215062_at	---	---	---	---	0.592981	0.592981	0.592981		17701	17751	18183		79.4586	79.6831	81.6223
215077_at	---	---	---	---	0.592981	0.592981	0.592981		17701	17751	18183		79.4586	79.6831	81.6223
215163_at	---	---	---	---	0.592981	0.592981	0.592981		17701	17751	18183		79.4586	79.6831	81.6223
215204_at	---	---	---	---	0.592981	0.592981	0.592981		17701	17751	18183		79.4586	79.6831	81.6223
215212_at	---	---	---	---	0.592981	0.592981	0.592981		17701	17751	18183		79.4586	79.6831	81.6223
215252_at	---	---	---	---	0.592981	0.592981	0.592981		17701	17751	18183		79.4586	79.6831	81.6223
215312_at	---	---	---	---	0.592981	0.592981	0.592981		17701	17751	18183		79.4586	79.6831	81.6223
215314_at	---	---	---	---	0.592981	0.592981	0.592981		17701	17751	18183		79.4586	79.6831	81.6223
215344_at	---	---	---	---	0.592981	0.592981	0.592981		17701	17751	18183		79.4586	79.6831	81.6223
215345_x_at	---	---	---	---	0.592981	0.592981	0.592981		17701	17751	18183		79.4586	79.6831	81.6223
215347_at	---	---	---	---	0.592981	0.592981	0.592981		17701	17751	18183		79.4586	79.6831	81.6223
215378_at	---	---	---	---	0.592981	0.592981	0.592981		17701	17751	18183		79.4586	79.6831	81.6223
215385_at	---	---	---	---	0.592981	0.592981	0.592981		17701	17751	18183		79.4586	79.6831	81.6223
215386_at	---	---	---	---	0.592981	0.592981	0.592981		17701	17751	18183		79.4586	79.6831	81.6223
215392_at	---	---	---	---	0.592981	0.592981	0.592981		17701	17751	18183		79.4586	79.6831	81.6223
215405_at	---	---	---	---	0.592981	0.592981	0.592981		17701	17751	18183		79.4586	79.6831	81.6223
215406_at	---	---	---	---	0.592981	0.592981	0.592981		17701	17751	18183		79.4586	79.6831	81.6223
215422_at	---	---	---	---	0.592981	0.592981	0.592981		17701	17751	18183		79.4586	79.6831	81.6223
215423_at	---	---	---	---	0.592981	0.592981	0.592981		17701	17751	18183		79.4586	79.6831	81.6223
215428_at	---	---	---	---	0.592981	0.592981	0.592981		17701	17751	18183		79.4586	79.6831	81.6223
215466_at	---	---	---	---	0.592981	0.592981	0.592981		17701	17751	18183		79.4586	79.6831	81.6223
215476_at	---	---	---	---	0.592981	0.592981	0.592981		17701	17751	18183		79.4586	79.6831	81.6223
215525_at	---	---	---	---	0.592981	0.592981	0.592981		17701	17751	18183		79.4586	79.6831	81.6223
215539_at	---	---	---	---	0.592981	0.592981	0.592981		17701	17751	18183		79.4586	79.6831	81.6223
215565_at	---	---	---	---	0.592981	0.592981	0.592981		17701	17751	18183		79.4586	79.6831	81.6223
215572_at	---	---	---	---	0.592981	0.592981	0.592981		17701	17751	18183		79.4586	79.6831	81.6223
215576_at	---	---	---	---	0.592981	0.592981	0.592981		17701	17751	18183		79.4586	79.6831	81.6223
215585_at	---	---	---	---	0.592981	0.592981	0.592981		17701	17751	18183		79.4586	79.6831	81.6223
215589_at	---	---	---	---	0.592981	0.592981	0.592981		17701	17751	18183		79.4586	79.6831	81.6223
215593_at	---	---	---	---	0.592981	0.592981	0.592981		17701	17751	18183		79.4586	79.6831	81.6223
215608_at	---	---	---	---	0.592981	0.592981	0.592981		17701	17751	18183		79.4586	79.6831	81.6223
215615_x_at	---	---	---	---	0.592981	0.592981	0.592981		17701	17751	18183		79.4586	79.6831	81.6223
215635_at	---	---	---	---	0.592981	0.592981	0.592981		17701	17751	18183		79.4586	79.6831	81.6223
215648_at	---	---	---	---	0.592981	0.592981	0.592981		17701	17751	18183		79.4586	79.6831	81.6223
215746_at	---	---	---	---	0.592981	0.592981	0.592981		17701	17751	18183		79.4586	79.6831	81.6223
215751_at	---	---	---	---	0.592981	0.592981	0.592981		17701	17751	18183		79.4586	79.6831	81.6223
215755_at	---	---	---	---	0.592981	0.592981	0.592981		17701	17751	18183		79.4586	79.6831	81.6223
215786_at	---	---	---	---	0.592981	0.592981	0.592981		17701	17751	18183		79.4586	79.6831	81.6223
215805_at	---	---	---	---	0.592981	0.592981	0.592981		17701	17751	18183		79.4586	79.6831	81.6223
215824_at	---	---	---	---	0.592981	0.592981	0.592981		17701	17751	18183		79.4586	79.6831	81.6223
215825_at	---	---	---	---	0.592981	0.592981	0.592981		17701	17751	18183		79.4586	79.6831	81.6223
215837_x_at	---	---	---	---	0.592981	0.592981	0.592981		17701	17751	18183		79.4586	79.6831	81.6223
215862_at	---	---	---	---	0.592981	0.592981	0.592981		17701	17751	18183		79.4586	79.6831	81.6223
215868_x_at	---	---	---	---	0.592981	0.592981	0.592981		17701	17751	18183		79.4586	79.6831	81.6223
215872_at	---	---	---	---	0.592981	0.592981	0.592981		17701	17751	18183		79.4586	79.6831	81.6223
215876_at	---	---	---	---	0.592981	0.592981	0.592981		17701	17751	18183		79.4586	79.6831	81.6223
215896_at	---	---	---	---	0.592981	0.592981	0.592981		17701	17751	18183		79.4586	79.6831	81.6223
215900_at	---	---	---	---	0.592981	0.592981	0.592981		17701	17751	18183		79.4586	79.6831	81.6223
215902_at	---	---	---	---	0.592981	0.592981	0.592981		17701	17751	18183		79.4586	79.6831	81.6223
215934_at	---	---	---	---	0.592981	0.592981	0.592981		17701	17751	18183		79.4586	79.6831	81.6223
215939_at	---	---	---	---	0.592981	0.592981	0.592981		17701	17751	18183		79.4586	79.6831	81.6223
215956_at	---	---	---	---	0.592981	0.592981	0.592981		17701	17751	18183		79.4586	79.6831	81.6223
215969_at	---	---	---	---	0.592981	0.592981	0.592981		17701	17751	18183		79.4586	79.6831	81.6223
215971_at	---	---	---	---	0.592981	0.592981	0.592981		17701	17751	18183		79.4586	79.6831	81.6223
215974_at	---	---	---	---	0.592981	0.592981	0.592981		17701	17751	18183		79.4586	79.6831	81.6223
215975_x_at	---	---	---	---	0.592981	0.592981	0.592981		17701	17751	18183		79.4586	79.6831	81.6223
215998_at	---	---	---	---	0.592981	0.592981	0.592981		17701	17751	18183		79.4586	79.6831	81.6223
216002_at	---	---	---	---	0.592981	0.592981	0.592981		17701	17751	18183		79.4586	79.6831	81.6223
216022_at	---	---	---	---	0.592981	0.592981	0.592981		17701	17751	18183		79.4586	79.6831	81.6223
216056_at	---	---	---	---	0.592981	0.592981	0.592981		17701	17751	18183		79.4586	79.6831	81.6223
216070_at	---	---	---	---	0.592981	0.592981	0.592981		17701	17751	18183		79.4586	79.6831	81.6223
216072_at	---	---	---	---	0.592981	0.592981	0.592981		17701	17751	18183		79.4586	79.6831	81.6223
216075_at	---	---	---	---	0.592981	0.592981	0.592981		17701	17751	18183		79.4586	79.6831	81.6223
216090_x_at	---	---	---	---	0.592981	0.592981	0.592981		17701	17751	18183		79.4586	79.6831	81.6223
216093_at	---	---	---	---	0.592981	0.592981	0.592981		17701	17751	18183		79.4586	79.6831	81.6223
216123_x_at	---	---	---	---	0.592981	0.592981	0.592981		17701	17751	18183		79.4586	79.6831	81.6223
216136_at	---	---	---	---	0.592981	0.592981	0.592981		17701	17751	18183		79.4586	79.6831	81.6223
216140_at	---	---	---	---	0.592981	0.592981	0.592981		17701	17751	18183		79.4586	79.6831	81.6223
216144_at	---	---	---	---	0.592981	0.592981	0.592981		17701	17751	18183		79.4586	79.6831	81.6223
216148_at	---	---	---	---	0.592981	0.592981	0.592981		17701	17751	18183		79.4586	79.6831	81.6223
216154_at	---	---	---	---	0.592981	0.592981	0.592981		17701	17751	18183		79.4586	79.6831	81.6223
216157_at	---	---	---	---	0.592981	0.592981	0.592981		17701	17751	18183		79.4586	79.6831	81.6223
216159_s_at	---	---	---	---	0.592981	0.592981	0.592981		17701	17751	18183		79.4586	79.6831	81.6223
216166_at	---	---	---	---	0.592981	0.592981	0.592981		17701	17751	18183		79.4586	79.6831	81.6223
216168_at	---	---	---	---	0.592981	0.592981	0.592981		17701	17751	18183		79.4586	79.6831	81.6223
216201_at	---	---	---	---	0.592981	0.592981	0.592981		17701	17751	18183		79.4586	79.6831	81.6223
216227_at	---	---	---	---	0.592981	0.592981	0.592981		17701	17751	18183		79.4586	79.6831	81.6223
216284_at	---	---	---	---	0.592981	0.592981	0.592981		17701	17751	18183		79.4586	79.6831	81.6223
216286_at	---	---	---	---	0.592981	0.592981	0.592981		17701	17751	18183		79.4586	79.6831	81.6223
216329_at	---	---	---	---	0.592981	0.592981	0.592981		17701	17751	18183		79.4586	79.6831	81.6223
216410_at	---	---	---	---	0.592981	0.592981	0.592981		17701	17751	18183		79.4586	79.6831	81.6223
216413_at	---	---	---	---	0.592981	0.592981	0.592981		17701	17751	18183		79.4586	79.6831	81.6223
216414_at	---	---	---	---	0.592981	0.592981	0.592981		17701	17751	18183		79.4586	79.6831	81.6223
216416_at	---	---	---	---	0.592981	0.592981	0.592981		17701	17751	18183		79.4586	79.6831	81.6223
216422_at	---	---	---	---	0.592981	0.592981	0.592981		17701	17751	18183		79.4586	79.6831	81.6223
216423_at	---	---	---	---	0.592981	0.592981	0.592981		17701	17751	18183		79.4586	79.6831	81.6223
216426_at	---	---	---	---	0.592981	0.592981	0.592981		17701	17751	18183		79.4586	79.6831	81.6223
216444_at	---	---	---	---	0.592981	0.592981	0.592981		17701	17751	18183		79.4586	79.6831	81.6223
216445_at	---	---	---	---	0.592981	0.592981	0.592981		17701	17751	18183		79.4586	79.6831	81.6223
216456_at	---	---	---	---	0.592981	0.592981	0.592981		17701	17751	18183		79.4586	79.6831	81.6223
216496_s_at	---	---	---	---	0.592981	0.592981	0.592981		17701	17751	18183		79.4586	79.6831	81.6223
216538_at	---	---	---	---	0.592981	0.592981	0.592981		17701	17751	18183		79.4586	79.6831	81.6223
216614_at	---	---	---	---	0.592981	0.592981	0.592981		17701	17751	18183		79.4586	79.6831	81.6223
216621_at	---	---	---	---	0.592981	0.592981	0.592981		17701	17751	18183		79.4586	79.6831	81.6223
216631_s_at	---	---	---	---	0.592981	0.592981	0.592981		17701	17751	18183		79.4586	79.6831	81.6223
216637_at	---	---	---	---	0.592981	0.592981	0.592981		17701	17751	18183		79.4586	79.6831	81.6223
216664_at	---	---	---	---	0.592981	0.592981	0.592981		17701	17751	18183		79.4586	79.6831	81.6223
216688_at	---	---	---	---	0.592981	0.592981	0.592981		17701	17751	18183		79.4586	79.6831	81.6223
216723_at	---	---	---	---	0.592981	0.592981	0.592981		17701	17751	18183		79.4586	79.6831	81.6223
216731_s_at	---	---	---	---	0.592981	0.592981	0.592981		17701	17751	18183		79.4586	79.6831	81.6223
216741_at	---	---	---	---	0.592981	0.592981	0.592981		17701	17751	18183		79.4586	79.6831	81.6223
216771_at	---	---	---	---	0.592981	0.592981	0.592981		17701	17751	18183		79.4586	79.6831	81.6223
216785_at	---	---	---	---	0.592981	0.592981	0.592981		17701	17751	18183		79.4586	79.6831	81.6223
216788_at	---	---	---	---	0.592981	0.592981	0.592981		17701	17751	18183		79.4586	79.6831	81.6223
216790_at	---	---	---	---	0.592981	0.592981	0.592981		17701	17751	18183		79.4586	79.6831	81.6223
216793_x_at	---	---	---	---	0.592981	0.592981	0.592981		17701	17751	18183		79.4586	79.6831	81.6223
216794_at	---	---	---	---	0.592981	0.592981	0.592981		17701	17751	18183		79.4586	79.6831	81.6223
216801_at	---	---	---	---	0.592981	0.592981	0.592981		17701	17751	18183		79.4586	79.6831	81.6223
216813_at	---	---	---	---	0.592981	0.592981	0.592981		17701	17751	18183		79.4586	79.6831	81.6223
216820_at	---	---	---	---	0.592981	0.592981	0.592981		17701	17751	18183		79.4586	79.6831	81.6223
216871_at	---	---	---	---	0.592981	0.592981	0.592981		17701	17751	18183		79.4586	79.6831	81.6223
216874_at	---	---	---	---	0.592981	0.592981	0.592981		17701	17751	18183		79.4586	79.6831	81.6223
216931_at	---	---	---	---	0.592981	0.592981	0.592981		17701	17751	18183		79.4586	79.6831	81.6223
216948_at	---	---	---	---	0.592981	0.592981	0.592981		17701	17751	18183		79.4586	79.6831	81.6223
217036_at	---	---	---	---	0.592981	0.592981	0.592981		17701	17751	18183		79.4586	79.6831	81.6223
217082_at	---	---	---	---	0.592981	0.592981	0.592981		17701	17751	18183		79.4586	79.6831	81.6223
217090_at	---	---	---	---	0.592981	0.592981	0.592981		17701	17751	18183		79.4586	79.6831	81.6223
217130_at	---	---	---	---	0.592981	0.592981	0.592981		17701	17751	18183		79.4586	79.6831	81.6223
217155_at	---	---	---	---	0.592981	0.592981	0.592981		17701	17751	18183		79.4586	79.6831	81.6223
217181_at	---	---	---	---	0.592981	0.592981	0.592981		17701	17751	18183		79.4586	79.6831	81.6223
217195_at	---	---	---	---	0.592981	0.592981	0.592981		17701	17751	18183		79.4586	79.6831	81.6223
217206_at	---	---	---	---	0.592981	0.592981	0.592981		17701	17751	18183		79.4586	79.6831	81.6223
217215_s_at	---	---	---	---	0.592981	0.592981	0.592981		17701	17751	18183		79.4586	79.6831	81.6223
217244_at	---	---	---	---	0.592981	0.592981	0.592981		17701	17751	18183		79.4586	79.6831	81.6223
217251_x_at	---	---	---	---	0.592981	0.592981	0.592981		17701	17751	18183		79.4586	79.6831	81.6223
217259_at	---	---	---	---	0.592981	0.592981	0.592981		17701	17751	18183		79.4586	79.6831	81.6223
217265_at	---	---	---	---	0.592981	0.592981	0.592981		17701	17751	18183		79.4586	79.6831	81.6223
217277_at	---	---	---	---	0.592981	0.592981	0.592981		17701	17751	18183		79.4586	79.6831	81.6223
217278_x_at	---	---	---	---	0.592981	0.592981	0.592981		17701	17751	18183		79.4586	79.6831	81.6223
217311_at	---	---	---	---	0.592981	0.592981	0.592981		17701	17751	18183		79.4586	79.6831	81.6223
217343_at	---	---	---	---	0.592981	0.592981	0.592981		17701	17751	18183		79.4586	79.6831	81.6223
217344_at	---	---	---	---	0.592981	0.592981	0.592981		17701	17751	18183		79.4586	79.6831	81.6223
217355_at	---	---	---	---	0.592981	0.592981	0.592981		17701	17751	18183		79.4586	79.6831	81.6223
217361_at	---	---	---	---	0.592981	0.592981	0.592981		17701	17751	18183		79.4586	79.6831	81.6223
217374_x_at	---	---	---	---	0.592981	0.592981	0.592981		17701	17751	18183		79.4586	79.6831	81.6223
217401_at	---	---	---	---	0.592981	0.592981	0.592981		17701	17751	18183		79.4586	79.6831	81.6223
217402_at	---	---	---	---	0.592981	0.592981	0.592981		17701	17751	18183		79.4586	79.6831	81.6223
217423_at	---	---	---	---	0.592981	0.592981	0.592981		17701	17751	18183		79.4586	79.6831	81.6223
217424_at	---	---	---	---	0.592981	0.592981	0.592981		17701	17751	18183		79.4586	79.6831	81.6223
217426_at	---	---	---	---	0.592981	0.592981	0.592981		17701	17751	18183		79.4586	79.6831	81.6223
217438_at	---	---	---	---	0.592981	0.592981	0.592981		17701	17751	18183		79.4586	79.6831	81.6223
217443_at	---	---	---	---	0.592981	0.592981	0.592981		17701	17751	18183		79.4586	79.6831	81.6223
217449_at	---	---	---	---	0.592981	0.592981	0.592981		17701	17751	18183		79.4586	79.6831	81.6223
217451_at	---	---	---	---	0.592981	0.592981	0.592981		17701	17751	18183		79.4586	79.6831	81.6223
217459_at	---	---	---	---	0.592981	0.592981	0.592981		17701	17751	18183		79.4586	79.6831	81.6223
217533_x_at	---	---	---	---	0.592981	0.592981	0.592981		17701	17751	18183		79.4586	79.6831	81.6223
217536_x_at	---	---	---	---	0.592981	0.592981	0.592981		17701	17751	18183		79.4586	79.6831	81.6223
217554_at	---	---	---	---	0.592981	0.592981	0.592981		17701	17751	18183		79.4586	79.6831	81.6223
217569_x_at	---	---	---	---	0.592981	0.592981	0.592981		17701	17751	18183		79.4586	79.6831	81.6223
217638_at	---	---	---	---	0.592981	0.592981	0.592981		17701	17751	18183		79.4586	79.6831	81.6223
217639_at	---	---	---	---	0.592981	0.592981	0.592981		17701	17751	18183		79.4586	79.6831	81.6223
217648_at	---	---	---	---	0.592981	0.592981	0.592981		17701	17751	18183		79.4586	79.6831	81.6223
217706_at	---	---	---	---	0.592981	0.592981	0.592981		17701	17751	18183		79.4586	79.6831	81.6223
220569_at	---	---	---	---	0.592981	0.592981	0.592981		17701	17751	18183		79.4586	79.6831	81.6223
220579_at	---	---	---	---	0.592981	0.592981	0.592981		17701	17751	18183		79.4586	79.6831	81.6223
220644_at	---	---	---	---	0.592981	0.592981	0.592981		17701	17751	18183		79.4586	79.6831	81.6223
220670_at	---	---	---	---	0.592981	0.592981	0.592981		17701	17751	18183		79.4586	79.6831	81.6223
220814_at	---	---	---	---	0.592981	0.592981	0.592981		17701	17751	18183		79.4586	79.6831	81.6223
220833_at	---	---	---	---	0.592981	0.592981	0.592981		17701	17751	18183		79.4586	79.6831	81.6223
220854_at	---	---	---	---	0.592981	0.592981	0.592981		17701	17751	18183		79.4586	79.6831	81.6223
220859_at	---	---	---	---	0.592981	0.592981	0.592981		17701	17751	18183		79.4586	79.6831	81.6223
220873_at	---	---	---	---	0.592981	0.592981	0.592981		17701	17751	18183		79.4586	79.6831	81.6223
220881_at	---	---	---	---	0.592981	0.592981	0.592981		17701	17751	18183		79.4586	79.6831	81.6223
220882_at	---	---	---	---	0.592981	0.592981	0.592981		17701	17751	18183		79.4586	79.6831	81.6223
220906_at	---	---	---	---	0.592981	0.592981	0.592981		17701	17751	18183		79.4586	79.6831	81.6223
220913_at	---	---	---	---	0.592981	0.592981	0.592981		17701	17751	18183		79.4586	79.6831	81.6223
220916_at	---	---	---	---	0.592981	0.592981	0.592981		17701	17751	18183		79.4586	79.6831	81.6223
221001_at	---	---	---	---	0.592981	0.592981	0.592981		17701	17751	18183		79.4586	79.6831	81.6223
221038_at	---	---	---	---	0.592981	0.592981	0.592981		17701	17751	18183		79.4586	79.6831	81.6223
221074_at	---	---	---	---	0.592981	0.592981	0.592981		17701	17751	18183		79.4586	79.6831	81.6223
221105_at	---	---	---	---	0.592981	0.592981	0.592981		17701	17751	18183		79.4586	79.6831	81.6223
221117_at	---	---	---	---	0.592981	0.592981	0.592981		17701	17751	18183		79.4586	79.6831	81.6223
221146_at	---	---	---	---	0.592981	0.592981	0.592981		17701	17751	18183		79.4586	79.6831	81.6223
221153_s_at	---	---	---	---	0.592981	0.592981	0.592981		17701	17751	18183		79.4586	79.6831	81.6223
221174_at	---	---	---	---	0.592981	0.592981	0.592981		17701	17751	18183		79.4586	79.6831	81.6223
221243_s_at	---	---	---	---	0.592981	0.592981	0.592981		17701	17751	18183		79.4586	79.6831	81.6223
221380_at	---	---	---	---	0.592981	0.592981	0.592981		17701	17751	18183		79.4586	79.6831	81.6223
221420_at	---	---	---	---	0.592981	0.592981	0.592981		17701	17751	18183		79.4586	79.6831	81.6223
221852_at	---	---	---	---	0.592981	0.592981	0.592981		17701	17751	18183		79.4586	79.6831	81.6223
222069_s_at	---	---	---	---	0.592981	0.592981	0.592981		17701	17751	18183		79.4586	79.6831	81.6223
222168_at	---	---	---	---	0.592981	0.592981	0.592981		17701	17751	18183		79.4586	79.6831	81.6223
222174_at	---	---	---	---	0.592981	0.592981	0.592981		17701	17751	18183		79.4586	79.6831	81.6223
222306_at	---	---	---	---	0.592981	0.592981	0.592981		17701	17751	18183		79.4586	79.6831	81.6223
222313_at	---	---	---	---	0.592981	0.592981	0.592981		17701	17751	18183		79.4586	79.6831	81.6223
222319_at	---	---	---	---	0.592981	0.592981	0.592981		17701	17751	18183		79.4586	79.6831	81.6223
222324_at	---	---	---	---	0.592981	0.592981	0.592981		17701	17751	18183		79.4586	79.6831	81.6223
222325_at	---	---	---	---	0.592981	0.592981	0.592981		17701	17751	18183		79.4586	79.6831	81.6223
222328_x_at	---	---	---	---	0.592981	0.592981	0.592981		17701	17751	18183		79.4586	79.6831	81.6223
222337_at	---	---	---	---	0.592981	0.592981	0.592981		17701	17751	18183		79.4586	79.6831	81.6223
222341_x_at	---	---	---	---	0.592981	0.592981	0.592981		17701	17751	18183		79.4586	79.6831	81.6223
222350_at	---	---	---	---	0.592981	0.592981	0.592981		17701	17751	18183		79.4586	79.6831	81.6223
222363_at	---	---	---	---	0.592981	0.592981	0.592981		17701	17751	18183		79.4586	79.6831	81.6223
222373_at	---	---	---	---	0.592981	0.592981	0.592981		17701	17751	18183		79.4586	79.6831	81.6223
222375_at	---	---	---	---	0.592981	0.592981	0.592981		17701	17751	18183		79.4586	79.6831	81.6223
AFFX-DapX-5_at	---	---	---	---	0.592981	0.592981	0.592981		17701	17751	18183		79.4586	79.6831	81.6223
AFFX-PheX-5_at	---	---	---	---	0.592981	0.592981	0.592981		17701	17751	18183		79.4586	79.6831	81.6223
AFFX-r2-Bs-lys-5_at	---	---	---	---	0.592981	0.592981	0.592981		17701	17751	18183		79.4586	79.6831	81.6223
AFFX-r2-Bs-lys-M_at	---	---	---	---	0.592981	0.592981	0.592981		17701	17751	18183		79.4586	79.6831	81.6223
AFFX-ThrX-5_at	---	---	---	---	0.592981	0.592981	0.592981		17701	17751	18183		79.4586	79.6831	81.6223
216425_at	---	---	---	---	0.592981	0.544166	0.592981		17701	20309	18183		79.4586	91.1658	81.6223
216761_at	---	---	---	---	0.592981	0.592981	0.544166		17701	17751	20648		79.4586	79.6831	92.6875
207888_at	---	---	---	---	0.592981	0.525462	0.592981		17701	20313	18183		79.4586	91.1837	81.6223
215914_at	---	---	---	---	0.592981	0.525462	0.592981		17701	20313	18183		79.4586	91.1837	81.6223
216527_at	---	---	---	---	0.592981	0.525462	0.592981		17701	20313	18183		79.4586	91.1837	81.6223
216757_at	---	---	---	---	0.592981	0.525462	0.592981		17701	20313	18183		79.4586	91.1837	81.6223
217571_at	---	---	---	---	0.592981	0.525462	0.592981		17701	20313	18183		79.4586	91.1837	81.6223
217699_at	---	---	---	---	0.592981	0.525462	0.592981		17701	20313	18183		79.4586	91.1837	81.6223
220530_at	---	---	---	---	0.592981	0.525462	0.592981		17701	20313	18183		79.4586	91.1837	81.6223
220877_at	---	---	---	---	0.592981	0.525462	0.592981		17701	20313	18183		79.4586	91.1837	81.6223
216585_at	---	---	---	---	0.592981	0.592981	0.499485		17701	17751	21167		79.4586	79.6831	95.0173
AFFX-TrpnX-5_at	---	---	---	---	0.592981	0.461226	0.626741		17701	21167	18145		79.4586	95.0173	81.4517
216891_at	---	---	---	---	0.592981	0.42001	0.6605		17701	21208	18056		79.4586	95.2013	81.0522
211187_at	---	---	---	---	0.592981	0.525462	0.525462		17701	20313	20652		79.4586	91.1837	92.7055
216783_at	---	---	---	---	0.592981	0.525462	0.525462		17701	20313	20652		79.4586	91.1837	92.7055
215791_at	---	---	---	---	0.592981	0.592981	0.455109		17701	17751	21195		79.4586	79.6831	95.143
207751_at	---	---	---	---	0.592981	0.43385	0.592981		17701	21178	18183		79.4586	95.0667	81.6223
214854_at	---	---	---	---	0.592981	0.592981	0.43385		17701	17751	21207		79.4586	79.6831	95.1968
215650_at	---	---	---	---	0.592981	0.43385	0.592981		17701	21178	18183		79.4586	95.0667	81.6223
216762_at	---	---	---	---	0.592981	0.592981	0.43385		17701	17751	21207		79.4586	79.6831	95.1968
216780_at	---	---	---	---	0.592981	0.43385	0.592981		17701	21178	18183		79.4586	95.0667	81.6223
216812_at	---	---	---	---	0.592981	0.43385	0.592981		17701	21178	18183		79.4586	95.0667	81.6223
217386_at	---	---	---	---	0.592981	0.592981	0.43385		17701	17751	21207		79.4586	79.6831	95.1968
220809_at	---	---	---	---	0.592981	0.43385	0.592981		17701	21178	18183		79.4586	95.0667	81.6223
220820_at	---	---	---	---	0.592981	0.43385	0.592981		17701	21178	18183		79.4586	95.0667	81.6223
215401_at	---	---	---	---	0.592981	0.42001	0.592981		17701	21208	18183		79.4586	95.2013	81.6223
220861_at	---	---	---	---	0.592981	0.592981	0.42001		17701	17751	21224		79.4586	79.6831	95.2732
215750_at	---	---	---	---	0.592981	0.592981	0.404755		17701	17751	21255		79.4586	79.6831	95.4123
220458_at	---	---	---	---	0.592981	0.457943	0.525462		17701	21168	20652		79.4586	95.0218	92.7055
215906_at	---	---	---	---	0.592981	0.385682	0.592981		17701	21241	18183		79.4586	95.3495	81.6223
222340_at	---	---	---	---	0.592981	0.592981	0.385682		17701	17751	21267		79.4586	79.6831	95.4662
216376_x_at	---	---	---	---	0.592981	0.592981	0.35529		17701	17751	21291		79.4586	79.6831	95.5739
215149_at	---	---	---	---	0.592981	0.349879	0.592981		17701	21267	18183		79.4586	95.4662	81.6223
222254_at	---	---	---	---	0.592981	0.337236	0.592981		17701	21275	18183		79.4586	95.5021	81.6223
220719_at	---	---	---	---	0.592981	0.238269	0.592981		17701	22187	18183		79.4586	99.596	81.6223
221405_at	---	---	---	---	0.592981	0.344733	0.344733		17701	21268	21304		79.4586	95.4707	95.6323
215316_at	---	---	---	---	0.592981	0.337236	0.164266		17701	21275	22213		79.4586	95.5021	99.7127
216369_at	---	---	---	---	0.58912	0.732761	0.80028		20262	17526	15786		90.9548	78.6731	70.8623
216401_x_at	---	---	---	---	0.57699	0.80028	0.80028		20270	15291	15786		90.9907	68.6403	70.8623
216815_at	---	---	---	---	0.57699	0.80028	0.80028		20270	15291	15786		90.9907	68.6403	70.8623
217340_at	---	---	---	---	0.574778	0.574778	0.592981		20285	20250	18183		91.058	90.9009	81.6223
208061_at	---	---	---	---	0.562589	0.80028	0.80028		20291	15291	15786		91.085	68.6403	70.8623
215056_at	---	---	---	---	0.547697	0.547697	0.80028		20305	20280	15786		91.1478	91.0356	70.8623
210500_at	---	---	---	---	0.544536	0.337236	0.337236		20306	21275	21306		91.1523	95.5021	95.6412
217400_at	---	---	---	---	0.544536	0.337236	0.337236		20306	21275	21306		91.1523	95.5021	95.6412
221120_at	---	---	---	---	0.525462	0.525462	0.986444		20336	20313	15408		91.287	91.1837	69.1655
222189_at	---	---	---	---	0.525462	0.525462	0.80028		20336	20313	15786		91.287	91.1837	70.8623
217068_at	---	---	---	---	0.525462	0.525462	0.748753		20336	20313	17947		91.287	91.1837	80.5629
217582_at	---	---	---	---	0.525462	0.525462	0.748753		20336	20313	17947		91.287	91.1837	80.5629
215768_at	---	---	---	---	0.525462	0.525462	0.732761		20336	20313	17971		91.287	91.1837	80.6706
216861_at	---	---	---	---	0.525462	0.525462	0.732761		20336	20313	17971		91.287	91.1837	80.6706
216516_at	---	---	---	---	0.525462	0.525462	0.693875		20336	20313	18028		91.287	91.1837	80.9265
216447_at	---	---	---	---	0.525462	0.525462	0.592981		20336	20313	18183		91.287	91.1837	81.6223
216618_at	---	---	---	---	0.525462	0.525462	0.592981		20336	20313	18183		91.287	91.1837	81.6223
216978_x_at	---	---	---	---	0.525462	0.525462	0.592981		20336	20313	18183		91.287	91.1837	81.6223
217271_at	---	---	---	---	0.525462	0.525462	0.592981		20336	20313	18183		91.287	91.1837	81.6223
204782_at	---	---	---	---	0.525462	0.525462	0.525462		20336	20313	20652		91.287	91.1837	92.7055
205772_s_at	---	---	---	---	0.525462	0.525462	0.525462		20336	20313	20652		91.287	91.1837	92.7055
206659_at	---	---	---	---	0.525462	0.525462	0.525462		20336	20313	20652		91.287	91.1837	92.7055
207470_at	---	---	---	---	0.525462	0.525462	0.525462		20336	20313	20652		91.287	91.1837	92.7055
207471_at	---	---	---	---	0.525462	0.525462	0.525462		20336	20313	20652		91.287	91.1837	92.7055
207477_at	---	---	---	---	0.525462	0.525462	0.525462		20336	20313	20652		91.287	91.1837	92.7055
207487_at	---	---	---	---	0.525462	0.525462	0.525462		20336	20313	20652		91.287	91.1837	92.7055
207779_at	---	---	---	---	0.525462	0.525462	0.525462		20336	20313	20652		91.287	91.1837	92.7055
208045_at	---	---	---	---	0.525462	0.525462	0.525462		20336	20313	20652		91.287	91.1837	92.7055
208139_s_at	---	---	---	---	0.525462	0.525462	0.525462		20336	20313	20652		91.287	91.1837	92.7055
208154_at	---	---	---	---	0.525462	0.525462	0.525462		20336	20313	20652		91.287	91.1837	92.7055
210893_at	---	---	---	---	0.525462	0.525462	0.525462		20336	20313	20652		91.287	91.1837	92.7055
210914_at	---	---	---	---	0.525462	0.525462	0.525462		20336	20313	20652		91.287	91.1837	92.7055
210928_at	---	---	---	---	0.525462	0.525462	0.525462		20336	20313	20652		91.287	91.1837	92.7055
211436_at	---	---	---	---	0.525462	0.525462	0.525462		20336	20313	20652		91.287	91.1837	92.7055
211642_at	---	---	---	---	0.525462	0.525462	0.525462		20336	20313	20652		91.287	91.1837	92.7055
211878_at	---	---	---	---	0.525462	0.525462	0.525462		20336	20313	20652		91.287	91.1837	92.7055
214304_x_at	---	---	---	---	0.525462	0.525462	0.525462		20336	20313	20652		91.287	91.1837	92.7055
214645_at	---	---	---	---	0.525462	0.525462	0.525462		20336	20313	20652		91.287	91.1837	92.7055
215079_at	---	---	---	---	0.525462	0.525462	0.525462		20336	20313	20652		91.287	91.1837	92.7055
215132_at	---	---	---	---	0.525462	0.525462	0.525462		20336	20313	20652		91.287	91.1837	92.7055
215191_at	---	---	---	---	0.525462	0.525462	0.525462		20336	20313	20652		91.287	91.1837	92.7055
215206_at	---	---	---	---	0.525462	0.525462	0.525462		20336	20313	20652		91.287	91.1837	92.7055
215435_at	---	---	---	---	0.525462	0.525462	0.525462		20336	20313	20652		91.287	91.1837	92.7055
215477_at	---	---	---	---	0.525462	0.525462	0.525462		20336	20313	20652		91.287	91.1837	92.7055
215802_at	---	---	---	---	0.525462	0.525462	0.525462		20336	20313	20652		91.287	91.1837	92.7055
215928_at	---	---	---	---	0.525462	0.525462	0.525462		20336	20313	20652		91.287	91.1837	92.7055
215940_at	---	---	---	---	0.525462	0.525462	0.525462		20336	20313	20652		91.287	91.1837	92.7055
215941_at	---	---	---	---	0.525462	0.525462	0.525462		20336	20313	20652		91.287	91.1837	92.7055
215944_at	---	---	---	---	0.525462	0.525462	0.525462		20336	20313	20652		91.287	91.1837	92.7055
216003_at	---	---	---	---	0.525462	0.525462	0.525462		20336	20313	20652		91.287	91.1837	92.7055
216110_x_at	---	---	---	---	0.525462	0.525462	0.525462		20336	20313	20652		91.287	91.1837	92.7055
216146_at	---	---	---	---	0.525462	0.525462	0.525462		20336	20313	20652		91.287	91.1837	92.7055
216150_at	---	---	---	---	0.525462	0.525462	0.525462		20336	20313	20652		91.287	91.1837	92.7055
216158_at	---	---	---	---	0.525462	0.525462	0.525462		20336	20313	20652		91.287	91.1837	92.7055
216169_at	---	---	---	---	0.525462	0.525462	0.525462		20336	20313	20652		91.287	91.1837	92.7055
216170_at	---	---	---	---	0.525462	0.525462	0.525462		20336	20313	20652		91.287	91.1837	92.7055
216193_at	---	---	---	---	0.525462	0.525462	0.525462		20336	20313	20652		91.287	91.1837	92.7055
216211_at	---	---	---	---	0.525462	0.525462	0.525462		20336	20313	20652		91.287	91.1837	92.7055
216290_x_at	---	---	---	---	0.525462	0.525462	0.525462		20336	20313	20652		91.287	91.1837	92.7055
216374_at	---	---	---	---	0.525462	0.525462	0.525462		20336	20313	20652		91.287	91.1837	92.7055
216406_at	---	---	---	---	0.525462	0.525462	0.525462		20336	20313	20652		91.287	91.1837	92.7055
216420_at	---	---	---	---	0.525462	0.525462	0.525462		20336	20313	20652		91.287	91.1837	92.7055
216443_at	---	---	---	---	0.525462	0.525462	0.525462		20336	20313	20652		91.287	91.1837	92.7055
216477_at	---	---	---	---	0.525462	0.525462	0.525462		20336	20313	20652		91.287	91.1837	92.7055
216575_at	---	---	---	---	0.525462	0.525462	0.525462		20336	20313	20652		91.287	91.1837	92.7055
216616_at	---	---	---	---	0.525462	0.525462	0.525462		20336	20313	20652		91.287	91.1837	92.7055
216626_at	---	---	---	---	0.525462	0.525462	0.525462		20336	20313	20652		91.287	91.1837	92.7055
216709_at	---	---	---	---	0.525462	0.525462	0.525462		20336	20313	20652		91.287	91.1837	92.7055
216732_at	---	---	---	---	0.525462	0.525462	0.525462		20336	20313	20652		91.287	91.1837	92.7055
216742_at	---	---	---	---	0.525462	0.525462	0.525462		20336	20313	20652		91.287	91.1837	92.7055
216753_at	---	---	---	---	0.525462	0.525462	0.525462		20336	20313	20652		91.287	91.1837	92.7055
216763_at	---	---	---	---	0.525462	0.525462	0.525462		20336	20313	20652		91.287	91.1837	92.7055
216797_at	---	---	---	---	0.525462	0.525462	0.525462		20336	20313	20652		91.287	91.1837	92.7055
216805_at	---	---	---	---	0.525462	0.525462	0.525462		20336	20313	20652		91.287	91.1837	92.7055
216814_at	---	---	---	---	0.525462	0.525462	0.525462		20336	20313	20652		91.287	91.1837	92.7055
217083_at	---	---	---	---	0.525462	0.525462	0.525462		20336	20313	20652		91.287	91.1837	92.7055
217132_at	---	---	---	---	0.525462	0.525462	0.525462		20336	20313	20652		91.287	91.1837	92.7055
217151_at	---	---	---	---	0.525462	0.525462	0.525462		20336	20313	20652		91.287	91.1837	92.7055
217252_at	---	---	---	---	0.525462	0.525462	0.525462		20336	20313	20652		91.287	91.1837	92.7055
217498_at	---	---	---	---	0.525462	0.525462	0.525462		20336	20313	20652		91.287	91.1837	92.7055
217532_x_at	---	---	---	---	0.525462	0.525462	0.525462		20336	20313	20652		91.287	91.1837	92.7055
217587_at	---	---	---	---	0.525462	0.525462	0.525462		20336	20313	20652		91.287	91.1837	92.7055
217697_at	---	---	---	---	0.525462	0.525462	0.525462		20336	20313	20652		91.287	91.1837	92.7055
220582_at	---	---	---	---	0.525462	0.525462	0.525462		20336	20313	20652		91.287	91.1837	92.7055
220697_at	---	---	---	---	0.525462	0.525462	0.525462		20336	20313	20652		91.287	91.1837	92.7055
220729_at	---	---	---	---	0.525462	0.525462	0.525462		20336	20313	20652		91.287	91.1837	92.7055
220767_at	---	---	---	---	0.525462	0.525462	0.525462		20336	20313	20652		91.287	91.1837	92.7055
220857_at	---	---	---	---	0.525462	0.525462	0.525462		20336	20313	20652		91.287	91.1837	92.7055
220898_at	---	---	---	---	0.525462	0.525462	0.525462		20336	20313	20652		91.287	91.1837	92.7055
220932_at	---	---	---	---	0.525462	0.525462	0.525462		20336	20313	20652		91.287	91.1837	92.7055
222167_at	---	---	---	---	0.525462	0.525462	0.525462		20336	20313	20652		91.287	91.1837	92.7055
222202_at	---	---	---	---	0.525462	0.525462	0.525462		20336	20313	20652		91.287	91.1837	92.7055
222300_at	---	---	---	---	0.525462	0.525462	0.525462		20336	20313	20652		91.287	91.1837	92.7055
222378_at	---	---	---	---	0.525462	0.525462	0.525462		20336	20313	20652		91.287	91.1837	92.7055
AFFX-TrpnX-3_at	---	---	---	---	0.525462	0.525462	0.525462		20336	20313	20652		91.287	91.1837	92.7055
215853_at	---	---	---	---	0.525462	0.457943	0.592981		20336	21168	18183		91.287	95.0218	81.6223
216982_x_at	---	---	---	---	0.525462	0.430768	0.592981		20336	21204	18183		91.287	95.1834	81.6223
215514_at	---	---	---	---	0.525462	0.525462	0.366331		20336	20313	21282		91.287	91.1837	95.5335
217038_at	---	---	---	---	0.525462	0.525462	0.366331		20336	20313	21282		91.287	91.1837	95.5335
210699_at	---	---	---	---	0.525462	0.525462	0.337236		20336	20313	21306		91.287	91.1837	95.6412
215526_at	---	---	---	---	0.510207	0.337236	0.765952		20890	21275	17872		93.7738	95.5021	80.2262
204536_s_at	---	---	---	---	0.510207	0.510207	0.337236		20890	21104	21306		93.7738	94.7345	95.6412
207731_at	---	---	---	---	0.510207	0.510207	0.337236		20890	21104	21306		93.7738	94.7345	95.6412
216740_at	---	---	---	---	0.510207	0.337236	0.337236		20890	21275	21306		93.7738	95.5021	95.6412
216121_at	---	---	---	---	0.496368	0.337236	0.703667		20905	21275	17992		93.8412	95.5021	80.7649
216343_at	---	---	---	---	0.496368	0.337236	0.496368		20905	21275	21168		93.8412	95.5021	95.0218
202015_x_at	---	---	---	---	0.496368	0.337236	0.337236		20905	21275	21306		93.8412	95.5021	95.6412
216773_at	---	---	---	---	0.493988	0.334857	0.592981		20910	22170	18183		93.8636	99.5197	81.6223
221130_s_at	---	---	---	---	0.483668	0.80028	0.656639		20914	15291	18104		93.8816	68.6403	81.2677
216625_at	---	---	---	---	0.475109	0.337236	0.337236		20920	21275	21306		93.9085	95.5021	95.6412
217390_x_at	---	---	---	---	0.468178	0.62731	0.80028		20925	17696	15786		93.931	79.4362	70.8623
215126_at	---	---	---	---	0.447479	0.592981	0.80028		20940	17751	15786		93.9983	79.6831	70.8623
214777_at	---	---	---	---	0.446215	0.592981	0.752112		20950	17751	17922		94.0432	79.6831	80.4507
216225_at	---	---	---	---	0.439644	0.525462	0.439644		20961	20313	21197		94.0926	91.1837	95.152
213841_at	---	---	---	---	0.439084	0.80028	0.612055		20964	15291	18148		94.106	68.6403	81.4652
214824_at	---	---	---	---	0.43385	0.592981	0.921902		20966	17751	15515		94.115	79.6831	69.6458
216746_at	---	---	---	---	0.43385	0.736623	0.592981		20966	17512	18183		94.115	78.6102	81.6223
206428_s_at	---	---	---	---	0.43385	0.592981	0.592981		20966	17751	18183		94.115	79.6831	81.6223
215976_at	---	---	---	---	0.43385	0.592981	0.592981		20966	17751	18183		94.115	79.6831	81.6223
216498_at	---	---	---	---	0.42001	0.592981	0.592981		21003	17751	18183		94.2811	79.6831	81.6223
216635_at	---	---	---	---	0.42001	0.592981	0.592981		21003	17751	18183		94.2811	79.6831	81.6223
216756_at	---	---	---	---	0.42001	0.592981	0.592981		21003	17751	18183		94.2811	79.6831	81.6223
217409_at	---	---	---	---	0.42001	0.592981	0.592981		21003	17751	18183		94.2811	79.6831	81.6223
217651_at	---	---	---	---	0.42001	0.592981	0.592981		21003	17751	18183		94.2811	79.6831	81.6223
220531_at	---	---	---	---	0.42001	0.592981	0.592981		21003	17751	18183		94.2811	79.6831	81.6223
220874_at	---	---	---	---	0.42001	0.592981	0.592981		21003	17751	18183		94.2811	79.6831	81.6223
51226_at	---	---	---	---	0.42001	0.592981	0.592981		21003	17751	18183		94.2811	79.6831	81.6223
217406_at	---	---	---	---	0.42001	0.592981	0.42001		21003	17751	21224		94.2811	79.6831	95.2732
216165_at	---	---	---	---	0.404755	0.592981	0.592981		21065	17751	18183		94.5594	79.6831	81.6223
211369_at	---	---	---	---	0.385682	0.592981	0.592981		21094	17751	18183		94.6896	79.6831	81.6223
216214_at	---	---	---	---	0.385682	0.592981	0.592981		21094	17751	18183		94.6896	79.6831	81.6223
217570_x_at	---	---	---	---	0.385682	0.592981	0.592981		21094	17751	18183		94.6896	79.6831	81.6223
217701_x_at	---	---	---	---	0.385682	0.592981	0.592981		21094	17751	18183		94.6896	79.6831	81.6223
215330_at	---	---	---	---	0.385682	0.318163	0.592981		21094	22175	18183		94.6896	99.5421	81.6223
222213_x_at	---	---	---	---	0.38182	0.525462	0.525462		21114	20313	20652		94.7794	91.1837	92.7055
207371_at	---	---	---	---	0.369691	0.369691	0.592981		21136	21257	18183		94.8781	95.4213	81.6223
216868_s_at	---	---	---	---	0.366331	0.525462	0.592981		21148	20313	18183		94.932	91.1837	81.6223
216189_at	---	---	---	---	0.366331	0.525462	0.525462		21148	20313	20652		94.932	91.1837	92.7055
217616_at	---	---	---	---	0.352491	0.525462	0.732761		21164	20313	17971		95.0038	91.1837	80.6706
222326_at	---	---	---	---	0.352491	0.525462	0.592981		21164	20313	18183		95.0038	91.1837	81.6223
215164_at	---	---	---	---	0.352491	0.525462	0.525462		21164	20313	20652		95.0038	91.1837	92.7055
216612_x_at	---	---	---	---	0.352491	0.525462	0.525462		21164	20313	20652		95.0038	91.1837	92.7055
214842_s_at	---	---	---	---	0.337236	0.337236	0.973251		21187	21275	15418		95.1071	95.5021	69.2104
222180_at	---	---	---	---	0.337236	0.544536	0.751835		21187	20288	17944		95.1071	91.0715	80.5494
220608_s_at	---	---	---	---	0.337236	0.732761	0.525462		21187	17526	20652		95.1071	78.6731	92.7055
216078_at	---	---	---	---	0.337236	0.574928	0.642447		21187	20249	18118		95.1071	90.8964	81.3305
213662_at	---	---	---	---	0.337236	0.592981	0.592981		21187	17751	18183		95.1071	79.6831	81.6223
222295_x_at	---	---	---	---	0.337236	0.679565	0.475109		21187	17643	21186		95.1071	79.1983	95.1026
210491_at	---	---	---	---	0.337236	0.337236	0.767826		21187	21275	17867		95.1071	95.5021	80.2038
221352_at	---	---	---	---	0.337236	0.337236	0.765952		21187	21275	17872		95.1071	95.5021	80.2262
216287_at	---	---	---	---	0.337236	0.525462	0.525462		21187	20313	20652		95.1071	91.1837	92.7055
216719_s_at	---	---	---	---	0.337236	0.525462	0.525462		21187	20313	20652		95.1071	91.1837	92.7055
216160_at	---	---	---	---	0.337236	0.337236	0.656083		21187	21275	18109		95.1071	95.5021	81.2901
208207_at	---	---	---	---	0.337236	0.337236	0.592981		21187	21275	18183		95.1071	95.5021	81.6223
221625_at	---	---	---	---	0.337236	0.337236	0.574928		21187	21275	20600		95.1071	95.5021	92.4721
215924_at	---	---	---	---	0.337236	0.337236	0.560527		21187	21275	20609		95.1071	95.5021	92.5125
215831_at	---	---	---	---	0.337236	0.337236	0.544536		21187	21275	20619		95.1071	95.5021	92.5573
216643_at	---	---	---	---	0.337236	0.337236	0.544536		21187	21275	20619		95.1071	95.5021	92.5573
216864_at	---	---	---	---	0.337236	0.337236	0.544536		21187	21275	20619		95.1071	95.5021	92.5573
221720_s_at	---	---	---	---	0.337236	0.544536	0.337236		21187	20288	21306		95.1071	91.0715	95.6412
222320_at	---	---	---	---	0.337236	0.544536	0.337236		21187	20288	21306		95.1071	91.0715	95.6412
207461_at	---	---	---	---	0.337236	0.525462	0.337236		21187	20313	21306		95.1071	91.1837	95.6412
216132_at	---	---	---	---	0.337236	0.525462	0.337236		21187	20313	21306		95.1071	91.1837	95.6412
216764_at	---	---	---	---	0.337236	0.525462	0.337236		21187	20313	21306		95.1071	91.1837	95.6412
220666_at	---	---	---	---	0.337236	0.525462	0.337236		21187	20313	21306		95.1071	91.1837	95.6412
222145_at	---	---	---	---	0.337236	0.525462	0.337236		21187	20313	21306		95.1071	91.1837	95.6412
AFFX-r2-Bs-thr-5_s_at	---	---	---	---	0.337236	0.525462	0.337236		21187	20313	21306		95.1071	91.1837	95.6412
215763_at	---	---	---	---	0.337236	0.337236	0.510207		21187	21275	21145		95.1071	95.5021	94.9185
216101_at	---	---	---	---	0.337236	0.337236	0.510207		21187	21275	21145		95.1071	95.5021	94.9185
216681_at	---	---	---	---	0.337236	0.510207	0.337236		21187	21104	21306		95.1071	94.7345	95.6412
216728_at	---	---	---	---	0.337236	0.510207	0.337236		21187	21104	21306		95.1071	94.7345	95.6412
216974_at	---	---	---	---	0.337236	0.510207	0.337236		21187	21104	21306		95.1071	94.7345	95.6412
220899_at	---	---	---	---	0.337236	0.337236	0.510207		21187	21275	21145		95.1071	95.5021	94.9185
213580_at	---	---	---	---	0.337236	0.480878	0.337236		21187	21152	21306		95.1071	94.9499	95.6412
217453_at	---	---	---	---	0.337236	0.389308	0.389308		21187	21236	21264		95.1071	95.327	95.4527
215262_at	---	---	---	---	0.337236	0.337236	0.404755		21187	21275	21255		95.1071	95.5021	95.4123
203808_at	---	---	---	---	0.337236	0.337236	0.337236		21187	21275	21306		95.1071	95.5021	95.6412
206532_at	---	---	---	---	0.337236	0.337236	0.337236		21187	21275	21306		95.1071	95.5021	95.6412
206909_at	---	---	---	---	0.337236	0.337236	0.337236		21187	21275	21306		95.1071	95.5021	95.6412
207478_at	---	---	---	---	0.337236	0.337236	0.337236		21187	21275	21306		95.1071	95.5021	95.6412
207481_at	---	---	---	---	0.337236	0.337236	0.337236		21187	21275	21306		95.1071	95.5021	95.6412
207737_at	---	---	---	---	0.337236	0.337236	0.337236		21187	21275	21306		95.1071	95.5021	95.6412
207744_at	---	---	---	---	0.337236	0.337236	0.337236		21187	21275	21306		95.1071	95.5021	95.6412
207750_at	---	---	---	---	0.337236	0.337236	0.337236		21187	21275	21306		95.1071	95.5021	95.6412
207875_at	---	---	---	---	0.337236	0.337236	0.337236		21187	21275	21306		95.1071	95.5021	95.6412
207879_at	---	---	---	---	0.337236	0.337236	0.337236		21187	21275	21306		95.1071	95.5021	95.6412
207881_at	---	---	---	---	0.337236	0.337236	0.337236		21187	21275	21306		95.1071	95.5021	95.6412
208324_at	---	---	---	---	0.337236	0.337236	0.337236		21187	21275	21306		95.1071	95.5021	95.6412
208340_at	---	---	---	---	0.337236	0.337236	0.337236		21187	21275	21306		95.1071	95.5021	95.6412
210698_at	---	---	---	---	0.337236	0.337236	0.337236		21187	21275	21306		95.1071	95.5021	95.6412
210824_at	---	---	---	---	0.337236	0.337236	0.337236		21187	21275	21306		95.1071	95.5021	95.6412
211218_at	---	---	---	---	0.337236	0.337236	0.337236		21187	21275	21306		95.1071	95.5021	95.6412
211437_at	---	---	---	---	0.337236	0.337236	0.337236		21187	21275	21306		95.1071	95.5021	95.6412
211459_at	---	---	---	---	0.337236	0.337236	0.337236		21187	21275	21306		95.1071	95.5021	95.6412
211567_at	---	---	---	---	0.337236	0.337236	0.337236		21187	21275	21306		95.1071	95.5021	95.6412
211633_x_at	---	---	---	---	0.337236	0.337236	0.337236		21187	21275	21306		95.1071	95.5021	95.6412
211910_at	---	---	---	---	0.337236	0.337236	0.337236		21187	21275	21306		95.1071	95.5021	95.6412
214282_at	---	---	---	---	0.337236	0.337236	0.337236		21187	21275	21306		95.1071	95.5021	95.6412
214410_at	---	---	---	---	0.337236	0.337236	0.337236		21187	21275	21306		95.1071	95.5021	95.6412
214863_at	---	---	---	---	0.337236	0.337236	0.337236		21187	21275	21306		95.1071	95.5021	95.6412
215284_at	---	---	---	---	0.337236	0.337236	0.337236		21187	21275	21306		95.1071	95.5021	95.6412
215317_at	---	---	---	---	0.337236	0.337236	0.337236		21187	21275	21306		95.1071	95.5021	95.6412
215441_at	---	---	---	---	0.337236	0.337236	0.337236		21187	21275	21306		95.1071	95.5021	95.6412
215448_at	---	---	---	---	0.337236	0.337236	0.337236		21187	21275	21306		95.1071	95.5021	95.6412
215456_at	---	---	---	---	0.337236	0.337236	0.337236		21187	21275	21306		95.1071	95.5021	95.6412
215457_at	---	---	---	---	0.337236	0.337236	0.337236		21187	21275	21306		95.1071	95.5021	95.6412
215469_at	---	---	---	---	0.337236	0.337236	0.337236		21187	21275	21306		95.1071	95.5021	95.6412
215473_at	---	---	---	---	0.337236	0.337236	0.337236		21187	21275	21306		95.1071	95.5021	95.6412
215475_at	---	---	---	---	0.337236	0.337236	0.337236		21187	21275	21306		95.1071	95.5021	95.6412
215494_at	---	---	---	---	0.337236	0.337236	0.337236		21187	21275	21306		95.1071	95.5021	95.6412
215542_at	---	---	---	---	0.337236	0.337236	0.337236		21187	21275	21306		95.1071	95.5021	95.6412
215571_at	---	---	---	---	0.337236	0.337236	0.337236		21187	21275	21306		95.1071	95.5021	95.6412
215601_at	---	---	---	---	0.337236	0.337236	0.337236		21187	21275	21306		95.1071	95.5021	95.6412
215619_at	---	---	---	---	0.337236	0.337236	0.337236		21187	21275	21306		95.1071	95.5021	95.6412
215626_at	---	---	---	---	0.337236	0.337236	0.337236		21187	21275	21306		95.1071	95.5021	95.6412
215647_at	---	---	---	---	0.337236	0.337236	0.337236		21187	21275	21306		95.1071	95.5021	95.6412
215674_at	---	---	---	---	0.337236	0.337236	0.337236		21187	21275	21306		95.1071	95.5021	95.6412
215713_at	---	---	---	---	0.337236	0.337236	0.337236		21187	21275	21306		95.1071	95.5021	95.6412
215742_at	---	---	---	---	0.337236	0.337236	0.337236		21187	21275	21306		95.1071	95.5021	95.6412
215762_at	---	---	---	---	0.337236	0.337236	0.337236		21187	21275	21306		95.1071	95.5021	95.6412
215796_at	---	---	---	---	0.337236	0.337236	0.337236		21187	21275	21306		95.1071	95.5021	95.6412
215846_at	---	---	---	---	0.337236	0.337236	0.337236		21187	21275	21306		95.1071	95.5021	95.6412
215958_at	---	---	---	---	0.337236	0.337236	0.337236		21187	21275	21306		95.1071	95.5021	95.6412
215962_at	---	---	---	---	0.337236	0.337236	0.337236		21187	21275	21306		95.1071	95.5021	95.6412
215968_at	---	---	---	---	0.337236	0.337236	0.337236		21187	21275	21306		95.1071	95.5021	95.6412
215993_at	---	---	---	---	0.337236	0.337236	0.337236		21187	21275	21306		95.1071	95.5021	95.6412
216000_at	---	---	---	---	0.337236	0.337236	0.337236		21187	21275	21306		95.1071	95.5021	95.6412
216050_at	---	---	---	---	0.337236	0.337236	0.337236		21187	21275	21306		95.1071	95.5021	95.6412
216067_at	---	---	---	---	0.337236	0.337236	0.337236		21187	21275	21306		95.1071	95.5021	95.6412
216068_at	---	---	---	---	0.337236	0.337236	0.337236		21187	21275	21306		95.1071	95.5021	95.6412
216089_at	---	---	---	---	0.337236	0.337236	0.337236		21187	21275	21306		95.1071	95.5021	95.6412
216097_at	---	---	---	---	0.337236	0.337236	0.337236		21187	21275	21306		95.1071	95.5021	95.6412
216108_at	---	---	---	---	0.337236	0.337236	0.337236		21187	21275	21306		95.1071	95.5021	95.6412
216118_at	---	---	---	---	0.337236	0.337236	0.337236		21187	21275	21306		95.1071	95.5021	95.6412
216122_at	---	---	---	---	0.337236	0.337236	0.337236		21187	21275	21306		95.1071	95.5021	95.6412
216124_at	---	---	---	---	0.337236	0.337236	0.337236		21187	21275	21306		95.1071	95.5021	95.6412
216130_at	---	---	---	---	0.337236	0.337236	0.337236		21187	21275	21306		95.1071	95.5021	95.6412
216155_at	---	---	---	---	0.337236	0.337236	0.337236		21187	21275	21306		95.1071	95.5021	95.6412
216171_at	---	---	---	---	0.337236	0.337236	0.337236		21187	21275	21306		95.1071	95.5021	95.6412
216278_at	---	---	---	---	0.337236	0.337236	0.337236		21187	21275	21306		95.1071	95.5021	95.6412
216297_at	---	---	---	---	0.337236	0.337236	0.337236		21187	21275	21306		95.1071	95.5021	95.6412
216319_at	---	---	---	---	0.337236	0.337236	0.337236		21187	21275	21306		95.1071	95.5021	95.6412
216353_s_at	---	---	---	---	0.337236	0.337236	0.337236		21187	21275	21306		95.1071	95.5021	95.6412
216441_at	---	---	---	---	0.337236	0.337236	0.337236		21187	21275	21306		95.1071	95.5021	95.6412
216463_at	---	---	---	---	0.337236	0.337236	0.337236		21187	21275	21306		95.1071	95.5021	95.6412
216467_s_at	---	---	---	---	0.337236	0.337236	0.337236		21187	21275	21306		95.1071	95.5021	95.6412
216478_at	---	---	---	---	0.337236	0.337236	0.337236		21187	21275	21306		95.1071	95.5021	95.6412
216529_at	---	---	---	---	0.337236	0.337236	0.337236		21187	21275	21306		95.1071	95.5021	95.6412
216534_at	---	---	---	---	0.337236	0.337236	0.337236		21187	21275	21306		95.1071	95.5021	95.6412
216553_x_at	---	---	---	---	0.337236	0.337236	0.337236		21187	21275	21306		95.1071	95.5021	95.6412
216561_x_at	---	---	---	---	0.337236	0.337236	0.337236		21187	21275	21306		95.1071	95.5021	95.6412
216588_at	---	---	---	---	0.337236	0.337236	0.337236		21187	21275	21306		95.1071	95.5021	95.6412
216613_at	---	---	---	---	0.337236	0.337236	0.337236		21187	21275	21306		95.1071	95.5021	95.6412
216669_at	---	---	---	---	0.337236	0.337236	0.337236		21187	21275	21306		95.1071	95.5021	95.6412
216703_at	---	---	---	---	0.337236	0.337236	0.337236		21187	21275	21306		95.1071	95.5021	95.6412
216737_at	---	---	---	---	0.337236	0.337236	0.337236		21187	21275	21306		95.1071	95.5021	95.6412
216758_at	---	---	---	---	0.337236	0.337236	0.337236		21187	21275	21306		95.1071	95.5021	95.6412
216766_at	---	---	---	---	0.337236	0.337236	0.337236		21187	21275	21306		95.1071	95.5021	95.6412
216769_x_at	---	---	---	---	0.337236	0.337236	0.337236		21187	21275	21306		95.1071	95.5021	95.6412
216772_at	---	---	---	---	0.337236	0.337236	0.337236		21187	21275	21306		95.1071	95.5021	95.6412
216777_at	---	---	---	---	0.337236	0.337236	0.337236		21187	21275	21306		95.1071	95.5021	95.6412
216782_at	---	---	---	---	0.337236	0.337236	0.337236		21187	21275	21306		95.1071	95.5021	95.6412
216795_at	---	---	---	---	0.337236	0.337236	0.337236		21187	21275	21306		95.1071	95.5021	95.6412
216796_s_at	---	---	---	---	0.337236	0.337236	0.337236		21187	21275	21306		95.1071	95.5021	95.6412
216802_at	---	---	---	---	0.337236	0.337236	0.337236		21187	21275	21306		95.1071	95.5021	95.6412
216819_at	---	---	---	---	0.337236	0.337236	0.337236		21187	21275	21306		95.1071	95.5021	95.6412
216847_at	---	---	---	---	0.337236	0.337236	0.337236		21187	21275	21306		95.1071	95.5021	95.6412
216877_at	---	---	---	---	0.337236	0.337236	0.337236		21187	21275	21306		95.1071	95.5021	95.6412
217012_at	---	---	---	---	0.337236	0.337236	0.337236		21187	21275	21306		95.1071	95.5021	95.6412
217015_at	---	---	---	---	0.337236	0.337236	0.337236		21187	21275	21306		95.1071	95.5021	95.6412
217048_at	---	---	---	---	0.337236	0.337236	0.337236		21187	21275	21306		95.1071	95.5021	95.6412
217085_at	---	---	---	---	0.337236	0.337236	0.337236		21187	21275	21306		95.1071	95.5021	95.6412
217105_at	---	---	---	---	0.337236	0.337236	0.337236		21187	21275	21306		95.1071	95.5021	95.6412
217126_at	---	---	---	---	0.337236	0.337236	0.337236		21187	21275	21306		95.1071	95.5021	95.6412
217172_at	---	---	---	---	0.337236	0.337236	0.337236		21187	21275	21306		95.1071	95.5021	95.6412
217233_at	---	---	---	---	0.337236	0.337236	0.337236		21187	21275	21306		95.1071	95.5021	95.6412
217300_at	---	---	---	---	0.337236	0.337236	0.337236		21187	21275	21306		95.1071	95.5021	95.6412
217327_at	---	---	---	---	0.337236	0.337236	0.337236		21187	21275	21306		95.1071	95.5021	95.6412
217331_at	---	---	---	---	0.337236	0.337236	0.337236		21187	21275	21306		95.1071	95.5021	95.6412
217372_at	---	---	---	---	0.337236	0.337236	0.337236		21187	21275	21306		95.1071	95.5021	95.6412
217385_at	---	---	---	---	0.337236	0.337236	0.337236		21187	21275	21306		95.1071	95.5021	95.6412
217392_at	---	---	---	---	0.337236	0.337236	0.337236		21187	21275	21306		95.1071	95.5021	95.6412
217394_at	---	---	---	---	0.337236	0.337236	0.337236		21187	21275	21306		95.1071	95.5021	95.6412
217440_at	---	---	---	---	0.337236	0.337236	0.337236		21187	21275	21306		95.1071	95.5021	95.6412
217479_at	---	---	---	---	0.337236	0.337236	0.337236		21187	21275	21306		95.1071	95.5021	95.6412
217524_x_at	---	---	---	---	0.337236	0.337236	0.337236		21187	21275	21306		95.1071	95.5021	95.6412
217531_at	---	---	---	---	0.337236	0.337236	0.337236		21187	21275	21306		95.1071	95.5021	95.6412
217575_s_at	---	---	---	---	0.337236	0.337236	0.337236		21187	21275	21306		95.1071	95.5021	95.6412
217577_at	---	---	---	---	0.337236	0.337236	0.337236		21187	21275	21306		95.1071	95.5021	95.6412
217578_at	---	---	---	---	0.337236	0.337236	0.337236		21187	21275	21306		95.1071	95.5021	95.6412
217666_at	---	---	---	---	0.337236	0.337236	0.337236		21187	21275	21306		95.1071	95.5021	95.6412
217674_at	---	---	---	---	0.337236	0.337236	0.337236		21187	21275	21306		95.1071	95.5021	95.6412
217694_at	---	---	---	---	0.337236	0.337236	0.337236		21187	21275	21306		95.1071	95.5021	95.6412
217695_x_at	---	---	---	---	0.337236	0.337236	0.337236		21187	21275	21306		95.1071	95.5021	95.6412
217698_at	---	---	---	---	0.337236	0.337236	0.337236		21187	21275	21306		95.1071	95.5021	95.6412
217712_at	---	---	---	---	0.337236	0.337236	0.337236		21187	21275	21306		95.1071	95.5021	95.6412
219912_s_at	---	---	---	---	0.337236	0.337236	0.337236		21187	21275	21306		95.1071	95.5021	95.6412
220568_at	---	---	---	---	0.337236	0.337236	0.337236		21187	21275	21306		95.1071	95.5021	95.6412
220696_at	---	---	---	---	0.337236	0.337236	0.337236		21187	21275	21306		95.1071	95.5021	95.6412
220787_at	---	---	---	---	0.337236	0.337236	0.337236		21187	21275	21306		95.1071	95.5021	95.6412
220837_at	---	---	---	---	0.337236	0.337236	0.337236		21187	21275	21306		95.1071	95.5021	95.6412
220851_at	---	---	---	---	0.337236	0.337236	0.337236		21187	21275	21306		95.1071	95.5021	95.6412
220876_at	---	---	---	---	0.337236	0.337236	0.337236		21187	21275	21306		95.1071	95.5021	95.6412
220878_at	---	---	---	---	0.337236	0.337236	0.337236		21187	21275	21306		95.1071	95.5021	95.6412
220880_at	---	---	---	---	0.337236	0.337236	0.337236		21187	21275	21306		95.1071	95.5021	95.6412
220884_at	---	---	---	---	0.337236	0.337236	0.337236		21187	21275	21306		95.1071	95.5021	95.6412
220900_at	---	---	---	---	0.337236	0.337236	0.337236		21187	21275	21306		95.1071	95.5021	95.6412
220912_at	---	---	---	---	0.337236	0.337236	0.337236		21187	21275	21306		95.1071	95.5021	95.6412
220914_at	---	---	---	---	0.337236	0.337236	0.337236		21187	21275	21306		95.1071	95.5021	95.6412
221043_at	---	---	---	---	0.337236	0.337236	0.337236		21187	21275	21306		95.1071	95.5021	95.6412
221076_at	---	---	---	---	0.337236	0.337236	0.337236		21187	21275	21306		95.1071	95.5021	95.6412
221137_at	---	---	---	---	0.337236	0.337236	0.337236		21187	21275	21306		95.1071	95.5021	95.6412
221138_s_at	---	---	---	---	0.337236	0.337236	0.337236		21187	21275	21306		95.1071	95.5021	95.6412
221144_at	---	---	---	---	0.337236	0.337236	0.337236		21187	21275	21306		95.1071	95.5021	95.6412
221145_at	---	---	---	---	0.337236	0.337236	0.337236		21187	21275	21306		95.1071	95.5021	95.6412
221202_at	---	---	---	---	0.337236	0.337236	0.337236		21187	21275	21306		95.1071	95.5021	95.6412
221205_at	---	---	---	---	0.337236	0.337236	0.337236		21187	21275	21306		95.1071	95.5021	95.6412
222051_s_at	---	---	---	---	0.337236	0.337236	0.337236		21187	21275	21306		95.1071	95.5021	95.6412
222176_at	---	---	---	---	0.337236	0.337236	0.337236		21187	21275	21306		95.1071	95.5021	95.6412
222227_at	---	---	---	---	0.337236	0.337236	0.337236		21187	21275	21306		95.1071	95.5021	95.6412
222246_at	---	---	---	---	0.337236	0.337236	0.337236		21187	21275	21306		95.1071	95.5021	95.6412
222247_at	---	---	---	---	0.337236	0.337236	0.337236		21187	21275	21306		95.1071	95.5021	95.6412
222249_at	---	---	---	---	0.337236	0.337236	0.337236		21187	21275	21306		95.1071	95.5021	95.6412
222299_x_at	---	---	---	---	0.337236	0.337236	0.337236		21187	21275	21306		95.1071	95.5021	95.6412
222308_x_at	---	---	---	---	0.337236	0.337236	0.337236		21187	21275	21306		95.1071	95.5021	95.6412
222322_at	---	---	---	---	0.337236	0.337236	0.337236		21187	21275	21306		95.1071	95.5021	95.6412
222330_at	---	---	---	---	0.337236	0.337236	0.337236		21187	21275	21306		95.1071	95.5021	95.6412
222332_at	---	---	---	---	0.337236	0.337236	0.337236		21187	21275	21306		95.1071	95.5021	95.6412
222347_at	---	---	---	---	0.337236	0.337236	0.337236		21187	21275	21306		95.1071	95.5021	95.6412
AFFX-r2-Bs-phe-5_at	---	---	---	---	0.337236	0.337236	0.337236		21187	21275	21306		95.1071	95.5021	95.6412
AFFX-TrpnX-M_at	---	---	---	---	0.337236	0.337236	0.337236		21187	21275	21306		95.1071	95.5021	95.6412
217194_at	---	---	---	---	0.337236	0.269717	0.337236		21187	22178	21306		95.1071	99.5556	95.6412
210717_at	---	---	---	---	0.337236	0.242542	0.337236		21187	22185	21306		95.1071	99.587	95.6412
214405_at	---	---	---	---	0.337236	0.242542	0.337236		21187	22185	21306		95.1071	99.587	95.6412
207588_at	---	---	---	---	0.337236	0.337236	0.193595		21187	21275	22203		95.1071	95.5021	99.6678
208192_at	---	---	---	---	0.337236	0.178105	0.337236		21187	22193	21306		95.1071	99.6229	95.6412
216437_at	---	---	---	---	0.337236	0.178105	0.337236		21187	22193	21306		95.1071	99.6229	95.6412
216462_at	---	---	---	---	0.337236	0.178105	0.337236		21187	22193	21306		95.1071	99.6229	95.6412
216636_at	---	---	---	---	0.337236	0.337236	0.178105		21187	21275	22204		95.1071	95.5021	99.6723
222355_at	---	---	---	---	0.337236	0.178105	0.337236		21187	22193	21306		95.1071	99.6229	95.6412
211606_at	---	---	---	---	0.337236	0.164266	0.337236		21187	22205	21306		95.1071	99.6768	95.6412
215801_at	---	---	---	---	0.337236	0.337236	0.164266		21187	21275	22213		95.1071	95.5021	99.7127
217320_at	---	---	---	---	0.337236	0.164266	0.337236		21187	22205	21306		95.1071	99.6768	95.6412
217345_at	---	---	---	---	0.337236	0.337236	0.164266		21187	21275	22213		95.1071	95.5021	99.7127
215586_at	---	---	---	---	0.323397	0.530696	0.164266		22154	20311	22213		99.4479	91.1748	99.7127
215627_at	---	---	---	---	0.269717	0.525462	0.781207		22164	20313	17844		99.4928	91.1837	80.1006
216173_at	---	---	---	---	0.269717	0.525462	0.592981		22164	20313	18183		99.4928	91.1837	81.6223
215634_at	---	---	---	---	0.25896	0.164266	0.164266		22170	22205	22213		99.5197	99.6768	99.7127
217470_at	---	---	---	---	0.19336	0.525462	0.352491		22173	20313	21292		99.5332	91.1837	95.5784
216514_at	---	---	---	---	0.19047	0.525462	0.337236		22176	20313	21306		99.5466	91.1837	95.6412
216007_at	---	---	---	---	0.19047	0.337236	0.337236		22176	21275	21306		99.5466	95.5021	95.6412
217544_at	---	---	---	---	0.19047	0.337236	0.337236		22176	21275	21306		99.5466	95.5021	95.6412
215653_at	---	---	---	---	0.178105	0.337236	0.337236		22185	21275	21306		99.587	95.5021	95.6412
217375_at	---	---	---	---	0.178105	0.337236	0.337236		22185	21275	21306		99.587	95.5021	95.6412
220700_at	---	---	---	---	0.164266	0.337236	0.592981		22203	21275	18183		99.6678	95.5021	81.6223
216704_at	---	---	---	---	0.164266	0.337236	0.574928		22203	21275	20600		99.6678	95.5021	92.4721
210703_at	---	---	---	---	0.164266	0.337236	0.544536		22203	21275	20619		99.6678	95.5021	92.5573
214416_at	---	---	---	---	0.164266	0.337236	0.337236		22203	21275	21306		99.6678	95.5021	95.6412
216440_at	---	---	---	---	0.164266	0.337236	0.337236		22203	21275	21306		99.6678	95.5021	95.6412
216518_at	---	---	---	---	0.164266	0.337236	0.337236		22203	21275	21306		99.6678	95.5021	95.6412
217237_at	---	---	---	---	0.164266	0.337236	0.337236		22203	21275	21306		99.6678	95.5021	95.6412
220726_at	---	---	---	---	0.164266	0.337236	0.337236		22203	21275	21306		99.6678	95.5021	95.6412
215578_at	---	---	---	---	0.164266	0.164266	0.337236		22203	22205	21306		99.6678	99.6768	95.6412
217709_at	---	---	---	---	0.164266	0.164266	0.337236		22203	22205	21306		99.6678	99.6768	95.6412
216087_at	---	---	---	---	0.164266	0.00513441	0.337236		22203	22276	21306		99.6678	99.9955	95.6412
216151_at	---	---	---	---	0.164266	0.164266	0.164266		22203	22205	22213		99.6678	99.6768	99.7127
216735_x_at	---	---	---	---	0.164266	0.164266	0.164266		22203	22205	22213		99.6678	99.6768	99.7127
217091_at	---	---	---	---	0.164266	0.164266	0.164266		22203	22205	22213		99.6678	99.6768	99.7127
217306_at	---	---	---	---	0.164266	0.164266	0.164266		22203	22205	22213		99.6678	99.6768	99.7127
220656_at	---	---	---	---	0.164266	0.164266	0.164266		22203	22205	22213		99.6678	99.6768	99.7127
211996_s_at	100132247 /// 100652992 /// 23117 /// 440345 /// 595101 /// 613037 /// 728888	chr16p11.2 /// chr16p12.2	nuclear pore complex interacting protein-like /// nuclear pore complex interacting protein related gene /// uncharacterized LOC100652992 /// smg-1 homolog, phosphatidylinositol 3-kinase-related kinase (C. elegans) pseudogene /// nuclear pore complex interacting protein pseudogene /// nuclear pore complex-interacting protein-like 3-like /// nuclear pore complex interacting protein-like 3	61E3.4 /// LOC100132247 /// LOC100652992 /// LOC595101 /// LOC613037 /// LOC728888 /// NPIPL3	6.33275	5.22036	5.64078		1922	3673	2958		8.62773	16.4879	13.2783
215002_at	100132247 /// 100652992 /// 23117 /// 440345 /// 595101 /// 613037 /// 728888	chr16p11.2 /// chr16p12.2	nuclear pore complex interacting protein-like /// nuclear pore complex interacting protein related gene /// uncharacterized LOC100652992 /// smg-1 homolog, phosphatidylinositol 3-kinase-related kinase (C. elegans) pseudogene /// nuclear pore complex interacting protein pseudogene /// nuclear pore complex-interacting protein-like 3-like /// nuclear pore complex interacting protein-like 3	61E3.4 /// LOC100132247 /// LOC100652992 /// LOC595101 /// LOC613037 /// LOC728888 /// NPIPL3	0.525462	0.525462	0.525462		20336	20313	20652		91.287	91.1837	92.7055
215123_at	100132247 /// 100652992 /// 23117 /// 440345 /// 613037 /// 728888	chr16p11.2 /// chr16p12.2	nuclear pore complex interacting protein-like /// nuclear pore complex interacting protein related gene /// uncharacterized LOC100652992 /// nuclear pore complex interacting protein pseudogene /// nuclear pore complex-interacting protein-like 3-like /// nuclear pore complex interacting protein-like 3	61E3.4 /// LOC100132247 /// LOC100652992 /// LOC613037 /// LOC728888 /// NPIPL3	1.02357	1.02357	1.02357		13600	13568	13977		61.0495	60.9059	62.7418
220951_s_at	29974	chr10q11.23	APOBEC1 complementation factor	A1CF	2.60575	1.2452	3.19313		8807	13281	7912		39.534	59.6175	35.5165
217757_at	2	chr12p13.31	alpha-2-macroglobulin	A2M	8.21886	5.33253	9.88667		582	3435	162		2.61256	15.4195	0.727207
219488_at	53947	chr22q13.2	alpha 1,4-galactosyltransferase	A4GALT	1.26126	1.26126	1.26126		12437	12399	12673		55.8289	55.6583	56.8883
221131_at	51146	chr3p14.3	alpha-1,4-N-acetylglucosaminyltransferase	A4GNT	0.80028	0.80028	0.80028		15278	15291	15786		68.5819	68.6403	70.8623
218075_at	8086	chr12q13	achalasia, adrenocortical insufficiency, alacrimia	AAAS	1.9076	1.9076	1.9076		10376	10330	10524		46.5772	46.3707	47.2415
218434_s_at	65985	chr12q24.31	acetoacetyl-CoA synthetase	AACS	4.78556	4.5811	4.5811		4402	4814	4894		19.7603	21.6097	21.9688
205969_at	13	chr3q25.1	arylacetamide deacetylase (esterase)	AADAC	1.02357	1.02357	2.44374		13600	13568	9441		61.0495	60.9059	42.38
202852_s_at	79719	chr15q22.33-q23	alpha- and gamma-adaptin binding protein	AAGAB	4.54035	4.54035	4.45914		4889	4915	5145		21.9464	22.0631	23.0956
202851_at	79719	chr15q22.33-q23	alpha- and gamma-adaptin binding protein	AAGAB	1.9076	1.9076	1.9076		10376	10330	10524		46.5772	46.3707	47.2415
205434_s_at	22848	chr2p14	AP2 associated kinase 1	AAK1	4.95121	4.95121	4.90094		4055	4113	4268		18.2026	18.463	19.1588
211186_s_at	22848	chr2p14	AP2 associated kinase 1	AAK1	0.80028	0.80028	0.80028		15278	15291	15786		68.5819	68.6403	70.8623
205435_s_at	22848	chr2p14	AP2 associated kinase 1	AAK1	0.80028	0.80028	0.612055		15278	15291	18148		68.5819	68.6403	81.4652
214998_at	22848	chr2p14	AP2 associated kinase 1	AAK1	0.592981	0.592981	0.592981		17701	17751	18183		79.4586	79.6831	81.6223
214956_at	22848	chr2p14	AP2 associated kinase 1	AAK1	0.337236	0.337236	0.337236		21187	21275	21306		95.1071	95.5021	95.6412
201511_at	14	chr2q35	angio-associated, migratory cell protein	AAMP	5.46823	5.52657	5.23739		3180	3138	3592		14.2748	14.0863	16.1243
207225_at	15	chr17q25	aralkylamine N-acetyltransferase	AANAT	0.404755	0.592981	0.80028		21065	17751	15786		94.5594	79.6831	70.8623
201000_at	16	chr16q22	alanyl-tRNA synthetase	AARS	5.44704	3.69702	5.99101		3227	6648	2365		14.4858	29.8424	10.6163
222064_s_at	100885850 /// 80755	chr17q /// chr17q21.31	alanyl-tRNA synthetase domain containing 1 /// PTGES3L-AARSD1 readthrough	AARSD1 /// PTGES3L-AARSD1	2.99448	2.99448	2.99448		8120	8065	8285		36.4502	36.2033	37.1908
202169_s_at	60496	chr11q22	aminoadipate-semialdehyde dehydrogenase-phosphopantetheinyl transferase	AASDHPPT	5.60296	5.81026	5.34721		2949	2661	3429		13.2379	11.9451	15.3926
202170_s_at	60496	chr11q22	aminoadipate-semialdehyde dehydrogenase-phosphopantetheinyl transferase	AASDHPPT	3.20059	3.31333	3.31333		7740	7384	7591		34.7444	33.1463	34.0755
210852_s_at	10157	chr7q31.3	aminoadipate-semialdehyde synthase	AASS	2.17585	2.971	3.31333		10040	8129	7591		45.0689	36.4906	34.0755
214829_at	10157	chr7q31.3	aminoadipate-semialdehyde synthase	AASS	1.65501	1.99341	1.99341		11008	10064	10375		49.4142	45.1766	46.5727
209165_at	26574	chr17q12	apoptosis antagonizing transcription factor	AATF	4.47698	4.76933	4.32066		4975	4433	5474		22.3325	19.8994	24.5724
205986_at	9625	chr17q25.3	apoptosis-associated tyrosine kinase	AATK	1.68431	1.68431	1.9076		10984	10977	10524		49.3065	49.275	47.2415
209460_at	18	chr16p13.2	4-aminobutyrate aminotransferase	ABAT	3.87388	4.43313	5.50298		6335	5124	3147		28.4374	23.0013	14.1267
209459_s_at	18	chr16p13.2	4-aminobutyrate aminotransferase	ABAT	3.4512	4.05333	5.59908		7158	5884	3025		32.1318	26.4129	13.579
206527_at	18	chr16p13.2	4-aminobutyrate aminotransferase	ABAT	1.4049	1.4049	1.4049		12160	11967	12343		54.5854	53.7191	55.4069
203505_at	19	chr9q31.1	ATP-binding cassette, sub-family A (ABC1), member 1	ABCA1	6.12837	5.69116	6.53298		2153	2856	1713		9.66468	12.8204	7.68955
203504_s_at	19	chr9q31.1	ATP-binding cassette, sub-family A (ABC1), member 1	ABCA1	6.0861	5.33247	6.47504		2207	3436	1787		9.90708	15.424	8.02173
216066_at	19	chr9q31.1	ATP-binding cassette, sub-family A (ABC1), member 1	ABCA1	0.80028	0.592981	0.80028		15278	17751	15786		68.5819	79.6831	70.8623
220159_at	79963	chr4p16.3	ATP-binding cassette, sub-family A (ABC1), member 11, pseudogene	ABCA11P	1.26126	1.26126	1.26126		12437	12399	12673		55.8289	55.6583	56.8883
215465_at	26154	chr2q34	ATP-binding cassette, sub-family A (ABC1), member 12	ABCA12	0.592981	0.592981	0.592981		17701	17751	18183		79.4586	79.6831	81.6223
210100_s_at	20	chr9q34	ATP-binding cassette, sub-family A (ABC1), member 2	ABCA2	1.50951	1.50951	1.50951		11690	11639	12010		52.4756	52.2467	53.9121
212772_s_at	20	chr9q34	ATP-binding cassette, sub-family A (ABC1), member 2	ABCA2	1.02357	0.814818	1.02357		13600	15286	13977		61.0495	68.6179	62.7418
210099_at	20	chr9q34	ATP-binding cassette, sub-family A (ABC1), member 2	ABCA2	0.592981	0.592981	0.765952		17701	17751	17872		79.4586	79.6831	80.2262
204343_at	21	chr16p13.3	ATP-binding cassette, sub-family A (ABC1), member 3	ABCA3	2.58858	1.65501	2.38412		9101	11008	9487		40.8538	49.4142	42.5865
210082_at	24	chr1p22	ATP-binding cassette, sub-family A (ABC1), member 4	ABCA4	0.58912	0.732761	0.80028		20262	17526	15786		90.9548	78.6731	70.8623
213353_at	23461	chr17q24.3	ATP-binding cassette, sub-family A (ABC1), member 5	ABCA5	2.23652	2.06583	2.97666		9606	9996	8346		43.1207	44.8714	37.4646
217504_at	23460	chr17q24.3	ATP-binding cassette, sub-family A (ABC1), member 6	ABCA6	0.337236	0.337236	0.337236		21187	21275	21306		95.1071	95.5021	95.6412
219577_s_at	10347	chr19p13.3	ATP-binding cassette, sub-family A (ABC1), member 7	ABCA7	4.08643	3.10722	4.41691		5804	7833	5252		26.0538	35.1618	23.5759
204719_at	10351	chr17q24	ATP-binding cassette, sub-family A (ABC1), member 8	ABCA8	0.385682	0.592981	1.56824		21094	17751	11936		94.6896	79.6831	53.5799
209993_at	5243	chr7q21.12	ATP-binding cassette, sub-family B (MDR/TAP), member 1	ABCB1	0.592981	0.592981	0.592981		17701	17751	18183		79.4586	79.6831	81.6223
209994_s_at	5243 /// 5244	chr7q21.1 /// chr7q21.12	ATP-binding cassette, sub-family B (MDR/TAP), member 1 /// ATP-binding cassette, sub-family B (MDR/TAP), member 4	ABCB1 /// ABCB4	0.80028	0.80028	0.80028		15278	15291	15786		68.5819	68.6403	70.8623
208288_at	8647	chr2q24	ATP-binding cassette, sub-family B (MDR/TAP), member 11	ABCB11	0.525462	0.525462	0.525462		20336	20313	20652		91.287	91.1837	92.7055
211224_s_at	8647	chr2q24	ATP-binding cassette, sub-family B (MDR/TAP), member 11	ABCB11	0.525462	0.525462	0.525462		20336	20313	20652		91.287	91.1837	92.7055
207819_s_at	5244	chr7q21.1	ATP-binding cassette, sub-family B (MDR/TAP), member 4	ABCB4	0.337236	0.337236	0.337236		21187	21275	21306		95.1071	95.5021	95.6412
203192_at	10058	chr2q36	ATP-binding cassette, sub-family B (MDR/TAP), member 6	ABCB6	2.23652	2.23652	2.23652		9606	9484	9707		43.1207	42.5731	43.5741
203191_at	10058	chr2q36	ATP-binding cassette, sub-family B (MDR/TAP), member 6	ABCB6	0.8506	1.02357	1.02357		15172	13568	13977		68.1061	60.9059	62.7418
209620_s_at	22	chrXq13.3	ATP-binding cassette, sub-family B (MDR/TAP), member 7	ABCB7	3.31333	3.31333	3.81259		7440	7384	6524		33.3977	33.1463	29.2858
206317_s_at	11194	chr7q36	ATP-binding cassette, sub-family B (MDR/TAP), member 8	ABCB8	0.80028	0.80028	0.80028		15278	15291	15786		68.5819	68.6403	70.8623
207561_s_at	11194 /// 9311	chr7q35 /// chr7q36	ATP-binding cassette, sub-family B (MDR/TAP), member 8 /// acid-sensing (proton-gated) ion channel 3	ABCB8 /// ASIC3	0.80028	0.80028	0.80028		15278	15291	15786		68.5819	68.6403	70.8623
214209_s_at	23457	chr12q24	ATP-binding cassette, sub-family B (MDR/TAP), member 9	ABCB9	1.4049	1.4049	1.4049		12160	11967	12343		54.5854	53.7191	55.4069
207321_s_at	23457	chr12q24	ATP-binding cassette, sub-family B (MDR/TAP), member 9	ABCB9	0.80028	0.80028	0.80028		15278	15291	15786		68.5819	68.6403	70.8623
202804_at	4363	chr16p13.1	ATP-binding cassette, sub-family C (CFTR/MRP), member 1	ABCC1	4.51953	4.51953	4.51953		4922	4978	5024		22.0945	22.3459	22.5524
202805_s_at	4363	chr16p13.1	ATP-binding cassette, sub-family C (CFTR/MRP), member 1	ABCC1	1.65501	1.65501	1.65501		11008	11008	11285		49.4142	49.4142	50.6576
213485_s_at	89845	chr6p21.1	ATP-binding cassette, sub-family C (CFTR/MRP), member 10	ABCC10	4.52611	4.65424	4.9038		4919	4686	4222		22.0811	21.0351	18.9523
215873_x_at	89845	chr6p21.1	ATP-binding cassette, sub-family C (CFTR/MRP), member 10	ABCC10	4.43313	4.43313	4.06439		5083	5124	6032		22.8173	23.0013	27.0773
206155_at	1244	chr10q24	ATP-binding cassette, sub-family C (CFTR/MRP), member 2	ABCC2	0.592981	0.525462	1.02357		17701	20313	13977		79.4586	91.1837	62.7418
209641_s_at	8714	chr17q22	ATP-binding cassette, sub-family C (CFTR/MRP), member 3	ABCC3	1.02357	1.02357	1.02357		13600	13568	13977		61.0495	60.9059	62.7418
208161_s_at	8714	chr17q22	ATP-binding cassette, sub-family C (CFTR/MRP), member 3	ABCC3	0.80028	0.732761	0.80028		15278	17526	15786		68.5819	78.6731	70.8623
203196_at	10257	chr13q32	ATP-binding cassette, sub-family C (CFTR/MRP), member 4	ABCC4	4.11013	3.46456	4.11013		5751	7097	5892		25.8159	31.858	26.4488
209380_s_at	10057	chr3q27	ATP-binding cassette, sub-family C (CFTR/MRP), member 5	ABCC5	4.96983	4.5811	4.7848		4029	4814	4508		18.0859	21.6097	20.2361
214033_at	368	chr16p13.1	ATP-binding cassette, sub-family C (CFTR/MRP), member 6	ABCC6	2.73182	2.23371	3.31333		8713	9839	7591		39.1121	44.1666	34.0755
215559_at	368	chr16p13.1	ATP-binding cassette, sub-family C (CFTR/MRP), member 6	ABCC6	0.80028	0.732761	0.80028		15278	17526	15786		68.5819	78.6731	70.8623
208480_s_at	368	chr16p13.1	ATP-binding cassette, sub-family C (CFTR/MRP), member 6	ABCC6	0.592981	0.592981	0.592981		17701	17751	18183		79.4586	79.6831	81.6223
210246_s_at	6833	chr11p15.1	ATP-binding cassette, sub-family C (CFTR/MRP), member 8	ABCC8	1.02357	1.02357	1.02357		13600	13568	13977		61.0495	60.9059	62.7418
210245_at	6833	chr11p15.1	ATP-binding cassette, sub-family C (CFTR/MRP), member 8	ABCC8	0.80028	0.80028	0.80028		15278	15291	15786		68.5819	68.6403	70.8623
208562_s_at	10060	chr12p12.1	ATP-binding cassette, sub-family C (CFTR/MRP), member 9	ABCC9	0.80028	0.705586	0.80028		15278	17598	15786		68.5819	78.9963	70.8623
208561_at	10060	chr12p12.1	ATP-binding cassette, sub-family C (CFTR/MRP), member 9	ABCC9	0.592981	0.21056	0.369691		17701	22191	21277		79.4586	99.614	95.5111
208462_s_at	10060	chr12p12.1	ATP-binding cassette, sub-family C (CFTR/MRP), member 9	ABCC9	0.525462	0.525462	0.525462		20336	20313	20652		91.287	91.1837	92.7055
205142_x_at	215	chrXq28	ATP-binding cassette, sub-family D (ALD), member 1	ABCD1	0.974314	1.4049	1.4049		15021	11967	12343		67.4283	53.7191	55.4069
207583_at	225	chr12q12	ATP-binding cassette, sub-family D (ALD), member 2	ABCD2	0.587345	0.337236	0.337236		20264	21275	21306		90.9638	95.5021	95.6412
202850_at	5825	chr1p21.3	ATP-binding cassette, sub-family D (ALD), member 3	ABCD3	6.88318	6.30261	6.56888		1367	2017	1669		6.13637	9.05418	7.49203
203981_s_at	5826	chr14q24.3	ATP-binding cassette, sub-family D (ALD), member 4	ABCD4	3.94807	3.73002	3.65566		6144	6547	6862		27.58	29.3891	30.8031
203982_s_at	5826	chr14q24.3	ATP-binding cassette, sub-family D (ALD), member 4	ABCD4	0.80028	0.80028	0.80028		15278	15291	15786		68.5819	68.6403	70.8623
201872_s_at	6059	chr4q31	ATP-binding cassette, sub-family E (OABP), member 1	ABCE1	4.08201	5.00812	4.10224		5807	4038	5969		26.0672	18.1263	26.7945
201873_s_at	6059	chr4q31	ATP-binding cassette, sub-family E (OABP), member 1	ABCE1	3.95942	4.75622	3.80073		6132	4482	6537		27.5261	20.1194	29.3442
200045_at	23	chr6p21.33	ATP-binding cassette, sub-family F (GCN20), member 1	ABCF1	5.55892	5.74423	5.55892		3039	2756	3081		13.6419	12.3715	13.8304
209247_s_at	10061	chr7q36	ATP-binding cassette, sub-family F (GCN20), member 2	ABCF2	3.1617	3.71101	3.12942		7778	6635	8003		34.9149	29.7841	35.9249
207622_s_at	10061	chr7q36	ATP-binding cassette, sub-family F (GCN20), member 2	ABCF2	2.61517	2.95357	1.9076		8801	8146	10524		39.5071	36.5669	47.2415
209246_at	10061	chr7q36	ATP-binding cassette, sub-family F (GCN20), member 2	ABCF2	2.60575	2.60575	2.60575		8807	8701	8940		39.534	39.0582	40.1311
207623_at	10061	chr7q36	ATP-binding cassette, sub-family F (GCN20), member 2	ABCF2	0.592981	0.592981	0.6605		17701	17751	18056		79.4586	79.6831	81.0522
202394_s_at	55324	chr3q27.1	ATP-binding cassette, sub-family F (GCN20), member 3	ABCF3	3.21433	3.21433	3.21433		7689	7602	7856		34.5154	34.1249	35.2651
204567_s_at	9619	chr21q22.3	ATP-binding cassette, sub-family G (WHITE), member 1	ABCG1	1.50951	1.26126	3.65523		11690	12399	6989		52.4756	55.6583	31.3732
211113_s_at	9619	chr21q22.3	ATP-binding cassette, sub-family G (WHITE), member 1	ABCG1	0.510257	0.592981	1.229		20889	17751	13685		93.7694	79.6831	61.4311
209735_at	9429	chr4q22	ATP-binding cassette, sub-family G (WHITE), member 2	ABCG2	3.43523	5.27062	5.71178		7360	3562	2809		33.0386	15.9896	12.6094
207593_at	64137	chr11q23.3	ATP-binding cassette, sub-family G (WHITE), member 4	ABCG4	0.592981	0.592981	0.592981		17701	17751	18183		79.4586	79.6831	81.6223
220383_at	64240	chr2p21	ATP-binding cassette, sub-family G (WHITE), member 5	ABCG5	0.337236	0.337236	0.544536		21187	21275	20619		95.1071	95.5021	92.5573
218633_x_at	55347	chr3q13.2	abhydrolase domain containing 10	ABHD10	4.26822	4.26822	4.26822		5428	5447	5594		24.3659	24.4512	25.1111
221927_s_at	83451	chr7q11.23	abhydrolase domain containing 11	ABHD11	4.64918	3.53643	4.11013		4661	6959	5892		20.9229	31.2385	26.4488
210006_at	25864	chr3p21.1	abhydrolase domain containing 14A	ABHD14A	3.4512	3.4512	3.4512		7158	7119	7271		32.1318	31.9567	32.639
202740_at	100526760 /// 95	chr3p /// chr3p21.1	ABHD14A-ACY1 readthrough (non-protein coding) /// aminoacylase 1	ABHD14A-ACY1 /// ACY1	3.1617	3.26167	3.96639		7778	7569	6259		34.9149	33.9767	28.0962
63825_at	11057	chr15q26.1	abhydrolase domain containing 2	ABHD2	2.27754	2.19549	2.10568		9571	9864	10262		42.9636	44.2789	46.0654
221815_at	11057	chr15q26.1	abhydrolase domain containing 2	ABHD2	1.65501	1.98711	1.98711		11008	10277	10450		49.4142	46.1328	46.9094
205566_at	11057	chr15q26.1	abhydrolase domain containing 2	ABHD2	1.50951	1.50951	1.50951		11690	11639	12010		52.4756	52.2467	53.9121
87100_at	11057	chr15q26.1	abhydrolase domain containing 2	ABHD2	0.592981	0.592981	0.592981		17701	17751	18183		79.4586	79.6831	81.6223
213017_at	171586	chr18q11.2	abhydrolase domain containing 3	ABHD3	4.67658	3.80073	5.3536		4630	6369	3416		20.7838	28.59	15.3342
218581_at	63874	chr14q11.2	abhydrolase domain containing 4	ABHD4	4.33276	3.90482	3.99421		5356	6175	6115		24.0427	27.7192	27.4498
218739_at	51099	chr3p21	abhydrolase domain containing 5	ABHD5	3.90071	3.90071	4.10295		6181	6182	5965		27.7461	27.7506	26.7765
213935_at	51099	chr3p21	abhydrolase domain containing 5	ABHD5	1.91932	1.65501	2.24824		10368	11008	9692		46.5413	49.4142	43.5068
213805_at	51099	chr3p21	abhydrolase domain containing 5	ABHD5	1.26126	1.08829	1.26126		12437	13486	12673		55.8289	60.5378	56.8883
45288_at	57406	chr3p14.3	abhydrolase domain containing 6	ABHD6	2.02958	1.35028	4.41243		10207	12333	5260		45.8186	55.362	23.6118
221552_at	57406	chr3p14.3	abhydrolase domain containing 6	ABHD6	1.64937	1.41168	3.65566		11571	11954	6862		51.9415	53.6607	30.8031
221679_s_at	57406	chr3p14.3	abhydrolase domain containing 6	ABHD6	0.80028	0.641149	0.80028		15278	17676	15786		68.5819	79.3464	70.8623
221678_at	57406	chr3p14.3	abhydrolase domain containing 6	ABHD6	0.337236	0.337236	0.337236		21187	21275	21306		95.1071	95.5021	95.6412
219101_x_at	79575	chr19p13.11	abhydrolase domain containing 8	ABHD8	1.26126	1.26126	1.26126		12437	12399	12673		55.8289	55.6583	56.8883
209027_s_at	10006	chr10p11.2	abl-interactor 1	ABI1	4.78673	5.39011	4.71835		4393	3338	4633		19.7199	14.9841	20.7972
209028_s_at	10006	chr10p11.2	abl-interactor 1	ABI1	3.82114	4.19134	3.42739		6386	5585	7459		28.6663	25.0707	33.483
211793_s_at	10152	chr2q33	abl-interactor 2	ABI2	3.73002	3.73002	3.8751		6605	6547	6448		29.6494	29.3891	28.9447
207268_x_at	10152	chr2q33	abl-interactor 2	ABI2	3.4512	3.4512	3.4512		7158	7119	7271		32.1318	31.9567	32.639
209856_x_at	10152	chr2q33	abl-interactor 2	ABI2	2.72259	2.46684	2.72259		8722	9057	8821		39.1525	40.6563	39.5969
216113_at	10152	chr2q33	Abl-interactor 2	ABI2	0.525462	0.525462	0.525462		20336	20313	20652		91.287	91.1837	92.7055
220518_at	25890	chr3q12	ABI family, member 3 (NESH) binding protein	ABI3BP	0.164266	0.164266	0.164266		22203	22205	22213		99.6678	99.6768	99.7127
202123_s_at	25	chr9q34.1	c-abl oncogene 1, non-receptor tyrosine kinase	ABL1	5.01209	5.09087	4.83807		3932	3894	4354		17.6505	17.4799	19.5448
206411_s_at	27	chr1q25.2	v-abl Abelson murine leukemia viral oncogene homolog 2	ABL2	1.08829	1.26126	1.65501		13499	12399	11285		60.5961	55.6583	50.6576
200965_s_at	3983	chr10q25	actin binding LIM protein 1	ABLIM1	6.23994	6.12796	5.61623		2054	2224	2991		9.22027	9.98339	13.4264
210461_s_at	3983	chr10q25	actin binding LIM protein 1	ABLIM1	2.60575	4.03789	3.10722		8807	5969	8029		39.534	26.7945	36.0417
205730_s_at	22885	chr5q32	actin binding LIM protein family, member 3	ABLIM3	1.50951	1.30581	1.97049		11690	12364	10477		52.4756	55.5012	47.0306
214504_at	28	chr9q34.2	ABO blood group (transferase A, alpha 1-3-N-acetylgalactosaminyltransferase; transferase B, alpha 1-3-galactosyltransferase)	ABO	0.80028	0.80028	0.80028		15278	15291	15786		68.5819	68.6403	70.8623
216716_at	28	chr9q34.2	ABO blood group (transferase A, alpha 1-3-N-acetylgalactosaminyltransferase; transferase B, alpha 1-3-galactosyltransferase)	ABO	0.80028	0.80028	0.80028		15278	15291	15786		68.5819	68.6403	70.8623
216929_x_at	28	chr9q34.2	ABO blood group (transferase A, alpha 1-3-N-acetylgalactosaminyltransferase; transferase B, alpha 1-3-galactosyltransferase)	ABO	0.592981	0.592981	0.592981		17701	17751	18183		79.4586	79.6831	81.6223
203559_s_at	26	chr7q36.1	amiloride binding protein 1 (amine oxidase (copper-containing))	ABP1	0.592981	0.592981	0.592981		17701	17751	18183		79.4586	79.6831	81.6223
212895_s_at	29	chr17p13.3	active BCR-related	ABR	4.9038	4.9038	4.9038		4138	4197	4222		18.5752	18.8401	18.9523
214671_s_at	29	chr17p13.3	active BCR-related	ABR	2.23652	2.23652	1.9076		9606	9484	10524		43.1207	42.5731	47.2415
218405_at	29777	chr6p22.2	activator of basal transcription 1	ABT1	4.19134	4.51829	4.07569		5584	4986	6015		25.0662	22.3818	27.0009
213497_at	25841	chr11p13	ankyrin repeat and BTB (POZ) domain containing 2	ABTB2	3.35986	3.53643	2.51441		7406	6959	9296		33.2451	31.2385	41.7291
214274_s_at	30	chr3p22.2	acetyl-CoA acyltransferase 1	ACAA1	7.99009	7.08676	7.92443		680	1237	692		3.05248	5.55281	3.10634
202025_x_at	30	chr3p22.2	acetyl-CoA acyltransferase 1	ACAA1	6.04062	5.35529	5.9727		2281	3396	2393		10.2393	15.2444	10.742
202003_s_at	10449	chr18q21.1	acetyl-CoA acyltransferase 2	ACAA2	6.67893	6.61867	7.25683		1569	1636	1061		7.04314	7.3439	4.76276
202002_at	10449	chr18q21.1	acetyl-CoA acyltransferase 2	ACAA2	1.73463	1.9076	2.1507		10934	10330	10182		49.082	46.3707	45.7063
212186_at	31	chr17q21	acetyl-CoA carboxylase alpha	ACACA	4.95957	4.64015	4.95957		4044	4704	4123		18.1533	21.1159	18.5079
214358_at	31	chr17q21	acetyl-CoA carboxylase alpha	ACACA	1.02357	1.02357	1.02357		13600	13568	13977		61.0495	60.9059	62.7418
49452_at	32	chr12q24.11	acetyl-CoA carboxylase beta	ACACB	1.58226	1.03354	1.58226		11623	13564	11918		52.1749	60.8879	53.4991
43427_at	32	chr12q24.11	acetyl-CoA carboxylase beta	ACACB	1.33929	1.23173	1.57698		12366	13292	11925		55.5102	59.6669	53.5305
221928_at	32	chr12q24.11	acetyl-CoA carboxylase beta	ACACB	1.26126	1.26126	1.26126		12437	12399	12673		55.8289	55.6583	56.8883
214584_x_at	32	chr12q24.11	acetyl-CoA carboxylase beta	ACACB	0.385682	0.592981	0.592981		21094	17751	18183		94.6896	79.6831	81.6223
219986_s_at	80724	chr12q24.12	acyl-CoA dehydrogenase family, member 10	ACAD10	1.9076	1.9076	2.23652		10376	10330	9707		46.5772	46.3707	43.5741
221669_s_at	27034	chr11q25	acyl-CoA dehydrogenase family, member 8	ACAD8	2.99448	2.87865	2.99448		8120	8299	8285		36.4502	37.2537	37.1908
206068_s_at	33	chr2q34	acyl-CoA dehydrogenase, long chain	ACADL	1.51137	1.26126	0.798218		11680	12399	17831		52.4308	55.6583	80.0422
206069_s_at	33	chr2q34	acyl-CoA dehydrogenase, long chain	ACADL	0.592981	0.592981	0.592981		17701	17751	18183		79.4586	79.6831	81.6223
202502_at	34	chr1p31	acyl-CoA dehydrogenase, C-4 to C-12 straight chain	ACADM	3.80073	3.80073	4.36068		6404	6369	5407		28.7471	28.59	24.2717
202366_at	35	chr12q24.31	acyl-CoA dehydrogenase, C-2 to C-3 short chain	ACADS	2.60575	2.35317	2.60575		8807	9387	8940		39.534	42.1376	40.1311
205355_at	36	chr10q26.13	acyl-CoA dehydrogenase, short/branched chain	ACADSB	1.50951	1.33654	2.17369		11690	12342	10155		52.4756	55.4024	45.5851
200710_at	37	chr17p13.1	acyl-CoA dehydrogenase, very long chain	ACADVL	7.62158	6.98282	7.76204		844	1323	767		3.78866	5.93886	3.44301
205679_x_at	176	chr15q26.1	aggrecan	ACAN	1.65501	1.22442	1.65501		11008	13314	11285		49.4142	59.7657	50.6576
217161_x_at	176	chr15q26.1	aggrecan	ACAN	1.26126	1.26126	1.26126		12437	12399	12673		55.8289	55.6583	56.8883
207692_s_at	176	chr15q26.1	aggrecan	ACAN	1.02357	1.02357	1.02357		13600	13568	13977		61.0495	60.9059	62.7418
205212_s_at	9744	chr17p13.1	ArfGAP with coiled-coil, ankyrin repeat and PH domains 1	ACAP1	0.974314	1.4049	1.4049		15021	11967	12343		67.4283	53.7191	55.4069
205213_at	9744	chr17p13.1	ArfGAP with coiled-coil, ankyrin repeat and PH domains 1	ACAP1	0.544536	0.80028	1.26126		20306	15291	12673		91.1523	68.6403	56.8883
212476_at	23527	chr3q29	ArfGAP with coiled-coil, ankyrin repeat and PH domains 2	ACAP2	4.83807	5.09449	4.83807		4292	3890	4354		19.2665	17.462	19.5448
212477_at	23527	chr3q29	ArfGAP with coiled-coil, ankyrin repeat and PH domains 2	ACAP2	0.592981	0.592981	0.592981		17701	17751	18183		79.4586	79.6831	81.6223
205412_at	38	chr11q22.3	acetyl-CoA acetyltransferase 1	ACAT1	5.28303	5.28303	5.52689		3476	3521	3123		15.6035	15.8055	14.0189
209608_s_at	39	chr6q25.3	acetyl-CoA acetyltransferase 2	ACAT2	4.08201	4.08201	5.40306		5807	5850	3321		26.0672	26.2603	14.9078
202324_s_at	64746	chr1q42.12	acyl-CoA binding domain containing 3	ACBD3	6.50148	6.65361	6.53545		1726	1606	1710		7.7479	7.20923	7.67608
202323_s_at	64746	chr1q42.12	acyl-CoA binding domain containing 3	ACBD3	2.80946	3.39582	3.07698		8452	7314	8194		37.9405	32.8321	36.7823
219413_at	79777	chr17q21.31	acyl-CoA binding domain containing 4	ACBD4	2.57794	1.9076	2.1149		9113	10330	10248		40.9077	46.3707	46.0026
204617_s_at	65057	chr16q22.1	adrenocortical dysplasia homolog (mouse)	ACD	2.06093	1.99341	2.06093		10169	10064	10306		45.648	45.1766	46.263
209749_s_at	1636	chr17q23.3	angiotensin I converting enzyme (peptidyl-dipeptidase A) 1	ACE	0.80028	0.80028	0.80028		15278	15291	15786		68.5819	68.6403	70.8623
219962_at	59272	chrXp22	angiotensin I converting enzyme (peptidyl-dipeptidase A) 2	ACE2	0.592981	0.592981	0.592981		17701	17751	18183		79.4586	79.6831	81.6223
222257_s_at	59272	chrXp22	angiotensin I converting enzyme (peptidyl-dipeptidase A) 2	ACE2	0.337236	0.337236	0.337236		21187	21275	21306		95.1071	95.5021	95.6412
210332_at	43	chr7q22	acetylcholinesterase	ACHE	1.02357	1.02357	1.23087		13600	13568	13658		61.0495	60.9059	61.3099
205378_s_at	43	chr7q22	acetylcholinesterase	ACHE	0.80028	0.80028	0.80028		15278	15291	15786		68.5819	68.6403	70.8623
205377_s_at	43	chr7q22	acetylcholinesterase	ACHE	0.592981	0.592981	0.592981		17701	17751	18183		79.4586	79.6831	81.6223
201715_s_at	22985	chr14q11.2	apoptotic chromatin condensation inducer 1	ACIN1	4.08201	3.99421	4.42599		5807	6006	5236		26.0672	26.9605	23.5041
201128_s_at	47	chr17q21.2	ATP citrate lyase	ACLY	7.84926	7.84926	7.84926		745	746	724		3.34426	3.34875	3.24999
210337_s_at	47	chr17q21.2	ATP citrate lyase	ACLY	5.84953	5.87289	5.78473		2567	2568	2707		11.5231	11.5276	12.1515
201127_s_at	47	chr17q21.2	ATP citrate lyase	ACLY	5.27062	5.27062	5.49064		3492	3562	3180		15.6754	15.9896	14.2748
218981_at	57001	chr7q21.3	ACN9 homolog (S. cerevisiae)	ACN9	1.9076	1.95661	1.9076		10376	10300	10524		46.5772	46.236	47.2415
207071_s_at	48	chr9p21.1	aconitase 1, soluble	ACO1	5.12664	5.12664	5.39011		3739	3816	3338		16.7841	17.1298	14.9841
200793_s_at	50	chr22q13.2	aconitase 2, mitochondrial	ACO2	5.1499	4.70636	5.60296		3726	4569	2999		16.7258	20.5099	13.4623
217307_at	50	chr22q13.2	aconitase 2, mitochondrial	ACO2	0.592981	0.592981	0.592981		17701	17751	18183		79.4586	79.6831	81.6223
202982_s_at	10965 /// 641371	chr14q24.3	acyl-CoA thioesterase 1 /// acyl-CoA thioesterase 2	ACOT1 /// ACOT2	3.44031	2.79398	4.29297		7357	8541	5514		33.0251	38.34	24.752
214763_at	26027	chr1p32.3	acyl-CoA thioesterase 11	ACOT11	1.65501	1.43172	1.8783		11008	11933	11024		49.4142	53.5665	49.486
216103_at	26027	chr1p32.3	acyl-CoA thioesterase 11	ACOT11	0.337236	0.337236	0.337236		21187	21275	21306		95.1071	95.5021	95.6412
204565_at	55856	chr6p22.3	acyl-CoA thioesterase 13	ACOT13	6.27761	5.83976	6.56888		2015	2623	1669		9.0452	11.7745	7.49203
208002_s_at	11332	chr1p36	acyl-CoA thioesterase 7	ACOT7	6.0861	6.39688	4.44797		2207	1890	5155		9.90708	8.48409	23.1405
215728_s_at	11332	chr1p36	acyl-CoA thioesterase 7	ACOT7	3.12596	3.53643	1.81135		7944	6959	11110		35.6601	31.2385	49.8721
204212_at	10005	chr20q13.12	acyl-CoA thioesterase 8	ACOT8	3.65566	3.71903	3.65566		6710	6626	6862		30.1208	29.7437	30.8031
221641_s_at	23597	chrXp22.11	acyl-CoA thioesterase 9	ACOT9	6.01179	5.85638	5.20359		2334	2595	3668		10.4772	11.6488	16.4654
209600_s_at	51	chr17q25.1	acyl-CoA oxidase 1, palmitoyl	ACOX1	3.31333	3.31333	3.31333		7440	7384	7591		33.3977	33.1463	34.0755
213501_at	51	chr17q25.1	acyl-CoA oxidase 1, palmitoyl	ACOX1	2.51169	2.80946	2.80946		9154	8357	8541		41.0917	37.514	38.34
209601_at	51	chr17q25.1	acyl-CoA oxidase 1, palmitoyl	ACOX1	0.80028	0.80028	0.80028		15278	15291	15786		68.5819	68.6403	70.8623
207656_s_at	51	chr17q25.1	acyl-CoA oxidase 1, palmitoyl	ACOX1	0.80028	0.594169	0.80028		15278	17749	15786		68.5819	79.6741	70.8623
205364_at	8309	chr3p14.3	acyl-CoA oxidase 2, branched chain	ACOX2	1.50951	0.873495	1.98374		11690	15167	10463		52.4756	68.0837	46.9677
204241_at	8310	chr4p15.3	acyl-CoA oxidase 3, pristanoyl	ACOX3	2.38168	2.23652	2.23652		9506	9484	9707		42.6718	42.5731	43.5741
204242_s_at	8310	chr4p15.3	acyl-CoA oxidase 3, pristanoyl	ACOX3	2.23652	2.23652	2.23652		9606	9484	9707		43.1207	42.5731	43.5741
220845_at	55289	chr2q13	acyl-CoA oxidase-like	ACOXL	0.337236	0.337236	0.337236		21187	21275	21306		95.1071	95.5021	95.6412
215227_x_at	52	chr2p25	acid phosphatase 1, soluble	ACP1	6.43498	6.37392	6.31193		1806	1924	1978		8.10702	8.63671	8.87911
201630_s_at	52	chr2p25	acid phosphatase 1, soluble	ACP1	5.67061	5.67061	5.67061		2827	2873	2883		12.6902	12.8967	12.9416
201629_s_at	52	chr2p25	acid phosphatase 1, soluble	ACP1	5.01209	5.95603	5.29258		3932	2452	3512		17.6505	11.0069	15.7651
202767_at	53	chr11p11.2|11p12-p11	acid phosphatase 2, lysosomal	ACP2	5.05612	5.05612	5.05612		3831	3920	3942		17.1971	17.5966	17.6954
204638_at	54	chr19p13.3-p13.2	acid phosphatase 5, tartrate resistant	ACP5	0.80028	0.80028	0.80028		15278	15291	15786		68.5819	68.6403	70.8623
218795_at	51205	chr1q21	acid phosphatase 6, lysophosphatidic	ACP6	4.56087	4.59163	4.10446		4821	4803	5963		21.6412	21.5604	26.7675
204393_s_at	55	chr3q22.1	acid phosphatase, prostate	ACPP	0.80028	0.80028	0.80028		15278	15291	15786		68.5819	68.6403	70.8623
207427_at	49	chr22q13.33	acrosin	ACR	0.80028	0.80028	0.80028		15278	15291	15786		68.5819	68.6403	70.8623
207969_x_at	56	chr11q24.2	acrosomal vesicle protein 1	ACRV1	0.80028	0.80028	0.80028		15278	15291	15786		68.5819	68.6403	70.8623
207990_x_at	56	chr11q24.2	acrosomal vesicle protein 1	ACRV1	0.80028	0.80028	0.80028		15278	15291	15786		68.5819	68.6403	70.8623
206776_x_at	56	chr11q24.2	acrosomal vesicle protein 1	ACRV1	0.592981	0.765952	1.22693		17701	17435	13690		79.4586	78.2646	61.4535
207991_x_at	56	chr11q24.2	acrosomal vesicle protein 1	ACRV1	0.592981	0.830672	0.592981		17701	15222	18183		79.4586	68.3306	81.6223
207973_x_at	56	chr11q24.2	acrosomal vesicle protein 1	ACRV1	0.592981	0.592981	0.80028		17701	17751	15786		79.4586	79.6831	70.8623
208013_s_at	56	chr11q24.2	acrosomal vesicle protein 1	ACRV1	0.525462	0.525462	0.525462		20336	20313	20652		91.287	91.1837	92.7055
206465_at	23205	chr15q23-q24	acyl-CoA synthetase bubblegum family member 1	ACSBG1	0.592981	0.592981	0.592981		17701	17751	18183		79.4586	79.6831	81.6223
206466_at	23205	chr15q23-q24	acyl-CoA synthetase bubblegum family member 1	ACSBG1	0.525462	0.525462	0.525462		20336	20313	20652		91.287	91.1837	92.7055
221716_s_at	81616	chr19p13.3	acyl-CoA synthetase bubblegum family member 2	ACSBG2	0.592981	0.592981	0.592981		17701	17751	18183		79.4586	79.6831	81.6223
218844_at	80221	chr17q21.33	acyl-CoA synthetase family member 2	ACSF2	3.54701	2.60575	3.21809		7054	8701	7849		31.6649	39.0582	35.2336
201963_at	2180	chr4q35	acyl-CoA synthetase long-chain family member 1	ACSL1	4.80405	6.01246	6.40222		4328	2364	1875		19.4281	10.6118	8.41675
207275_s_at	2180	chr4q35	acyl-CoA synthetase long-chain family member 1	ACSL1	3.18519	4.53109	4.9038		7755	4969	4222		34.8117	22.3055	18.9523
201662_s_at	2181	chr2q34-q35	acyl-CoA synthetase long-chain family member 3	ACSL3	5.23295	6.2082	6.39122		3551	2123	1881		15.9402	9.53001	8.44369
201660_at	2181	chr2q34-q35	acyl-CoA synthetase long-chain family member 3	ACSL3	4.73349	4.73349	5.18796		4469	4501	3727		20.061	20.2047	16.7303
201661_s_at	2181	chr2q34-q35	acyl-CoA synthetase long-chain family member 3	ACSL3	4.37676	4.79225	5.19387		5227	4406	3679		23.4637	19.7782	16.5148
202422_s_at	2182	chrXq22.3-q23	acyl-CoA synthetase long-chain family member 4	ACSL4	2.80946	3.2504	3.12466		8452	7577	8008		37.9405	34.0127	35.9474
218322_s_at	51703	chr10q25.1-q25.2	acyl-CoA synthetase long-chain family member 5	ACSL5	1.05039	0.80028	1.90512		13568	15291	10981		60.9059	68.6403	49.293
216409_at	23305	chr5q31	Acyl-CoA synthetase long-chain family member 6	ACSL6	0.592981	0.592981	0.592981		17701	17751	18183		79.4586	79.6831	81.6223
213683_at	100505572 /// 23305	chr5q31	acyl-CoA synthetase long-chain family member 6 /// uncharacterized LOC100505572	ACSL6 /// LOC100505572	0.592981	0.592981	0.592981		17701	17751	18183		79.4586	79.6831	81.6223
211207_s_at	100505572 /// 23305	chr5q31	acyl-CoA synthetase long-chain family member 6 /// uncharacterized LOC100505572	ACSL6 /// LOC100505572	0.337236	0.337236	0.337236		21187	21275	21306		95.1071	95.5021	95.6412
215432_at	116285	chr16p12.3	acyl-CoA synthetase medium-chain family member 1	ACSM1	0.592981	0.592981	0.592981		17701	17751	18183		79.4586	79.6831	81.6223
214069_at	123876 /// 348158	chr16p12.3	acyl-CoA synthetase medium-chain family member 2A /// acyl-CoA synthetase medium-chain family member 2B	ACSM2A /// ACSM2B	1.02357	1.02357	1.19654		13600	13568	13719		61.0495	60.9059	61.5837
205942_s_at	6296	chr16p13.11	acyl-CoA synthetase medium-chain family member 3	ACSM3	0.698433	0.525462	0.698433		17502	20313	17995		78.5653	91.1837	80.7784
210377_at	6296	chr16p13.11	acyl-CoA synthetase medium-chain family member 3	ACSM3	0.19336	0.525462	0.525462		22173	20313	20652		99.5332	91.1837	92.7055
89977_at	54988	chr16p12.3	acyl-CoA synthetase medium-chain family member 5	ACSM5	0.911926	0.911926	0.911926		15085	15132	15525		67.7156	67.9266	69.6907
220061_at	54988	chr16p12.3	acyl-CoA synthetase medium-chain family member 5	ACSM5	0.592981	0.592981	0.592981		17701	17751	18183		79.4586	79.6831	81.6223
219616_at	79611	chr12q21.31	acyl-CoA synthetase short-chain family member 3	ACSS3	3.06438	1.99341	2.63379		8056	10064	8913		36.1629	45.1766	40.0099
203872_at	58	chr1q42.13	actin, alpha 1, skeletal muscle	ACTA1	6.06471	2.23652	1.56824		2237	9484	11936		10.0417	42.5731	53.5799
200974_at	59	chr10q23.3	actin, alpha 2, smooth muscle, aorta	ACTA2	6.70417	6.70417	6.23679		1542	1561	2081		6.92194	7.00723	9.34147
215787_at	59	chr10q23.3	Actin, alpha 2, smooth muscle, aorta	ACTA2	0.337236	0.337236	0.337236		21187	21275	21306		95.1071	95.5021	95.6412
AFFX-HSAC07/X00351_3_at	100505829 /// 60	chr7p22	actin, beta /// actin, beta /// uncharacterized LOC100505829	ACTB /// ACTB /// LOC100505829	10.8525	10.9029	10.399		43	31	96		0.193024	0.139157	0.430938
AFFX-HSAC07/X00351_M_at	100505829 /// 60	chr7p22	actin, beta /// actin, beta /// uncharacterized LOC100505829	ACTB /// ACTB /// LOC100505829	10.2748	10.5012	9.3948		103	83	251		0.46236	0.372582	1.12672
AFFX-HSAC07/X00351_5_at	100505829 /// 60	chr7p22	actin, beta /// actin, beta /// uncharacterized LOC100505829	ACTB /// ACTB /// LOC100505829	8.38017	9.06086	7.36525		524	316	996		2.3522	1.4185	4.47098
200801_x_at	100505829 /// 60	chr7p22	actin, beta /// uncharacterized LOC100505829	ACTB /// LOC100505829	11.2473	11.321	10.6336		8	5	62		0.0359115	0.0224447	0.278314
213867_x_at	100505829 /// 60	chr7p22	actin, beta /// uncharacterized LOC100505829	ACTB /// LOC100505829	11.2179	11.2473	10.6725		10	8	57		0.0448893	0.0359115	0.255869
205132_at	70	chr15q14	actin, alpha, cardiac muscle 1	ACTC1	5.74423	4.22049	4.3998		2718	5555	5293		12.2009	24.936	23.7599
221607_x_at	71	chr17q25	actin, gamma 1	ACTG1	11.1228	11.1443	10.893		17	11	31		0.0763119	0.0493783	0.139157
201550_x_at	71	chr17q25	actin, gamma 1	ACTG1	11.0473	11.0742	10.8037		21	17	38		0.0942676	0.0763119	0.17058
211970_x_at	71	chr17q25	actin, gamma 1	ACTG1	11.041	11.041	10.7444		22	22	43		0.0987566	0.0987566	0.193024
211995_x_at	71	chr17q25	actin, gamma 1	ACTG1	10.9063	10.9416	10.5874		36	28	68		0.161602	0.12569	0.305248
212988_x_at	71	chr17q25	actin, gamma 1	ACTG1	10.897	10.8867	10.6125		38	35	66		0.17058	0.157113	0.29627
211983_x_at	71	chr17q25	actin, gamma 1	ACTG1	10.849	10.8972	10.7024		44	32	51		0.197513	0.143646	0.228936
213214_x_at	71	chr17q25	actin, gamma 1	ACTG1	10.8484	10.8777	10.5587		45	37	72		0.202002	0.166091	0.323203
212363_x_at	71	chr17q25	actin, gamma 1	ACTG1	10.8381	10.8587	10.4974		47	38	83		0.21098	0.17058	0.372582
208498_s_at	276 /// 277 /// 278 /// 279 /// 280 /// 648740	chr1p21 /// chr1p21.1	actin, gamma 1 pseudogene 4 /// amylase, alpha 1A (salivary) /// amylase, alpha 1B (salivary) /// amylase, alpha 1C (salivary) /// amylase, alpha 2A (pancreatic) /// amylase, alpha 2B (pancreatic)	ACTG1P4 /// AMY1A /// AMY1B /// AMY1C /// AMY2A /// AMY2B	0.779288	0.525462	1.208		17410	20313	13708		78.1524	91.1837	61.5343
202274_at	72	chr2p13.1	actin, gamma 2, smooth muscle, enteric	ACTG2	4.08201	2.12312	2.80946		5807	9930	8541		26.0672	44.5751	38.34
202666_s_at	86	chr3q26.33	actin-like 6A	ACTL6A	4.05333	4.05333	3.7677		5905	5884	6695		26.5072	26.4129	30.0534
206014_at	51412	chr7q22	actin-like 6B	ACTL6B	1.02357	1.02357	1.02357		13600	13568	13977		61.0495	60.9059	62.7418
206013_s_at	51412	chr7q22	actin-like 6B	ACTL6B	0.337236	0.337236	0.544536		21187	21275	20619		95.1071	95.5021	92.5573
220501_at	10881	chr9q31	actin-like 7A	ACTL7A	0.592981	0.592981	0.592981		17701	17751	18183		79.4586	79.6831	81.6223
220498_at	10880	chr9q31	actin-like 7B	ACTL7B	1.02357	1.02357	1.26126		13600	13568	12673		61.0495	60.9059	56.8883
214957_at	81569	chr1p36.2-p35	actin-like 8	ACTL8	1.26126	1.26126	1.26126		12437	12399	12673		55.8289	55.6583	56.8883
208636_at	87	chr14q24|14q22-q24	actinin, alpha 1	ACTN1	8.08715	8.80109	7.47521		639	382	927		2.86843	1.71477	4.16124
208637_x_at	87	chr14q24|14q22-q24	actinin, alpha 1	ACTN1	7.20231	8.10753	6.36811		1107	631	1907		4.96925	2.83252	8.5604
211160_x_at	87	chr14q24|14q22-q24	actinin, alpha 1	ACTN1	7.00678	7.72066	6.33448		1238	809	1956		5.5573	3.63155	8.78036
203861_s_at	88	chr1q42-q43	actinin, alpha 2	ACTN2	0.80028	0.80028	0.80028		15278	15291	15786		68.5819	68.6403	70.8623
203862_s_at	88	chr1q42-q43	actinin, alpha 2	ACTN2	0.592981	0.592981	0.592981		17701	17751	18183		79.4586	79.6831	81.6223
203864_s_at	88	chr1q42-q43	actinin, alpha 2	ACTN2	0.592981	0.592981	0.592981		17701	17751	18183		79.4586	79.6831	81.6223
203863_at	88	chr1q42-q43	actinin, alpha 2	ACTN2	0.337236	0.337236	0.592981		21187	21275	18183		95.1071	95.5021	81.6223
206891_at	89	chr11q13.1	actinin, alpha 3	ACTN3	0.8506	0.8506	1.02357		15172	15187	13977		68.1061	68.1735	62.7418
200601_at	81	chr19q13	actinin, alpha 4	ACTN4	4.95256	4.54035	4.39671		4053	4915	5299		18.1937	22.0631	23.7869
222230_s_at	55860	chr14q23.1	actin-related protein 10 homolog (S. cerevisiae)	ACTR10	7.40601	7.6478	7.02516		976	853	1226		4.3812	3.82906	5.50343
200721_s_at	10121	chr10q24.32	ARP1 actin-related protein 1 homolog A, centractin alpha (yeast)	ACTR1A	5.46823	5.01811	4.24545		3180	3994	5646		14.2748	17.9288	25.3445
200720_s_at	10121	chr10q24.32	ARP1 actin-related protein 1 homolog A, centractin alpha (yeast)	ACTR1A	5.05612	5.05612	4.39704		3831	3920	5298		17.1971	17.5966	23.7824
202135_s_at	10120	chr2q11.1-q11.2	ARP1 actin-related protein 1 homolog B, centractin beta (yeast)	ACTR1B	5.30151	4.93715	5.15391		3463	4162	3759		15.5452	18.6829	16.8739
200728_at	10097	chr2p14	ARP2 actin-related protein 2 homolog (yeast)	ACTR2	7.50173	8.27255	7.00678		920	556	1238		4.12982	2.49585	5.5573
200729_s_at	10097	chr2p14	ARP2 actin-related protein 2 homolog (yeast)	ACTR2	6.7361	7.40181	5.93307		1514	996	2467		6.79625	4.47098	11.0742
200727_s_at	10097	chr2p14	ARP2 actin-related protein 2 homolog (yeast)	ACTR2	1.45131	2.23652	1.65501		12102	9484	11285		54.3251	42.5731	50.6576
213101_s_at	10096	chr2q14.1	ARP3 actin-related protein 3 homolog (yeast)	ACTR3	8.80394	9.30249	8.06671		374	260	634		1.67886	1.16712	2.84598
200996_at	10096	chr2q14.1	ARP3 actin-related protein 3 homolog (yeast)	ACTR3	7.7536	8.08535	7.16844		781	639	1120		3.50586	2.86843	5.02761
213102_at	10096	chr2q14.1	ARP3 actin-related protein 3 homolog (yeast)	ACTR3	7.54583	8.06215	6.96966		885	651	1283		3.97271	2.9223	5.7593
218868_at	57180	chr7q36.1	ARP3 actin-related protein 3 homolog B (yeast)	ACTR3B	1.26126	1.05396	1.48455		12437	13518	12199		55.8289	60.6814	54.7605
219623_at	79913	chr20q11.23	ARP5 actin-related protein 5 homolog (yeast)	ACTR5	2.01489	2.23652	2.66523		10219	9484	8878		45.8724	42.5731	39.8528
222147_s_at	79913	chr20q11.23	ARP5 actin-related protein 5 homolog (yeast)	ACTR5	1.26126	1.26126	1.26126		12437	12399	12673		55.8289	55.6583	56.8883
218395_at	64431	chr12q23.1	ARP6 actin-related protein 6 homolog (yeast)	ACTR6	3.94734	3.73002	3.80226		6145	6547	6534		27.5845	29.3891	29.3307
218658_s_at	93973	---	ARP8 actin-related protein 8 homolog (yeast)	ACTR8	0.80028	1.4363	1.57417		15278	11928	11928		68.5819	53.544	53.544
203935_at	90	chr2q23-q24	activin A receptor, type I	ACVR1	4.70856	4.9038	4.70856		4549	4197	4646		20.4202	18.8401	20.8556
213198_at	91	chr12q13	activin A receptor, type IB	ACVR1B	6.10718	5.65369	5.79708		2183	2906	2679		9.79934	13.0448	12.0259
205209_at	91	chr12q13	activin A receptor, type IB	ACVR1B	1.02357	1.02357	1.02357		13600	13568	13977		61.0495	60.9059	62.7418
208222_at	91	chr12q13	activin A receptor, type IB	ACVR1B	0.80028	0.80028	0.80028		15278	15291	15786		68.5819	68.6403	70.8623
208223_s_at	91	chr12q13	activin A receptor, type IB	ACVR1B	0.80028	0.80028	0.80028		15278	15291	15786		68.5819	68.6403	70.8623
208219_at	91	chr12q13	activin A receptor, type IB	ACVR1B	0.592981	0.592981	0.592981		17701	17751	18183		79.4586	79.6831	81.6223
208218_s_at	91	chr12q13	activin A receptor, type IB	ACVR1B	0.592981	0.38687	0.38687		17701	21239	21266		79.4586	95.3405	95.4617
205327_s_at	92	chr2q22.3	activin A receptor, type IIA	ACVR2A	2.99448	3.33288	3.57599		8120	7360	7102		36.4502	33.0386	31.8804
220028_at	93	chr3p22	activin A receptor, type IIB	ACVR2B	1.65501	1.65501	1.81704		11008	11008	11105		49.4142	49.4142	49.8496
215590_x_at	100128640	chr3p22.2	ACVR2B antisense RNA 1 (non-protein coding)	ACVR2B-AS1	0.80028	0.80028	0.80028		15278	15291	15786		68.5819	68.6403	70.8623
210838_s_at	94	chr12q13.13	activin A receptor type II-like 1	ACVRL1	0.80028	0.80028	0.80028		15278	15291	15786		68.5819	68.6403	70.8623
205260_s_at	97	chr14q24.3	acylphosphatase 1, erythrocyte (common) type	ACYP1	2.44382	2.44382	2.23652		9271	9252	9707		41.6169	41.5316	43.5741
206833_s_at	98	chr2p16.2	acylphosphatase 2, muscle type	ACYP2	3.54292	3.65566	3.65566		7057	6684	6862		31.6784	30.004	30.8031
204639_at	100	chr20q13.12	adenosine deaminase	ADA	3.65566	4.08364	3.31333		6710	5847	7591		30.1208	26.2468	34.0755
216705_s_at	100	chr20q13.12	adenosine deaminase	ADA	2.42169	2.46684	2.1691		9294	9057	10156		41.7202	40.6563	45.5896
202603_at	102	chr15q22	ADAM metallopeptidase domain 10	ADAM10	7.62158	7.69593	7.65446		844	825	824		3.78866	3.70337	3.69888
202604_x_at	102	chr15q22	ADAM metallopeptidase domain 10	ADAM10	3.70649	3.73002	3.73002		6660	6547	6746		29.8963	29.3891	30.2824
214895_s_at	102	chr15q22	ADAM metallopeptidase domain 10	ADAM10	3.3057	3.85608	3.4512		7614	6316	7271		34.1787	28.3521	32.639
207880_at	4185	chr17q21.3	ADAM metallopeptidase domain 11	ADAM11	0.592981	0.592981	0.592981		17701	17751	18183		79.4586	79.6831	81.6223
204943_at	8038	chr10q26.3	ADAM metallopeptidase domain 12	ADAM12	1.26126	1.51385	1.26126		12437	11634	12673		55.8289	52.2243	56.8883
202952_s_at	8038	chr10q26.3	ADAM metallopeptidase domain 12	ADAM12	1.26126	1.34399	1.26126		12437	12337	12673		55.8289	55.38	56.8883
213790_at	8038	chr10q26.3	ADAM metallopeptidase domain 12	ADAM12	1.05537	1.4049	1.4049		13537	11967	12343		60.7667	53.7191	55.4069
215613_at	8038	chr10q26.3	ADAM metallopeptidase domain 12	ADAM12	0.80028	0.80028	0.80028		15278	15291	15786		68.5819	68.6403	70.8623
217007_s_at	8751	chr1q21.3	ADAM metallopeptidase domain 15	ADAM15	1.26126	1.02357	0.80028		12437	13568	15786		55.8289	60.9059	70.8623
213532_at	6868	chr2p25	ADAM metallopeptidase domain 17	ADAM17	4.82116	4.82116	4.82116		4308	4343	4416		19.3383	19.4954	19.8231
205745_x_at	6868	chr2p25	ADAM metallopeptidase domain 17	ADAM17	3.57729	3.22669	3.53643		6929	7595	7146		31.1038	34.0935	32.0779
205746_s_at	6868	chr2p25	ADAM metallopeptidase domain 17	ADAM17	1.26126	1.26126	1.26126		12437	12399	12673		55.8289	55.6583	56.8883
207597_at	8749	chr8p11.22	ADAM metallopeptidase domain 18	ADAM18	0.337236	0.337236	0.337236		21187	21275	21306		95.1071	95.5021	95.6412
209765_at	8728	chr5q33.3	ADAM metallopeptidase domain 19	ADAM19	5.58842	6.60885	4.11977		2986	1654	5878		13.404	7.4247	26.386
221128_at	8728	chr5q33.3	ADAM metallopeptidase domain 19	ADAM19	0.80028	0.80028	0.80028		15278	15291	15786		68.5819	68.6403	70.8623
207664_at	2515	chr8p11.2	ADAM metallopeptidase domain 2	ADAM2	0.337236	0.337236	0.337236		21187	21275	21306		95.1071	95.5021	95.6412
207422_at	8748	chr14q24.1	ADAM metallopeptidase domain 20	ADAM20	0.592981	0.592981	0.592981		17701	17751	18183		79.4586	79.6831	81.6223
207423_s_at	8748	chr14q24.1	ADAM metallopeptidase domain 20	ADAM20	0.592981	0.592981	0.592981		17701	17751	18183		79.4586	79.6831	81.6223
207665_at	8747	chr14q24.1	ADAM metallopeptidase domain 21	ADAM21	0.525462	0.525462	0.352491		20336	20313	21292		91.287	91.1837	95.5784
208237_x_at	53616	chr7q21	ADAM metallopeptidase domain 22	ADAM22	0.80028	0.80028	0.80028		15278	15291	15786		68.5819	68.6403	70.8623
208227_x_at	53616	chr7q21	ADAM metallopeptidase domain 22	ADAM22	0.80028	0.592981	0.592981		15278	17751	18183		68.5819	79.6831	81.6223
208226_x_at	53616	chr7q21	ADAM metallopeptidase domain 22	ADAM22	0.592981	0.592981	0.592981		17701	17751	18183		79.4586	79.6831	81.6223
206616_s_at	53616	chr7q21	ADAM metallopeptidase domain 22	ADAM22	0.480543	0.80028	0.62731		20916	15291	18127		93.8906	68.6403	81.3709
206615_s_at	53616	chr7q21	ADAM metallopeptidase domain 22	ADAM22	0.337236	0.544536	0.337236		21187	20288	21306		95.1071	91.0715	95.6412
213411_at	53616	chr7q21	ADAM metallopeptidase domain 22	ADAM22	0.337236	0.337236	0.337236		21187	21275	21306		95.1071	95.5021	95.6412
206046_at	8745	chr2q33	ADAM metallopeptidase domain 23	ADAM23	1.65501	1.65501	1.65501		11008	11008	11285		49.4142	49.4142	50.6576
213808_at	8745	chr2q33	ADAM metallopeptidase domain 23	ADAM23	0.594855	0.594855	1.02357		17692	17744	13977		79.4182	79.6517	62.7418
208269_s_at	10863	chr8p21.2	ADAM metallopeptidase domain 28	ADAM28	0.80028	0.80028	0.80028		15278	15291	15786		68.5819	68.6403	70.8623
205997_at	10863	chr8p21.2	ADAM metallopeptidase domain 28	ADAM28	0.80028	0.80028	0.612055		15278	15291	18148		68.5819	68.6403	81.4652
208268_at	10863	chr8p21.2	ADAM metallopeptidase domain 28	ADAM28	0.164266	0.164266	0.164266		22203	22205	22213		99.6678	99.6768	99.7127
221337_s_at	11086	chr4q34	ADAM metallopeptidase domain 29	ADAM29	0.592981	0.592981	0.592981		17701	17751	18183		79.4586	79.6831	81.6223
221446_at	11085	chr1p12	ADAM metallopeptidase domain 30	ADAM30	0.80028	0.80028	0.80028		15278	15291	15786		68.5819	68.6403	70.8623
216276_s_at	1587	chr8p11.23	ADAM metallopeptidase domain 3A (pseudogene)	ADAM3A	0.337236	0.482739	0.337236		21187	21150	21306		95.1071	94.941	95.6412
216998_s_at	255926	chr8p11.22	ADAM metallopeptidase domain 5, pseudogene	ADAM5P	0.80028	0.80028	0.80028		15278	15291	15786		68.5819	68.6403	70.8623
217003_s_at	255926	chr8p11.22	ADAM metallopeptidase domain 5, pseudogene	ADAM5P	0.592981	0.385682	0.592981		17701	21241	18183		79.4586	95.3495	81.6223
211238_at	8756	chr8p21.2	ADAM metallopeptidase domain 7	ADAM7	0.592981	0.525462	0.765952		17701	20313	17872		79.4586	91.1837	80.2262
211239_s_at	8756	chr8p21.2	ADAM metallopeptidase domain 7	ADAM7	0.525462	0.525462	0.525462		20336	20313	20652		91.287	91.1837	92.7055
205180_s_at	101	chr10q26.3	ADAM metallopeptidase domain 8	ADAM8	1.26126	1.26126	1.26126		12437	12399	12673		55.8289	55.6583	56.8883
205179_s_at	101	chr10q26.3	ADAM metallopeptidase domain 8	ADAM8	0.80028	0.80028	0.80028		15278	15291	15786		68.5819	68.6403	70.8623
202381_at	8754	chr8p11.22	ADAM metallopeptidase domain 9	ADAM9	8.24693	7.94162	8.39918		572	704	495		2.56767	3.16021	2.22202
206134_at	27299	chr8p21.2	ADAM-like, decysin 1	ADAMDEC1	0.337236	0.337236	0.337236		21187	21275	21306		95.1071	95.5021	95.6412
222162_s_at	9510	chr21q21.2	ADAM metallopeptidase with thrombospondin type 1 motif, 1	ADAMTS1	5.51432	5.71706	5.71706		3102	2804	2801		13.9247	12.587	12.5735
221421_s_at	81792	chr5q35	ADAM metallopeptidase with thrombospondin type 1 motif, 12	ADAMTS12	1.02357	1.19654	1.02357		13600	13336	13977		61.0495	59.8644	62.7418
220208_at	11093	chr9q34	ADAM metallopeptidase with thrombospondin type 1 motif, 13	ADAMTS13	1.26126	1.26126	1.26126		12437	12399	12673		55.8289	55.6583	56.8883
214454_at	9509	chr5qter	ADAM metallopeptidase with thrombospondin type 1 motif, 2	ADAMTS2	1.22442	1.65501	1.65501		13358	11008	11285		59.9632	49.4142	50.6576
214535_s_at	9509	chr5qter	ADAM metallopeptidase with thrombospondin type 1 motif, 2	ADAMTS2	0.62731	0.988506	0.80028		17628	14992	15786		79.1309	67.2981	70.8623
220717_at	80070	chr12q12	ADAM metallopeptidase with thrombospondin type 1 motif, 20	ADAMTS20	0.80028	0.80028	0.80028		15278	15291	15786		68.5819	68.6403	70.8623
214913_at	9508	chr4q13.3	ADAM metallopeptidase with thrombospondin type 1 motif, 3	ADAMTS3	2.38412	2.38412	2.38412		9323	9294	9487		41.8503	41.7202	42.5865
219935_at	11096	chr21q21.3	ADAM metallopeptidase with thrombospondin type 1 motif, 5	ADAMTS5	1.24686	1.02357	0.816272		13319	13568	15738		59.7881	60.9059	70.6469
220866_at	11174	chr5q12	ADAM metallopeptidase with thrombospondin type 1 motif, 6	ADAMTS6	0.592981	0.592981	0.592981		17701	17751	18183		79.4586	79.6831	81.6223
220706_at	11173	chr15q24.2	ADAM metallopeptidase with thrombospondin type 1 motif, 7	ADAMTS7	0.80028	0.886098	0.80028		15278	15149	15786		68.5819	68.0029	70.8623
220705_s_at	100291699 /// 11173	chr15q24.2	ADAM metallopeptidase with thrombospondin type 1 motif, 7 /// A disintegrin and metalloproteinase with thrombospondin motifs 7-like	ADAMTS7 /// LOC100291699	1.9076	1.9076	1.9076		10376	10330	10524		46.5772	46.3707	47.2415
220677_s_at	11095	chr11q25	ADAM metallopeptidase with thrombospondin type 1 motif, 8	ADAMTS8	0.945202	1.02357	1.02357		15051	13568	13977		67.563	60.9059	62.7418
220676_at	11095	chr11q25	ADAM metallopeptidase with thrombospondin type 1 motif, 8	ADAMTS8	0.6605	0.592981	0.592981		17556	17751	18183		78.8077	79.6831	81.6223
220287_at	56999	chr3p14.1	ADAM metallopeptidase with thrombospondin type 1 motif, 9	ADAMTS9	1.02357	1.02357	1.02357		13600	13568	13977		61.0495	60.9059	62.7418
206629_at	9719	chr9q34.2	ADAMTS-like 2	ADAMTSL2	0.592981	0.592981	0.592981		17701	17751	18183		79.4586	79.6831	81.6223
213974_at	57188	chr15q25.2	ADAMTS-like 3	ADAMTSL3	1.9476	1.26126	2.19165		10352	12399	10128		46.4695	55.6583	45.4639
220578_at	54507	chr1q21.3	ADAMTS-like 4	ADAMTSL4	0.816272	0.816272	1.02357		15238	15242	13977		68.4024	68.4203	62.7418
90265_at	11033	chr7p22.3	ArfGAP with dual PH domains 1	ADAP1	2.84047	2.98981	3.22063		8426	8113	7846		37.8238	36.4187	35.2202
219150_s_at	11033	chr7p22.3	ArfGAP with dual PH domains 1	ADAP1	1.39927	1.65501	1.65501		12335	11008	11285		55.371	49.4142	50.6576
219358_s_at	55803	chr17q11.2	ArfGAP with dual PH domains 2	ADAP2	0.80028	0.80028	0.80028		15278	15291	15786		68.5819	68.6403	70.8623
201786_s_at	103	chr1q21.3	adenosine deaminase, RNA-specific	ADAR	7.02463	6.7004	6.4083		1227	1568	1860		5.50792	7.03865	8.34942
203865_s_at	104	chr21q22.3	adenosine deaminase, RNA-specific, B1	ADARB1	2.15379	2.23652	2.96446		10065	9484	8360		45.1811	42.5731	37.5275
209979_at	104	chr21q22.3	adenosine deaminase, RNA-specific, B1	ADARB1	0.970452	1.19374	1.26126		15029	13356	12673		67.4642	59.9542	56.8883
207999_s_at	104	chr21q22.3	adenosine deaminase, RNA-specific, B1	ADARB1	0.816272	0.816272	1.02357		15238	15242	13977		68.4024	68.4203	62.7418
220648_at	105	chr10p15.3	adenosine deaminase, RNA-specific, B2	ADARB2	0.592981	0.592981	0.592981		17701	17751	18183		79.4586	79.6831	81.6223
219384_s_at	23536	chr16q23.1	adenosine deaminase, tRNA-specific 1	ADAT1	2.60575	2.60575	2.60575		8807	8701	8940		39.534	39.0582	40.1311
221893_s_at	90956	chr7q34	aarF domain containing kinase 2	ADCK2	2.76881	3.10722	3.50097		8685	7833	7206		38.9864	35.1618	32.3473
44120_at	90956	chr7q34	aarF domain containing kinase 2	ADCK2	2.451	2.76051	3.13589		9270	8564	7998		41.6124	38.4432	35.9025
221894_at	90956	chr7q34	aarF domain containing kinase 2	ADCK2	2.23652	2.23652	2.23652		9606	9484	9707		43.1207	42.5731	43.5741
222117_s_at	90956	chr7q34	aarF domain containing kinase 2	ADCK2	0.592981	0.592981	0.592981		17701	17751	18183		79.4586	79.6831	81.6223
218168_s_at	56997	chr1q42.13	aarF domain containing kinase 3	ADCK3	2.23652	1.9617	3.34383		9606	10295	7546		43.1207	46.2136	33.8735
220434_at	79934	chr19q13.2	aarF domain containing kinase 4	ADCK4	0.592981	0.592981	0.765952		17701	17751	17872		79.4586	79.6831	80.2262
213245_at	107	chr7p13-p12	adenylate cyclase 1 (brain)	ADCY1	1.02357	1.02357	1.46489		13600	13568	12256		61.0495	60.9059	55.0164
215348_at	107	chr7p13-p12	adenylate cyclase 1 (brain)	ADCY1	1.02357	1.02357	0.767826		13600	13568	17867		61.0495	60.9059	80.2038
215340_at	107	chr7p13-p12	adenylate cyclase 1 (brain)	ADCY1	0.43385	0.592981	0.592981		20966	17751	18183		94.115	79.6831	81.6223
217305_s_at	55811	chr1q24	adenylate cyclase 10 (soluble)	ADCY10	0.80028	0.80028	0.80028		15278	15291	15786		68.5819	68.6403	70.8623
214547_at	55811	chr1q24	adenylate cyclase 10 (soluble)	ADCY10	0.592981	0.592981	0.592981		17701	17751	18183		79.4586	79.6831	81.6223
213217_at	108	chr5p15.3	adenylate cyclase 2 (brain)	ADCY2	1.50951	1.44199	2.20767		11690	11917	10110		52.4756	53.4946	45.3831
217687_at	108	chr5p15.3	adenylate cyclase 2 (brain)	ADCY2	0.80028	0.80028	0.80028		15278	15291	15786		68.5819	68.6403	70.8623
213219_at	108	chr5p15.3	adenylate cyclase 2 (brain)	ADCY2	0.352491	0.525462	0.525462		21164	20313	20652		95.0038	91.1837	92.7055
209320_at	109	chr2p23.3	adenylate cyclase 3	ADCY3	1.34708	1.99341	2.17824		12365	10064	10143		55.5057	45.1766	45.5313
209321_s_at	109	chr2p23.3	adenylate cyclase 3	ADCY3	1.26126	1.48455	1.26126		12437	11835	12673		55.8289	53.1265	56.8883
209195_s_at	112	chr12q12-q13	adenylate cyclase 6	ADCY6	4.58345	4.11013	4.58345		4782	5746	4892		21.4661	25.7934	21.9599
203741_s_at	113	chr16q12.1	adenylate cyclase 7	ADCY7	1.9076	1.9076	1.65185		10376	10330	11857		46.5772	46.3707	53.2253
206811_at	114	chr8q24	adenylate cyclase 8 (brain)	ADCY8	0.80028	0.80028	0.80028		15278	15291	15786		68.5819	68.6403	70.8623
204497_at	115	chr16p13.3	adenylate cyclase 9	ADCY9	2.80946	2.80946	3.76956		8452	8357	6693		37.9405	37.514	30.0444
204498_s_at	115	chr16p13.3	adenylate cyclase 9	ADCY9	1.36587	1.26126	1.36587		12354	12399	12523		55.4563	55.6583	56.2149
215400_x_at	115	chr16p13.3	adenylate cyclase 9	ADCY9	0.80028	0.80028	0.80028		15278	15291	15786		68.5819	68.6403	70.8623
206281_at	116	chr18p11	adenylate cyclase activating polypeptide 1 (pituitary)	ADCYAP1	0.592981	0.447904	0.592981		17701	21173	18183		79.4586	95.0442	81.6223
207151_at	117	chr7p14	adenylate cyclase activating polypeptide 1 (pituitary) receptor type I	ADCYAP1R1	0.80028	0.80028	0.80028		15278	15291	15786		68.5819	68.6403	70.8623
214736_s_at	118	chr4p16.3	adducin 1 (alpha)	ADD1	6.28651	6.01352	5.72727		1994	2355	2786		8.95094	10.5714	12.5062
208030_s_at	118	chr4p16.3	adducin 1 (alpha)	ADD1	5.766	5.6516	5.46823		2700	2908	3208		12.1201	13.0538	14.4005
214726_x_at	118	chr4p16.3	adducin 1 (alpha)	ADD1	2.04876	2.20139	1.65501		10186	9857	11285		45.7243	44.2474	50.6576
206807_s_at	119	chr2p13.3	adducin 2 (beta)	ADD2	1.26126	1.26126	1.26126		12437	12399	12673		55.8289	55.6583	56.8883
205268_s_at	119	chr2p13.3	adducin 2 (beta)	ADD2	1.02357	1.02357	1.02357		13600	13568	13977		61.0495	60.9059	62.7418
201034_at	120	chr10q25.2	adducin 3 (gamma)	ADD3	8.44269	6.8151	7.17262		508	1476	1113		2.28038	6.62567	4.99618
201752_s_at	120	chr10q25.2	adducin 3 (gamma)	ADD3	8.01965	6.59896	6.79379		668	1669	1460		2.99861	7.49203	6.55384
201753_s_at	120	chr10q25.2	adducin 3 (gamma)	ADD3	7.68605	6.11281	6.41694		812	2243	1853		3.64502	10.0687	8.318
205882_x_at	120	chr10q25.2	adducin 3 (gamma)	ADD3	7.49667	6.17213	6.31643		922	2180	1974		4.1388	9.78588	8.86116
220614_s_at	79747	chr6q24.3	androglobin	ADGB	0.592981	0.592981	0.592981		17701	17751	18183		79.4586	79.6831	81.6223
207820_at	124	chr4q23	alcohol dehydrogenase 1A (class I), alpha polypeptide	ADH1A	0.525462	0.525462	0.525462		20336	20313	20652		91.287	91.1837	92.7055
209614_at	125	chr4q23	alcohol dehydrogenase 1B (class I), beta polypeptide	ADH1B	0.592981	0.781207	0.592981		17701	17384	18183		79.4586	78.0356	81.6223
209612_s_at	125	chr4q23	alcohol dehydrogenase 1B (class I), beta polypeptide	ADH1B	0.525462	0.525462	0.988506		20336	20313	15391		91.287	91.1837	69.0892
209613_s_at	125	chr4q23	alcohol dehydrogenase 1B (class I), beta polypeptide	ADH1B	0.337236	0.337236	0.337236		21187	21275	21306		95.1071	95.5021	95.6412
206262_at	126	chr4q23	alcohol dehydrogenase 1C (class I), gamma polypeptide	ADH1C	0.80028	0.80028	0.80028		15278	15291	15786		68.5819	68.6403	70.8623
208847_s_at	128	chr4q23	alcohol dehydrogenase 5 (class III), chi polypeptide	ADH5	6.38959	6.92354	6.5536		1859	1372	1683		8.34493	6.15882	7.55488
208848_at	128	chr4q23	alcohol dehydrogenase 5 (class III), chi polypeptide	ADH5	5.09884	5.27062	5.09884		3768	3562	3856		16.9143	15.9896	17.3093
214261_s_at	130	chr4q23	alcohol dehydrogenase 6 (class V)	ADH6	0.80028	0.80028	0.80028		15278	15291	15786		68.5819	68.6403	70.8623
207544_s_at	130	chr4q23	alcohol dehydrogenase 6 (class V)	ADH6	0.592981	0.592981	0.592981		17701	17751	18183		79.4586	79.6831	81.6223
210505_at	131	chr4q23-q24	alcohol dehydrogenase 7 (class IV), mu or sigma polypeptide	ADH7	0.592981	0.592981	0.592981		17701	17751	18183		79.4586	79.6831	81.6223
217761_at	55256	chr2p25.3	acireductone dioxygenase 1	ADI1	5.52467	6.96243	6.51732		3093	1343	1734		13.8843	6.02864	7.78381
207175_at	9370	chr3q27	adiponectin, C1Q and collagen domain containing	ADIPOQ	0.592981	0.592981	0.592981		17701	17751	18183		79.4586	79.6831	81.6223
217748_at	51094	chr1q32.1	adiponectin receptor 1	ADIPOR1	5.01209	5.13803	5.13803		3932	3806	3813		17.6505	17.0849	17.1163
201346_at	79602	chr12p13.31	adiponectin receptor 2	ADIPOR2	4.9038	4.9038	5.181		4138	4197	3731		18.5752	18.8401	16.7482
204119_s_at	132	chr10q22|10q11-q24	adenosine kinase	ADK	5.47292	6.32077	5.60053		3177	1993	3023		14.2613	8.94645	13.57
204120_s_at	132	chr10q22|10q11-q24	adenosine kinase	ADK	1.65185	2.1406	1.9076		11568	9915	10524		51.928	44.5078	47.2415
202912_at	133	chr11p15.4	adrenomedullin	ADM	9.66936	9.10836	8.92967		192	307	322		0.861875	1.3781	1.44544
220538_at	79924	chr22q13.33	adrenomedullin 2	ADM2	1.26126	1.26126	1.26126		12437	12399	12673		55.8289	55.6583	56.8883
201773_at	23394	chr20q13.13	activity-dependent neuroprotector homeobox	ADNP	5.53117	5.53117	5.7709		3088	3133	2716		13.8618	14.0638	12.1919
203322_at	22850	chr18q23	ADNP homeobox 2	ADNP2	4.08201	4.05333	3.92724		5807	5884	6304		26.0672	26.4129	28.2982
203321_s_at	22850	chr18q23	ADNP homeobox 2	ADNP2	1.9076	2.38754	2.38754		10376	9292	9484		46.5772	41.7112	42.5731
212502_at	84890	chr10q21.3	2-aminoethanethiol (cysteamine) dioxygenase	ADO	3.86663	4.26822	4.07109		6346	5447	6023		28.4868	24.4512	27.0369
212500_at	84890	chr10q21.3	2-aminoethanethiol (cysteamine) dioxygenase	ADO	3.3607	3.61584	3.4512		7404	6854	7271		33.2361	30.7672	32.639
216220_s_at	134	chr1q32.1	adenosine A1 receptor	ADORA1	1.9076	1.9076	1.9076		10376	10330	10524		46.5772	46.3707	47.2415
205481_at	134	chr1q32.1	adenosine A1 receptor	ADORA1	1.02357	1.02357	1.02357		13600	13568	13977		61.0495	60.9059	62.7418
205013_s_at	135	chr22q11.23	adenosine A2a receptor	ADORA2A	1.65501	1.4049	2.24239		11008	11967	9702		49.4142	53.7191	43.5516
205891_at	100652851 /// 100653318 /// 136	chr17p12	adenosine A2b receptor /// uncharacterized LOC100652851 /// uncharacterized LOC100653318	ADORA2B /// LOC100652851 /// LOC100653318	1.9076	3.01412	3.79886		10376	8047	6654		46.5772	36.1225	29.8694
206171_at	140	chr1p13.2	adenosine A3 receptor	ADORA3	0.592981	0.765952	0.765952		17701	17435	17872		79.4586	78.2646	80.2262
220980_s_at	83440	chr15q24.1	ADP-dependent glucokinase	ADPGK	5.65901	5.63234	5.63234		2866	2940	2968		12.8653	13.1975	13.3232
207863_at	141	chr3q13.31-q13.33	ADP-ribosylarginine hydrolase	ADPRH	0.80028	0.80028	0.80028		15278	15291	15786		68.5819	68.6403	70.8623
211490_at	148	chr8p21.2	adrenoceptor alpha 1A	ADRA1A	0.80028	0.80028	0.80028		15278	15291	15786		68.5819	68.6403	70.8623
211489_at	148	chr8p21.2	adrenoceptor alpha 1A	ADRA1A	0.592981	0.592981	0.592981		17701	17751	18183		79.4586	79.6831	81.6223
211491_at	148	chr8p21.2	adrenoceptor alpha 1A	ADRA1A	0.592981	0.592981	0.592981		17701	17751	18183		79.4586	79.6831	81.6223
211492_s_at	148	chr8p21.2	adrenoceptor alpha 1A	ADRA1A	0.484839	0.692139	0.337236		20913	17629	21306		93.8771	79.1354	95.6412
207589_at	147	chr5q33.3	adrenoceptor alpha 1B	ADRA1B	0.80028	0.80028	0.80028		15278	15291	15786		68.5819	68.6403	70.8623
210960_at	146	chr20p13	adrenoceptor alpha 1D	ADRA1D	0.80028	0.80028	0.80028		15278	15291	15786		68.5819	68.6403	70.8623
210961_s_at	146	chr20p13	adrenoceptor alpha 1D	ADRA1D	0.80028	0.80028	0.80028		15278	15291	15786		68.5819	68.6403	70.8623
209869_at	150	chr10q25.2	adrenoceptor alpha 2A	ADRA2A	0.80028	0.80028	0.592981		15278	15291	18183		68.5819	68.6403	81.6223
208544_at	151	chr2q11.1	adrenoceptor alpha 2B	ADRA2B	1.02357	1.02357	1.02357		13600	13568	13977		61.0495	60.9059	62.7418
206128_at	152	chr4p16	adrenoceptor alpha 2C	ADRA2C	1.50951	1.50951	1.50951		11690	11639	12010		52.4756	52.2467	53.9121
208214_at	153	chr10q25.3	adrenoceptor beta 1	ADRB1	0.525462	0.525462	0.779288		20336	20313	17855		91.287	91.1837	80.1499
206170_at	154	chr5q31-q32	adrenoceptor beta 2, surface	ADRB2	0.592981	0.592981	0.592981		17701	17751	18183		79.4586	79.6831	81.6223
206812_at	155	chr8p12	adrenoceptor beta 3	ADRB3	0.80028	0.80028	0.80028		15278	15291	15786		68.5819	68.6403	70.8623
217303_s_at	155	chr8p12	adrenoceptor beta 3	ADRB3	0.80028	0.80028	0.80028		15278	15291	15786		68.5819	68.6403	70.8623
38447_at	156	chr11q13.1	adrenergic, beta, receptor kinase 1	ADRBK1	2.60575	2.60575	2.60575		8807	8701	8940		39.534	39.0582	40.1311
201402_at	156	chr11q13.1	adrenergic, beta, receptor kinase 1	ADRBK1	1.99341	1.99341	1.99341		10246	10064	10375		45.9936	45.1766	46.5727
201401_s_at	156	chr11q13.1	adrenergic, beta, receptor kinase 1	ADRBK1	0.80028	0.80028	0.80028		15278	15291	15786		68.5819	68.6403	70.8623
204183_s_at	157	chr22q12.1	adrenergic, beta, receptor kinase 2	ADRBK2	2.38412	1.75268	2.38412		9323	10915	9487		41.8503	48.9967	42.5865
204184_s_at	157	chr22q12.1	adrenergic, beta, receptor kinase 2	ADRBK2	1.26126	1.26126	1.26126		12437	12399	12673		55.8289	55.6583	56.8883
201281_at	11047	chr20q13.33	adhesion regulating molecule 1	ADRM1	5.49473	5.8057	5.15038		3146	2664	3800		14.1222	11.9585	17.058
202144_s_at	158	chr22q13.2	adenylosuccinate lyase	ADSL	5.57297	5.53024	5.57297		2993	3135	3049		13.4354	14.0728	13.6868
210250_x_at	158	chr22q13.2	adenylosuccinate lyase	ADSL	5.50046	5.50046	5.50046		3113	3159	3150		13.9741	14.1805	14.1401
221761_at	159	chr1q44	adenylosuccinate synthase	ADSS	4.29007	4.65931	4.65931		5405	4673	4724		24.2627	20.9768	21.2057
215100_at	84830	chr6p24.1	androgen-dependent TFPI-regulating protein	ADTRP	1.02357	1.02357	1.26126		13600	13568	12673		61.0495	60.9059	56.8883
201792_at	165	chr7p13	AE binding protein 1	AEBP1	3.90071	4.56189	4.85961		6181	4887	4317		27.7461	21.9374	19.3787
219361_s_at	64782	chr15q26.1	apoptosis enhancing nuclease	AEN	3.31333	3.53318	3.31333		7440	7042	7591		33.3977	31.6111	34.0755
217729_s_at	166	chr19p13.3	amino-terminal enhancer of split	AES	5.09884	4.9711	4.9711		3768	4095	4114		16.9143	18.3822	18.4675
203563_at	60312	chr4p16	actin filament associated protein 1	AFAP1	0.592981	1.06326	0.765952		17701	13507	17872		79.4586	60.632	80.2262
201924_at	4299	chr4q21	AF4/FMR2 family, member 1	AFF1	6.70417	6.24305	6.49788		1542	2078	1761		6.92194	9.32801	7.90501
211826_s_at	4299	chr4q21	AF4/FMR2 family, member 1	AFF1	1.02357	1.02357	0.691469		13600	13568	18030		61.0495	60.9059	80.9355
215451_s_at	4299	chr4q21	AF4/FMR2 family, member 1	AFF1	0.592981	0.592981	0.830672		17701	17751	15705		79.4586	79.6831	70.4987
206105_at	2334	chrXq28	AF4/FMR2 family, member 2	AFF2	1.50951	1.50951	1.50951		11690	11639	12010		52.4756	52.2467	53.9121
216364_s_at	2334	chrXq28	AF4/FMR2 family, member 2	AFF2	0.80028	0.80028	1.02357		15278	15291	13977		68.5819	68.6403	62.7418
210957_s_at	2334	chrXq28	AF4/FMR2 family, member 2	AFF2	0.592981	0.592981	0.592981		17701	17751	18183		79.4586	79.6831	81.6223
205734_s_at	3899	chr2q11.2-q12	AF4/FMR2 family, member 3	AFF3	0.592981	0.592981	0.592981		17701	17751	18183		79.4586	79.6831	81.6223
205735_s_at	3899	chr2q11.2-q12	AF4/FMR2 family, member 3	AFF3	0.592981	0.592981	0.592981		17701	17751	18183		79.4586	79.6831	81.6223
219199_at	27125	chr5q31	AF4/FMR2 family, member 4	AFF4	1.4049	1.4049	1.4049		12160	11967	12343		54.5854	53.7191	55.4069
202486_at	10939	chr18p11	AFG3 ATPase family gene 3-like 2 (S. cerevisiae)	AFG3L2	3.24283	3.31333	3.31333		7668	7384	7591		34.4212	33.1463	34.0755
206840_at	173	chr4q13.3	afamin	AFM	0.592981	0.592981	0.592981		17701	17751	18183		79.4586	79.6831	81.6223
204694_at	174	chr4q13.3	alpha-fetoprotein	AFP	11.6653	10.6606	11.8314		1	59	1		0.00448893	0.264847	0.00448893
217939_s_at	54812	chr2p14	aftiphilin	AFTPH	4.95121	4.95121	5.03588		4055	4113	4012		18.2026	18.463	18.0096
204332_s_at	175	chr4q34.3	aspartylglucosaminidase	AGA	4.26822	4.26822	4.26822		5428	5447	5594		24.3659	24.4512	25.1111
216064_s_at	175	chr4q34.3	aspartylglucosaminidase	AGA	3.1617	2.60575	2.15624		7778	8701	10175		34.9149	39.0582	45.6749
204333_s_at	175	chr4q34.3	aspartylglucosaminidase	AGA	1.65501	1.41732	1.41732		11008	11945	12321		49.4142	53.6203	55.3082
204066_s_at	116987	chr2q37	ArfGAP with GTPase domain, ankyrin repeat and PH domain 1	AGAP1	3.05311	3.05311	3.4512		8064	8011	7271		36.1988	35.9609	32.639
221971_x_at	119016 /// 119385 /// 399753 /// 399761 /// 642517 /// 728127 /// 729092	chr10q11.22 /// chr10q22.2 /// chr10q23.2	ArfGAP with GTPase domain, ankyrin repeat and PH domain 10 /// ankyrin repeat and GTPase domain Arf GTPase activating protein 11 /// ArfGAP with GTPase domain, ankyrin repeat and PH domain 4 /// ArfGAP with GTPase domain, ankyrin repeat and PH domain 5 /// ArfGAP with GTPase domain, ankyrin repeat and PH domain 9 /// BMS1 pseudogene 5 /// uncharacterized LOC399753	AGAP10 /// AGAP11 /// AGAP4 /// AGAP5 /// AGAP9 /// BMS1P5 /// LOC399753	3.50297	3.20261	3.80073		7118	7724	6537		31.9522	34.6725	29.3442
221850_x_at	119016 /// 119385 /// 399753 /// 399761 /// 414189 /// 653268 /// 728404	chr10q11.22 /// chr10q11.23 /// chr10q23.2	ankyrin repeat and GTPase domain Arf GTPase activating protein 11 /// ArfGAP with GTPase domain, ankyrin repeat and PH domain 4 /// ArfGAP with GTPase domain, ankyrin repeat and PH domain 6 /// ArfGAP with GTPase domain, ankyrin repeat and PH domain 7 /// ArfGAP with GTPase domain, ankyrin repeat and PH domain 8 /// BMS1 pseudogene 5 /// uncharacterized LOC399753	AGAP11 /// AGAP4 /// AGAP6 /// AGAP7 /// AGAP8 /// BMS1P5 /// LOC399753	3.71703	3.21433	3.817		6644	7602	6518		29.8245	34.1249	29.2589
206152_at	116986	chr12q14.1	ArfGAP with GTPase domain, ankyrin repeat and PH domain 2	AGAP2	1.02357	1.02357	1.02357		13600	13568	13977		61.0495	60.9059	62.7418
215080_s_at	116986	chr12q14.1	ArfGAP with GTPase domain, ankyrin repeat and PH domain 2	AGAP2	0.592981	0.592981	0.592981		17701	17751	18183		79.4586	79.6831	81.6223
220390_at	79841	chr11p11.2	ATP/GTP binding protein-like 2	AGBL2	0.592981	0.592981	0.592981		17701	17751	18183		79.4586	79.6831	81.6223
220649_at	340351	chr7q33	ATP/GTP binding protein-like 3	AGBL3	0.592981	0.592981	0.848726		17701	17751	15635		79.4586	79.6831	70.1845
218480_at	60509	chr2p23.3	ATP/GTP binding protein-like 5	AGBL5	2.60575	2.60575	2.60575		8807	8701	8940		39.534	39.0582	40.1311
217046_s_at	177	chr6p21.3	advanced glycosylation end product-specific receptor	AGER	1.50951	1.50951	1.50951		11690	11639	12010		52.4756	52.2467	53.9121
210081_at	177	chr6p21.3	advanced glycosylation end product-specific receptor	AGER	0.80028	0.80028	0.80028		15278	15291	15786		68.5819	68.6403	70.8623
218092_s_at	3267	chr2q36.3	ArfGAP with FG repeats 1	AGFG1	4.19134	4.58943	4.62635		5584	4805	4821		25.0662	21.5693	21.6412
218091_at	3267	chr2q36.3	ArfGAP with FG repeats 1	AGFG1	4.15991	4.39024	3.99421		5712	5206	6115		25.6408	23.3694	27.4498
213928_s_at	3267	chr2q36.3	ArfGAP with FG repeats 1	AGFG1	0.592981	0.592981	0.845565		17701	17751	15662		79.4586	79.6831	70.3057
213926_s_at	3267	chr2q36.3	ArfGAP with FG repeats 1	AGFG1	0.352491	0.525462	0.525462		21164	20313	20652		95.0038	91.1837	92.7055
222126_at	3268	chr7q22.1	ArfGAP with FG repeats 2	AGFG2	2.57887	2.34117	4.36475		9112	9399	5347		40.9032	42.1915	24.0023
206821_x_at	3268	chr7q22.1	ArfGAP with FG repeats 2	AGFG2	1.26126	1.26126	1.26126		12437	12399	12673		55.8289	55.6583	56.8883
222362_at	3268	chr7q22.1	ArfGAP with FG repeats 2	AGFG2	1.02357	1.42166	1.92435		13600	11940	10510		61.0495	53.5979	47.1787
206820_at	3268	chr7q22.1	ArfGAP with FG repeats 2	AGFG2	0.592981	0.845565	0.845565		17701	15211	15662		79.4586	68.2812	70.3057
217450_at	3268	chr7q22.1	ArfGAP with FG repeats 2	AGFG2	0.592981	0.592981	0.752112		17701	17751	17922		79.4586	79.6831	80.4507
218534_s_at	55109	chr5q13.3	angiogenic factor with G patch and FHA domains 1	AGGF1	4.26822	4.14048	3.70156		5428	5722	6808		24.3659	25.6857	30.5607
208042_at	55109	chr5q13.3	angiogenic factor with G patch and FHA domains 1	AGGF1	0.832546	1.26126	1.26126		15225	12399	12673		68.344	55.6583	56.8883
210710_at	55109	chr5q13.3	angiogenic factor with G patch and FHA domains 1	AGGF1	0.80028	0.80028	0.80028		15278	15291	15786		68.5819	68.6403	70.8623
222132_s_at	55750	chr7q34	acylglycerol kinase	AGK	4.29297	4.29297	4.29297		5397	5410	5514		24.2268	24.2851	24.752
218568_at	55750	chr7q34	acylglycerol kinase	AGK	2.80946	2.80946	2.63767		8452	8357	8909		37.9405	37.514	39.9919
203566_s_at	178	chr1p21	amylo-alpha-1, 6-glucosidase, 4-alpha-glucanotransferase	AGL	6.17442	5.55262	6.27859		2119	3072	2017		9.51205	13.79	9.05418
221648_s_at	79814	chr1p36.21	agmatine ureohydrolase (agmatinase)	AGMAT	1.02357	1.02357	1.27932		13600	13568	12636		61.0495	60.9059	56.7222
219792_at	79814	chr1p36.21	agmatine ureohydrolase (agmatinase)	AGMAT	0.592981	0.592981	0.592981		17701	17751	18183		79.4586	79.6831	81.6223
32836_at	10554	chr6p21.3	1-acylglycerol-3-phosphate O-acyltransferase 1 (lysophosphatidic acid acyltransferase, alpha)	AGPAT1	5.68933	5.68933	5.62444		2816	2858	2984		12.6408	12.8294	13.395
215535_s_at	10554	chr6p21.3	1-acylglycerol-3-phosphate O-acyltransferase 1 (lysophosphatidic acid acyltransferase, alpha)	AGPAT1	5.66849	5.41287	5.44583		2860	3292	3252		12.8384	14.7776	14.598
32837_at	10555	chr9q34.3	1-acylglycerol-3-phosphate O-acyltransferase 2 (lysophosphatidic acid acyltransferase, beta)	AGPAT2	4.28959	4.42049	4.28959		5406	5177	5568		24.2672	23.2392	24.9944
210678_s_at	10555	chr9q34.3	1-acylglycerol-3-phosphate O-acyltransferase 2 (lysophosphatidic acid acyltransferase, beta)	AGPAT2	3.4512	3.4512	3.4512		7158	7119	7271		32.1318	31.9567	32.639
219723_x_at	56894	chr21q22.3	1-acylglycerol-3-phosphate O-acyltransferase 3	AGPAT3	0.80028	0.80028	0.80028		15278	15291	15786		68.5819	68.6403	70.8623
219693_at	56895	chr6q26	1-acylglycerol-3-phosphate O-acyltransferase 4 (lysophosphatidic acid acyltransferase, delta)	AGPAT4	2.38412	2.19909	2.38412		9323	9859	9487		41.8503	44.2564	42.5865
218096_at	55326	chr8p23.1	1-acylglycerol-3-phosphate O-acyltransferase 5 (lysophosphatidic acid acyltransferase, epsilon)	AGPAT5	3.65566	3.84756	3.65566		6710	6322	6862		30.1208	28.379	30.8031
205401_at	8540	chr2q31.2	alkylglycerone phosphate synthase	AGPS	2.89527	2.89527	2.80946		8377	8285	8541		37.6038	37.1908	38.34
209173_at	10551	chr7p21.3	anterior gradient 2 homolog (Xenopus laevis)	AGR2	4.26822	0.696567	2.59585		5428	17621	9219		24.3659	79.0995	41.3835
212285_s_at	375790	chr1p36.33	agrin	AGRN	4.50028	4.18013	4.43313		4943	5676	5174		22.1888	25.4792	23.2257
217419_x_at	375790	chr1p36.33	agrin	AGRN	3.43932	3.10722	3.43932		7358	7833	7448		33.0296	35.1618	33.4336
217410_at	375790	chr1p36.33	agrin	AGRN	1.42369	1.9076	1.56919		12144	10330	11934		54.5136	46.3707	53.5709
212283_at	375790	chr1p36.33	agrin	AGRN	1.26126	1.26126	1.26126		12437	12399	12673		55.8289	55.6583	56.8883
207193_at	181	chr16q22	agouti related protein homolog (mouse)	AGRP	1.02357	1.16907	1.02357		13600	13390	13977		61.0495	60.1068	62.7418
220602_s_at	388152 /// 642423 /// 727751 /// 727849 /// 80154	chr15q25.2 /// chr15q25.3	golgin subfamily A member 2-like /// uncharacterized LOC388152 /// uncharacterized LOC642423 /// uncharacterized LOC727751 /// golgin A2 pseudogene	AGSK1 /// LOC388152 /// LOC642423 /// LOC727751 /// LOC727849	1.9076	1.9076	1.9076		10376	10330	10524		46.5772	46.3707	47.2415
202834_at	183	chr1q42.2	angiotensinogen (serpin peptidase inhibitor, clade A, member 8)	AGT	5.53198	3.1885	7.15312		3063	7736	1133		13.7496	34.7264	5.08596
204500_s_at	23287	chr9q21.33	ATP/GTP binding protein 1	AGTPBP1	4.62074	3.84632	4.11013		4689	6323	5892		21.0486	28.3835	26.4488
204499_at	23287	chr9q21.33	ATP/GTP binding protein 1	AGTPBP1	1.26126	1.26126	1.26126		12437	12399	12673		55.8289	55.6583	56.8883
208016_s_at	185	chr3q24	angiotensin II receptor, type 1	AGTR1	0.765952	0.592981	0.973251		17424	17751	15418		78.2152	79.6831	69.2104
205357_s_at	185	chr3q24	angiotensin II receptor, type 1	AGTR1	0.612055	0.337236	1.67409		17667	21275	11258		79.306	95.5021	50.5364
222321_at	186	chrXq22-q23	angiotensin II receptor, type 2	AGTR2	0.80028	0.80028	0.80028		15278	15291	15786		68.5819	68.6403	70.8623
207293_s_at	186	chrXq22-q23	angiotensin II receptor, type 2	AGTR2	0.763153	0.525462	0.329881		17440	20313	22197		78.287	91.1837	99.6409
207294_at	186	chrXq22-q23	angiotensin II receptor, type 2	AGTR2	0.525462	0.525462	0.525462		20336	20313	20652		91.287	91.1837	92.7055
210326_at	189	chr2q37.3	alanine-glyoxylate aminotransferase	AGXT	0.80028	0.80028	0.80028		15278	15291	15786		68.5819	68.6403	70.8623
210327_s_at	189	chr2q37.3	alanine-glyoxylate aminotransferase	AGXT	0.525462	0.525462	0.732761		20336	20313	17971		91.287	91.1837	80.6706
206957_at	189	chr2q37.3	alanine-glyoxylate aminotransferase	AGXT	0.337236	0.337236	0.337236		21187	21275	21306		95.1071	95.5021	95.6412
221008_s_at	64850	chr4q25	alanine-glyoxylate aminotransferase 2-like 1	AGXT2L1	0.592981	0.592981	0.592981		17701	17751	18183		79.4586	79.6831	81.6223
214766_s_at	25909	chr1q44	AT hook containing transcription factor 1	AHCTF1	2.23652	2.23652	1.98393		9606	9484	10455		43.1207	42.5731	46.9318
200903_s_at	191	chr20q11.22	adenosylhomocysteinase	AHCY	6.40278	6.55745	6.92603		1844	1718	1323		8.2776	7.71199	5.93886
200850_s_at	10768	chr1p13.2	adenosylhomocysteinase-like 1	AHCYL1	7.45354	7.32435	7.88352		944	1053	712		4.23755	4.72685	3.19612
200849_s_at	10768	chr1p13.2	adenosylhomocysteinase-like 1	AHCYL1	6.24434	6.02625	6.80653		2041	2345	1445		9.16192	10.5266	6.48651
200848_at	10768	chr1p13.2	adenosylhomocysteinase-like 1	AHCYL1	5.87358	5.55262	6.3504		2521	3072	1943		11.3166	13.79	8.722
207464_at	10768	chr1p13.2	adenosylhomocysteinase-like 1	AHCYL1	0.337236	0.337236	0.337236		21187	21275	21306		95.1071	95.5021	95.6412
212814_at	23382	chr7q32.1	adenosylhomocysteinase-like 2	AHCYL2	2.44263	2.23652	2.44263		9276	9484	9442		41.6394	42.5731	42.3845
215672_s_at	23382	chr7q32.1	adenosylhomocysteinase-like 2	AHCYL2	1.4049	1.4049	1.6122		12160	11967	11891		54.5854	53.7191	53.3779
205002_at	27245	chr1p36.13	AT hook, DNA binding motif, containing 1	AHDC1	1.50951	1.50951	1.85212		11690	11639	11061		52.4756	52.2467	49.6521
221569_at	54806	chr6q23.3	Abelson helper integration site 1	AHI1	1.65501	1.65501	1.65501		11008	11008	11285		49.4142	49.4142	50.6576
220841_s_at	54806	chr6q23.3	Abelson helper integration site 1	AHI1	0.562589	0.80028	0.80028		20291	15291	15786		91.085	68.6403	70.8623
220842_at	54806	chr6q23.3	Abelson helper integration site 1	AHI1	0.525462	0.525462	0.525462		20336	20313	20652		91.287	91.1837	92.7055
211986_at	79026	chr11q12.2	AHNAK nucleoprotein	AHNAK	7.18523	7.31206	7.28481		1118	1065	1048		5.01863	4.78072	4.7044
220016_at	79026	chr11q12.2	AHNAK nucleoprotein	AHNAK	1.65501	1.98582	1.65501		11008	10281	11285		49.4142	46.1507	50.6576
212992_at	113146	chr14q32.33	AHNAK nucleoprotein 2	AHNAK2	1.99341	1.99341	2.10615		10246	10064	10261		45.9936	45.1766	46.061
202820_at	196	chr7p15	aryl hydrocarbon receptor	AHR	4.47698	4.47698	4.47698		4975	5065	5117		22.3325	22.7365	22.9699
201491_at	10598	chr14q24	AHA1, activator of heat shock 90kDa protein ATPase homolog 1 (yeast)	AHSA1	6.19468	6.42519	5.78412		2098	1861	2710		9.41779	8.35391	12.165
210929_s_at	197	chr3q27	alpha-2-HS-glycoprotein	AHSG	4.43502	3.15109	8.30501		5082	7804	536		22.8128	35.0316	2.40607
204551_s_at	197	chr3q27	alpha-2-HS-glycoprotein	AHSG	1.9076	1.26126	5.67061		10376	12399	2883		46.5772	55.6583	12.9416
219672_at	51327	chr16p11.2	alpha hemoglobin stabilizing protein	AHSP	1.26126	1.26126	1.26126		12437	12399	12673		55.8289	55.6583	56.8883
219841_at	57379	chr12p13	activation-induced cytidine deaminase	AICDA	0.337236	0.337236	0.178105		21187	21275	22204		95.1071	95.5021	99.6723
220199_s_at	64853	chr1q41	axin interactor, dorsalization associated	AIDA	4.67821	4.76737	4.32921		4575	4468	5463		20.5369	20.0566	24.5231
213095_x_at	199	chr6p21.3	allograft inflammatory factor 1	AIF1	1.26126	1.43423	1.43423		12437	11930	12302		55.8289	53.553	55.2229
215051_x_at	199	chr6p21.3	allograft inflammatory factor 1	AIF1	1.00552	1.26126	1.26126		15000	12399	12673		67.334	55.6583	56.8883
209901_x_at	199	chr6p21.3	allograft inflammatory factor 1	AIF1	0.592981	0.592981	0.592981		17701	17751	18183		79.4586	79.6831	81.6223
207823_s_at	199	chr6p21.3	allograft inflammatory factor 1	AIF1	0.507163	0.592981	0.765952		20900	17751	17872		93.8187	79.6831	80.2262
205512_s_at	9131	chrXq26.1	apoptosis-inducing factor, mitochondrion-associated, 1	AIFM1	4.51953	4.51953	4.51953		4922	4978	5024		22.0945	22.3459	22.5524
212543_at	202	chr6q21	absent in melanoma 1	AIM1	3.3234	1.56824	2.23652		7430	11590	9707		33.3528	52.0268	43.5741
220289_s_at	55057	chr1p36.11	absent in melanoma 1-like	AIM1L	1.77554	1.56824	2.23652		10900	11590	9707		48.9294	52.0268	43.5741
220290_at	55057	chr1p36.11	absent in melanoma 1-like	AIM1L	1.26126	1.26126	1.26126		12437	12399	12673		55.8289	55.6583	56.8883
206513_at	9447	chr1q22	absent in melanoma 2	AIM2	0.6605	0.592981	0.592981		17556	17751	18183		78.8077	79.6831	81.6223
202542_s_at	9255	chr4q24	aminoacyl tRNA synthetase complex-interacting multifunctional protein 1	AIMP1	5.93382	6.14165	5.96045		2439	2201	2409		10.9485	9.88015	10.8138
202541_at	9255	chr4q24	aminoacyl tRNA synthetase complex-interacting multifunctional protein 1	AIMP1	3.90071	3.93552	3.14057		6181	6150	7991		27.7461	27.6069	35.8711
209971_x_at	7965	chr7p22	aminoacyl tRNA synthetase complex-interacting multifunctional protein 2	AIMP2	5.4602	6.00565	5.19387		3216	2368	3679		14.4364	10.6298	16.5148
202138_x_at	7965	chr7p22	aminoacyl tRNA synthetase complex-interacting multifunctional protein 2	AIMP2	5.35529	5.79868	5.21022		3360	2683	3664		15.0828	12.0438	16.4475
209972_s_at	7965	chr7p22	aminoacyl tRNA synthetase complex-interacting multifunctional protein 2	AIMP2	1.02357	1.02357	1.02357		13600	13568	13977		61.0495	60.9059	62.7418
201782_s_at	9049	chr11q13.3	aryl hydrocarbon receptor interacting protein	AIP	4.19134	4.19134	4.19134		5584	5585	5711		25.0662	25.0707	25.6363
201781_s_at	9049	chr11q13.3	aryl hydrocarbon receptor interacting protein	AIP	2.46684	2.46684	2.46684		9192	9057	9357		41.2623	40.6563	42.003
219977_at	23746	chr17p13.1	aryl hydrocarbon receptor interacting protein-like 1	AIPL1	0.80028	0.80028	0.80028		15278	15291	15786		68.5819	68.6403	70.8623
208090_s_at	326	chr21q22.3	autoimmune regulator	AIRE	1.4049	1.4049	1.4049		12160	11967	12343		54.5854	53.7191	55.4069
215789_s_at	55966	chr1p36.32	adherens junctions associated protein 1	AJAP1	0.80028	0.80028	0.80028		15278	15291	15786		68.5819	68.6403	70.8623
215790_at	55966	chr1p36.32	adherens junctions associated protein 1	AJAP1	0.525462	0.525462	0.525462		20336	20313	20652		91.287	91.1837	92.7055
206460_at	55966	chr1p36.32	adherens junctions associated protein 1	AJAP1	0.468178	0.80028	0.80028		20925	15291	15786		93.931	68.6403	70.8623
202587_s_at	203	chr9q34.1	adenylate kinase 1	AK1	4.41069	4.03321	4.35621		5123	5972	5413		22.9968	26.8079	24.2986
202588_at	203	chr9q34.1	adenylate kinase 1	AK1	2.23652	2.23652	2.40778		9606	9484	9471		43.1207	42.5731	42.5147
208967_s_at	204	chr1p34	adenylate kinase 2	AK2	5.67061	5.67061	5.3597		2827	2873	3390		12.6902	12.8967	15.2175
212175_s_at	204	chr1p34	adenylate kinase 2	AK2	5.12117	5.12117	4.99711		3750	3847	4061		16.8335	17.2689	18.2296
212174_at	204	chr1p34	adenylate kinase 2	AK2	1.74282	2.04058	1.65501		10927	10025	11285		49.0506	45.0016	50.6576
205996_s_at	204	chr1p34	adenylate kinase 2	AK2	1.50951	1.65315	1.50951		11690	11520	12010		52.4756	51.7125	53.9121
212173_at	204	chr1p34	adenylate kinase 2	AK2	1.26126	1.26126	1.26126		12437	12399	12673		55.8289	55.6583	56.8883
212172_at	204	chr1p34	adenylate kinase 2	AK2	0.592981	0.592981	0.592981		17701	17751	18183		79.4586	79.6831	81.6223
204348_s_at	100507855 /// 205	chr1p31.3	adenylate kinase 4 /// adenylate kinase isoenzyme 4, mitochondrial-like	AK4 /// LOC100507855	6.16733	5.7709	5.80312		2121	2720	2674		9.52103	12.2099	12.0034
204347_at	100507855 /// 205	chr1p31.3	adenylate kinase 4 /// adenylate kinase isoenzyme 4, mitochondrial-like	AK4 /// LOC100507855	3.64915	3.64915	4.11013		6858	6822	5892		30.7851	30.6235	26.4488
219308_s_at	26289	chr1p31	adenylate kinase 5	AK5	0.592981	0.592981	0.592981		17701	17751	18183		79.4586	79.6831	81.6223
201675_at	8165	chr17q22	A kinase (PRKA) anchor protein 1	AKAP1	4.47698	4.22011	4.74627		4975	5556	4552		22.3325	24.9405	20.4336
201674_s_at	8165	chr17q22	A kinase (PRKA) anchor protein 1	AKAP1	4.07778	3.80073	4.49362		5885	6369	5097		26.4174	28.59	22.8801
210625_s_at	8165	chr17q22	A kinase (PRKA) anchor protein 1	AKAP1	1.9076	1.9076	2.11702		10376	10330	10237		46.5772	46.3707	45.9532
210626_at	8165	chr17q22	A kinase (PRKA) anchor protein 1	AKAP1	0.80028	0.80028	0.80028		15278	15291	15786		68.5819	68.6403	70.8623
213396_s_at	11216	chr17p11.1	A kinase (PRKA) anchor protein 10	AKAP10	2.60575	2.60575	2.60575		8807	8701	8940		39.534	39.0582	40.1311
205045_at	11216	chr17p11.1	A kinase (PRKA) anchor protein 10	AKAP10	0.80028	0.80028	0.80028		15278	15291	15786		68.5819	68.6403	70.8623
203156_at	11215	chr13q14.11	A kinase (PRKA) anchor protein 11	AKAP11	5.27062	5.3946	5.73585		3492	3330	2778		15.6754	14.9482	12.4703
215336_at	11215	chr13q14.11	A kinase (PRKA) anchor protein 11	AKAP11	1.02357	1.02357	1.02357		13600	13568	13977		61.0495	60.9059	62.7418
210517_s_at	9590	chr6q24-q25	A kinase (PRKA) anchor protein 12	AKAP12	5.48707	6.96975	6.76291		3156	1338	1485		14.1671	6.00619	6.66607
221718_s_at	11214	chr15q24-q25	A kinase (PRKA) anchor protein 13	AKAP13	3.65566	3.65566	3.99421		6710	6684	6115		30.1208	30.004	27.4498
209534_x_at	11214	chr15q24-q25	A kinase (PRKA) anchor protein 13	AKAP13	2.60575	2.60575	2.60575		8807	8701	8940		39.534	39.0582	40.1311
222024_s_at	11214	chr15q24-q25	A kinase (PRKA) anchor protein 13	AKAP13	2.60575	2.60575	2.60575		8807	8701	8940		39.534	39.0582	40.1311
208325_s_at	11214	chr15q24-q25	A kinase (PRKA) anchor protein 13	AKAP13	1.65501	2.36259	1.65501		11008	9378	11285		49.4142	42.0972	50.6576
222023_at	11214	chr15q24-q25	A kinase (PRKA) anchor protein 13	AKAP13	0.80028	0.80028	0.80028		15278	15291	15786		68.5819	68.6403	70.8623
213516_at	11214	chr15q24-q25	A kinase (PRKA) anchor protein 13	AKAP13	0.525462	0.525462	0.525462		20336	20313	20652		91.287	91.1837	92.7055
203624_at	8227	chrXp22.33 and Yp11.32	A kinase (PRKA) anchor protein 17A	AKAP17A	4.3788	5.15391	5.56628		5224	3763	3076		23.4502	16.8919	13.808
210269_s_at	8227	chrXp22.33 and Yp11.32	A kinase (PRKA) anchor protein 17A	AKAP17A	1.54168	2.22256	2.80946		11650	9844	8541		52.2961	44.1891	38.34
202759_s_at	11217 /// 445815	chr9q31.3	A kinase (PRKA) anchor protein 2 /// PALM2-AKAP2 readthrough	AKAP2 /// PALM2-AKAP2	5.93119	7.57442	6.51732		2441	892	1734		10.9575	4.00413	7.78381
202760_s_at	11217 /// 445815	chr9q31.3	A kinase (PRKA) anchor protein 2 /// PALM2-AKAP2 readthrough	AKAP2 /// PALM2-AKAP2	4.6622	6.82361	5.48445		4639	1467	3193		20.8242	6.58527	14.3332
207344_at	10566	chr12p13.3	A kinase (PRKA) anchor protein 3	AKAP3	0.503243	1.02357	0.835345		20903	13568	15687		93.8322	60.9059	70.4179
207019_s_at	8852	chrXp11.2	A kinase (PRKA) anchor protein 4	AKAP4	0.592981	0.592981	0.592981		17701	17751	18183		79.4586	79.6831	81.6223
207800_at	9495	chr14q23.3	A kinase (PRKA) anchor protein 5	AKAP5	0.80028	0.80028	0.80028		15278	15291	15786		68.5819	68.6403	70.8623
217669_s_at	9472	chr14q12	A kinase (PRKA) anchor protein 6	AKAP6	0.592981	0.592981	0.592981		17701	17751	18183		79.4586	79.6831	81.6223
205359_at	9472	chr14q12	A kinase (PRKA) anchor protein 6	AKAP6	0.525462	0.525462	0.525462		20336	20313	20652		91.287	91.1837	92.7055
205771_s_at	9465	chr6q23	A kinase (PRKA) anchor protein 7	AKAP7	2.99448	2.6505	3.08951		8120	8656	8177		36.4502	38.8562	36.706
211172_x_at	9465	chr6q23	A kinase (PRKA) anchor protein 7	AKAP7	1.26126	1.00552	1.26126		12437	14983	12673		55.8289	67.2577	56.8883
203848_at	10270	chr19p13.1	A kinase (PRKA) anchor protein 8	AKAP8	3.68133	3.99421	4.23107		6693	6006	5665		30.0444	26.9605	25.4298
203847_s_at	10270	chr19p13.1	A kinase (PRKA) anchor protein 8	AKAP8	2.93343	2.93343	3.00181		8306	8160	8281		37.2851	36.6297	37.1729
218064_s_at	26993	chr19p13.12	A kinase (PRKA) anchor protein 8-like	AKAP8L	4.80405	4.80405	4.80405		4328	4387	4436		19.4281	19.693	19.9129
215741_x_at	26993	chr19p13.12	A kinase (PRKA) anchor protein 8-like	AKAP8L	2.60575	2.60575	2.60575		8807	8701	8940		39.534	39.0582	40.1311
222160_at	26993	chr19p13.12	A kinase (PRKA) anchor protein 8-like	AKAP8L	1.26126	1.10213	1.26126		12437	13478	12673		55.8289	60.5019	56.8883
210962_s_at	10142	chr7q21-q22	A kinase (PRKA) anchor protein (yotiao) 9	AKAP9	4.60468	4.60468	4.9038		4764	4791	4222		21.3853	21.5065	18.9523
215483_at	10142	chr7q21-q22	A kinase (PRKA) anchor protein (yotiao) 9	AKAP9	1.03979	0.592981	0.836084		13574	17751	15681		60.9328	79.6831	70.391
207870_at	10142	chr7q21-q22	A kinase (PRKA) anchor protein (yotiao) 9	AKAP9	0.337236	0.337236	0.337236		21187	21275	21306		95.1071	95.5021	95.6412
219953_s_at	56672	chr11p15.3	A kinase (PRKA) interacting protein 1	AKIP1	5.23276	5.82147	4.65579		3552	2649	4772		15.9447	11.8912	21.4212
220987_s_at	56672 /// 81788	chr11p15.3 /// chr1q32.1	A kinase (PRKA) interacting protein 1 /// NUAK family, SNF1-like kinase, 2	AKIP1 /// NUAK2	4.67821	5.41287	4.29297		4575	3292	5514		20.5369	14.7776	24.752
217893_s_at	79647	chr1p34.3	akirin 1	AKIRIN1	5.53082	7.09384	6.07438		3089	1228	2259		13.8663	5.51241	10.1405
213810_s_at	55389	chr6q15	AKIRIN2 antisense RNA 1 (non-protein coding)	AKIRIN2-AS1	0.80028	0.80028	0.80028		15278	15291	15786		68.5819	68.6403	70.8623
201900_s_at	10327	chr1p33-p32	aldo-keto reductase family 1, member A1 (aldehyde reductase)	AKR1A1	6.64992	6.3131	6.7225		1590	2006	1529		7.13741	9.0048	6.86358
201272_at	231	chr7q35	aldo-keto reductase family 1, member B1 (aldose reductase)	AKR1B1	5.93827	6.15562	6.51732		2422	2188	1734		10.8722	9.82179	7.78381
206561_s_at	57016	chr7q33	aldo-keto reductase family 1, member B10 (aldose reductase)	AKR1B10	0.84309	1.65501	3.50831		15204	11008	7196		68.2498	49.4142	32.3024
204151_x_at	1645	chr10p15-p14	aldo-keto reductase family 1, member C1 (dihydrodiol dehydrogenase 1; 20-alpha (3-alpha)-hydroxysteroid dehydrogenase)	AKR1C1	3.31333	2.00985	7.02302		7440	10055	1230		33.3977	45.1362	5.52139
216594_x_at	1645	chr10p15-p14	aldo-keto reductase family 1, member C1 (dihydrodiol dehydrogenase 1; 20-alpha (3-alpha)-hydroxysteroid dehydrogenase)	AKR1C1	2.80946	2.1995	6.69027		8452	9858	1558		37.9405	44.2519	6.99376
217626_at	1645	chr10p15-p14	aldo-keto reductase family 1, member C1 (dihydrodiol dehydrogenase 1; 20-alpha (3-alpha)-hydroxysteroid dehydrogenase)	AKR1C1	0.468178	0.80028	2.1149		20925	15291	10248		93.931	68.6403	46.0026
211653_x_at	100653286 /// 1646	chr10p15-p14	aldo-keto reductase family 1, member C2 (dihydrodiol dehydrogenase 2; bile acid binding protein; 3-alpha hydroxysteroid dehydrogenase, type III) /// aldo-keto reductase family 1 member C2-like	AKR1C2 /// LOC100653286	2.69135	1.4905	6.584		8746	11829	1658		39.2602	53.0996	7.44265
209699_x_at	100653286 /// 1646	chr10p15-p14	aldo-keto reductase family 1, member C2 (dihydrodiol dehydrogenase 2; bile acid binding protein; 3-alpha hydroxysteroid dehydrogenase, type III) /// aldo-keto reductase family 1 member C2-like	AKR1C2 /// LOC100653286	2.24352	1.99341	6.59765		9601	10064	1653		43.0983	45.1766	7.42021
209160_at	8644	chr10p15-p14	aldo-keto reductase family 1, member C3 (3-alpha hydroxysteroid dehydrogenase, type II)	AKR1C3	2.7759	0.763133	5.67061		8683	17469	2883		38.9774	78.4172	12.9416
210558_at	1109	chr10p15.1	aldo-keto reductase family 1, member C4 (chlordecone reductase; 3-alpha hydroxysteroid dehydrogenase, type I; dihydrodiol dehydrogenase 4)	AKR1C4	0.592981	0.592981	0.816272		17701	17751	15738		79.4586	79.6831	70.6469
207102_at	6718	chr7q32-q33	aldo-keto reductase family 1, member D1 (delta 4-3-ketosteroid-5-beta-reductase)	AKR1D1	1.9076	0.778046	1.9076		10376	17416	10524		46.5772	78.1793	47.2415
202139_at	8574	chr1p36.13	aldo-keto reductase family 7, member A2 (aflatoxin aldehyde reductase)	AKR7A2	5.64296	5.46823	5.46823		2883	3208	3208		12.9416	14.4005	14.4005
214259_s_at	8574	chr1p36.13	aldo-keto reductase family 7, member A2 (aflatoxin aldehyde reductase)	AKR7A2	5.31961	5.31961	5.33603		3414	3453	3440		15.3252	15.5003	15.4419
206469_x_at	22977	chr1p36.13	aldo-keto reductase family 7, member A3 (aflatoxin aldehyde reductase)	AKR7A3	2.23652	2.23652	2.17383		9606	9484	10154		43.1207	42.5731	45.5806
216381_x_at	22977	chr1p36.13	aldo-keto reductase family 7, member A3 (aflatoxin aldehyde reductase)	AKR7A3	1.65501	1.74083	1.65501		11008	10924	11285		49.4142	49.0371	50.6576
207163_s_at	207	chr14q32.32	v-akt murine thymoma viral oncogene homolog 1	AKT1	4.97278	4.85479	4.35332		4027	4274	5419		18.0769	19.1857	24.3255
[truncated: 20,280 more rows]
[truncated: 1 more columns]
