# Supplementary material for: Induced pluripotent stem cell models of Zellweger spectrum disorder show impaired peroxisome assembly and cell type-specific lipid abnormalities
Source: Stem Cell Res Ther. 2015 Aug 29;6:158. doi: 10.1186/s13287-015-0149-3 (PMC4553005; doi:10.1186/s13287-015-0149-3)
Supplement: Additional file 8: — Differentially expressed genes between PBD-ZSD patient and control healthy donor-derived iPSCs. A complete list of all gene expression scores and differentially expressed genes (DEGs) between PBD-ZSD patient and healthy donor control fibroblasts is provided. (XLSX 77 kb) [file 13287_2015_149_MOESM8_ESM.xlsx]

## Sheet: Additional_file_8A
Additional file 8A. Differentially expressed genes between PBD-ZSD patient and control healthy-derived iPSCs.
Probe Set ID	Chromosomal Location	Entrez Gene	Gene Symbol	Control1 iPS1	Control1 iPS2	Control1 iPS3	Control1 iPS6	Control1 iPS5	Control1 iPS4	Control1 iPS7	Control2 iPS1	Control2 iPS2	Control2 iPS3	Control2 iPS4	Control3 iPS1	PBD_PEX1ms1 iPS1	PBD_PEX1ms1 iPS3	PBD_PEX1ms1 iPS5	PBD_PEX1fs1 iPS1	PBD_PEX1fs1 iPS2	PBD_PEX1fs2 iPS2	PBD_PEX1fs2 iPS3	PBD_PEX10 iPS1	PBD_PEX10 iPS2	PBD_PEX26 iPS1	PBD_PEX26 iPS2	PBD_PEX12 iPS1	PBD_PEX12 iPS2	FDR	Fold Change	control average	PBD average	FDR<0.05; fold change>1.2
200962_at	chr2q11.2	6160	RPL31	6.9974	7.86724	8.03955	8.33651	6.02339	6.46986	6.7447	7.74305	6.10902	6.11209	6.26957	7.41978	9.74771	8.19319	8.439	8.89748	9.40365	9.80486	8.31842	7.85204	8.83251	8.64797	9.23463	5.52412	9.04608	0.0191146	3.12856	150.78	471.724	Yes
206891_at	chr11q13.1	89	ACTN3	5.25447	5.82662	6.76664	5.84792	5.44995	4.85755	5.45774	6.03689	5.79067	5.39254	4.85961	7.32421	7.18523	7.67494	7.20924	7.13757	7.37967	6.51678	6.30985	7.56255	7.23575	7.50827	7.8741	6.34803	8.34628	0.000191336	2.70396	60.8636	164.573	Yes
203815_at	chr22q11.23	2952	GSTT1	3.92613	3.70066	3.98963	4.26862	4.09044	4.11732	4.05367	7.80118	7.62701	7.33655	7.01984	4.09826	7.84345	7.99482	7.75351	6.76046	6.49923	7.6831	7.7681	6.57444	6.87943	6.33701	6.29304	6.38053	7.49031	0.039546	2.14282	70.301	150.642	Yes
201917_s_at	chr3q23	55186	SLC25A36	6.89091	7.61058	7.69618	7.152	7.00462	7.20878	7.01242	8.58418	8.03041	7.96001	6.86457	8.43803	8.9195	7.4691	8.74659	8.83043	8.61325	9.28537	8.51077	7.02712	8.463	8.43347	9.24342	8.35563	9.17447	0.0264475	2.00342	202.231	405.153	Yes
219270_at	chr15q15.1	79094	CHAC1	6.23065	6.17683	6.32012	6.25111	6.814	5.66071	5.96791	6.42938	7.0006	7.8026	7.24194	6.79022	7.9403	7.59105	7.53236	8.3167	8.09071	6.75338	8.34993	7.30257	7.2847	7.38523	7.1486	6.55316	8.06674	0.0100467	1.97878	102.396	202.62	Yes
220606_s_at	chr17p13.1	56985	C17orf48	4.87312	5.47822	5.08384	5.68527	4.80454	5.0966	4.94673	6.03646	5.78206	5.72856	5.69123	5.63011	6.93858	5.9856	6.52756	6.25695	5.64047	6.55121	5.93121	5.76318	6.50321	6.0275	6.8213	5.24985	7.01073	0.00898083	1.8383	43.9282	80.7533	Yes
205542_at	chr7q21	26872	STEAP1	5.84451	5.93371	6.42245	5.80009	5.94429	6.05737	5.7243	6.69314	6.66897	6.6095	6.76897	6.62368	7.51301	7.09601	7.79617	6.51134	6.53287	7.06634	7.37078	6.91244	6.87151	6.7475	7.28523	6.47555	7.06188	0.00376112	1.69614	79.3055	134.513	Yes
204034_at	chr19q13.31	23474	ETHE1	5.30256	5.83993	5.98673	5.76686	5.39079	5.64952	5.40184	6.70377	6.55608	6.03965	6.10941	6.14851	6.78026	7.14021	6.89703	6.84179	6.61742	6.40306	6.17584	6.42324	6.78096	7.31788	6.79957	5.91719	6.8048	0.00351921	1.69009	62.7618	106.073	Yes
214933_at	chr19p13	773	CACNA1A	4.98289	4.88148	6.56879	5.13069	5.18177	4.88386	4.7842	6.28691	6.60537	5.62571	5.95126	6.10335	6.40458	6.86247	6.41226	6.28691	6.42526	6.49809	6.29493	6.92171	6.2955	6.67276	6.3259	5.40846	6.73312	0.0383075	1.65903	53.3241	88.4663	Yes
201847_at	chr10q23.2-q23.3	100507575 /// 3988	LIPA /// LOC100507575	6.94197	6.66185	7.0987	6.55433	6.9717	7.28938	7.0476	6.97075	6.53476	5.96676	6.87093	7.46349	7.64199	7.90589	7.67065	7.26205	6.92291	8.0068	8.2082	7.73038	7.8709	7.38408	7.80789	6.88693	7.25411	0.0074773	1.64938	120.31	198.438	Yes
212036_s_at	chr14q21.1	5411	PNN	8.68242	8.93943	9.07885	8.50398	8.8163	8.71194	8.50239	9.88021	9.41042	9.44065	8.64747	10.0955	9.86769	9.21722	9.94434	10.0651	10.5052	9.88051	9.63267	8.85124	10.0518	9.54612	10.0752	10.0045	10.0786	0.0265257	1.64832	570.932	941.079	Yes
209159_s_at	chr16q21-q22.1	65009	NDRG4	5.02532	4.61514	5.79344	4.98821	4.9696	4.89082	4.42776	6.06336	6.4558	5.67923	5.90548	6.07067	6.14302	5.98985	6.39394	6.34014	6.61846	5.79632	6.0755	6.24327	6.37983	6.76704	6.3425	5.24606	6.48615	0.0457997	1.64433	46.6539	76.7145	Yes
205412_at	chr11q22.3	38	ACAT1	8.20762	8.52784	8.57635	8.24763	7.86164	7.75709	7.88935	8.89768	8.31298	9.11785	8.19191	8.25498	9.58387	8.90516	9.42093	9.11687	8.76458	8.85513	8.89484	8.71159	9.10721	8.99522	9.33471	7.98815	9.08756	0.0183022	1.572	332.071	522.014	Yes
208453_s_at	chr10q25.3	7511	XPNPEP1	5.67997	5.57656	6.22551	5.32331	5.90336	5.68654	5.46954	5.9593	5.9124	5.93212	6.37662	6.2447	6.71296	5.93539	6.6046	6.83886	6.68284	7.01378	6.44025	6.15545	6.48963	6.0655	6.84598	6.09311	6.67571	0.00278762	1.56928	59.329	93.1039	Yes
208677_s_at	chr19p13.3	682	BSG	7.61661	7.96821	7.80789	7.98917	7.69931	7.71259	7.57542	7.57857	7.95861	7.39296	7.64489	8.0395	8.40288	8.94293	8.58972	8.32301	8.15842	8.64009	8.11958	8.67175	8.31545	8.85516	8.28412	7.15002	8.07873	0.0152394	1.56391	217.034	339.422	Yes
221879_at	chr15q23	91860	CALML4	5.66363	5.21485	5.70863	5.63294	5.60242	5.92032	5.90484	6.50065	6.24835	5.93945	5.5552	6.20511	6.76823	6.43426	6.20511	6.346	6.33463	6.5698	6.5417	6.1864	7.23006	6.42834	6.83135	5.60615	6.68832	0.0129236	1.55806	58.9623	91.8671	Yes
207828_s_at	chr1q32-q41	1063	CENPF	7.57011	7.45345	8.39833	7.50137	7.6554	7.46594	7.31031	8.66539	8.48444	8.29023	8.60443	8.55107	8.72644	8.35845	8.86667	8.6644	8.67524	9.12488	8.54999	8.23512	8.69444	8.65036	8.80701	8.90258	8.91658	0.0105846	1.55423	271.878	422.561	Yes
207829_s_at	chr5q33-q34	662	BNIP1	5.22125	5.68927	5.82635	5.43953	5.05161	5.33236	5.539	6.196	6.0355	6.13309	5.41723	5.94284	6.57794	6.02143	6.8015	6.39059	6.44752	6.38313	6.01731	5.89616	6.44128	6.45843	6.52623	5.61169	6.32422	0.00480041	1.55303	51.8609	80.5417	Yes
221850_x_at	chr10q11.22 /// chr10q11.23 /// chr10q23.2	119016 /// 119385 /// 399753 /// 399761 /// 414189 /// 653268 /// 728404	AGAP11 /// AGAP4 /// AGAP6 /// AGAP7 /// AGAP8 /// BMS1P5 /// LOC399753	5.21589	5.17133	5.77627	5.07198	5.78998	5.33186	4.78976	6.63384	6.172	6.15539	5.48633	6.61647	6.49762	5.88199	6.45591	6.30832	6.82149	6.81645	6.37401	6.00915	6.44374	6.23528	6.50744	6.31471	6.71007	0.0323356	1.55169	55.879	86.7067	Yes
200685_at	chr1p31	9295	SRSF11	6.53808	5.95147	6.71282	6.07527	5.55947	6.02805	5.94404	6.6915	6.20798	6.28134	6.03564	6.65394	7.21948	6.48663	7.0415	6.67634	6.39088	7.0475	7.04482	6.20098	7.09714	6.39639	7.67944	6.41759	7.09023	0.0455755	1.54341	76.8736	118.648	Yes
211074_at	---	---	---	6.8692	6.29457	6.71707	6.75152	6.79835	6.97846	6.78661	7.76076	6.71631	7.30412	7.32736	6.63966	7.68613	7.60966	7.17358	7.63179	7.61655	7.68564	7.2135	7.72713	7.76059	7.49838	7.64212	7.20112	7.96506	0.00113771	1.54253	124.712	192.372	Yes
211297_s_at	chr5q12.1	1022	CDK7	8.61944	8.95053	9.14576	8.89967	8.62282	8.7083	8.36586	9.68359	8.86741	9.7656	8.75329	9.38661	10.0012	9.5889	9.79967	9.78917	9.81858	9.11307	9.49186	9.21957	9.79766	9.57554	9.8141	9.03055	9.99704	0.0156906	1.52147	527.928	803.226	Yes
200904_at	chr6p21.3	3133	HLA-E	5.25079	4.98094	5.78642	5.48864	4.9197	4.97603	5.24351	6.29039	5.55375	5.51629	5.38087	5.80782	6.47482	6.38966	5.69086	6.08543	6.03354	6.43492	5.9091	6.01372	6.04564	6.13973	6.39776	5.05854	5.82964	0.0376807	1.50993	44.8393	67.7043	Yes
214280_x_at	chr12q13.1	3178	HNRNPA1	10.4146	9.84562	10.8709	10.1618	9.95493	9.86827	10.1621	11.1493	10.9475	10.2862	9.77718	11.1165	11.3231	10.8631	10.7723	11.267	11.1725	11.0669	10.4508	10.779	11.0016	11.232	11.4457	10.9118	11.1633	0.0238898	1.50754	1414.06	2131.76	Yes
203502_at	chr7q31-q34	669	BPGM	5.28966	5.50803	5.88396	5.33607	4.94512	5.59985	5.22775	5.71944	5.36446	5.02616	5.87175	5.87742	6.65446	5.8381	6.34446	6.1696	5.90369	6.01	5.93037	6.03655	5.80938	5.3768	6.56786	5.34725	6.481	0.0455389	1.49929	45.3884	68.0506	Yes
204833_at	chr5q21-q22	9140	ATG12	5.99015	6.17913	5.89458	6.16121	6.28569	6.18777	6.09315	6.44614	6.04615	6.69047	6.00033	6.68655	6.9228	6.55898	6.95318	7.02636	7.20181	7.18235	6.61774	6.35823	6.92682	6.63682	6.81248	6.20827	6.93017	0.00169603	1.49349	75.8198	113.236	Yes
203633_at	chr11q13.2	1374	CPT1A	6.68695	6.51556	8.00385	6.68256	7.1896	7.06794	6.99134	7.84462	7.22226	7.63363	6.26504	6.88052	7.69739	7.86619	7.68479	7.44589	7.51206	7.92565	8.09629	7.479	8.16934	7.85808	7.6835	7.33373	7.74683	0.0295505	1.49089	144.484	215.41	Yes
219412_at	chr11q14	23682	RAB38	6.63411	6.9086	7.21196	6.6934	7.00772	7.19363	6.95926	7.18758	6.83832	7.16088	7.28391	7.08619	8.08371	7.27608	8.03645	7.66532	7.37567	8.16863	7.39215	7.23981	7.37681	7.09156	7.76246	6.89123	7.79722	0.0191866	1.48897	130.479	194.28	Yes
208206_s_at	chr11q13	10235	RASGRP2	4.57447	5.02811	5.85804	5.25027	4.92133	4.61765	4.72287	5.89651	5.7658	5.73566	5.19578	5.69894	5.77407	6.20183	5.99715	6.07898	6.05051	5.38033	6.0674	5.98764	6.0962	5.76876	5.97906	5.17925	6.01028	0.0475654	1.47982	40.8034	60.3815	Yes
209463_s_at	chr1p35.3	6883	TAF12	7.66399	7.36737	7.46491	7.28839	7.3398	7.53953	7.33017	8.14721	7.64952	7.93375	7.52176	7.94276	8.50192	8.05643	8.07593	8.07965	8.09255	7.83239	8.16971	8.08697	8.17215	7.94463	8.49247	7.93535	8.58236	0.000639171	1.46262	197.374	288.684	Yes
200758_s_at	chr17q21.3	4779	NFE2L1	8.40305	8.43514	8.78506	8.50346	8.80731	8.42622	8.65606	9.24884	9.18247	9.18877	9.32126	9.21414	9.44588	9.22289	9.52662	9.63678	9.51535	9.15073	9.69614	9.22908	9.49574	9.34726	9.21572	9.22764	9.75506	0.00242119	1.45825	474.221	691.532	Yes
204806_x_at	chr6p21.3	3134	HLA-F	6.23356	6.4648	6.92281	6.26156	7.00398	6.81754	6.4254	7.53847	7.28479	7.47505	7.10274	7.56918	7.60993	7.2743	7.66113	7.52891	7.4869	7.41246	7.63627	7.20129	7.54044	7.81058	7.80994	7.29943	7.52612	0.0214633	1.44848	127.987	185.387	Yes
209276_s_at	chr5q14	2745	GLRX	7.01153	7.13411	6.72747	7.55434	6.93857	7.08893	6.70604	7.6256	7.48726	7.34264	7.01459	7.77113	8.1048	7.76546	7.65709	7.62031	7.4342	8.24653	7.53655	7.44756	7.7403	7.75674	8.24763	7.07786	7.92641	0.0367441	1.44587	151.134	218.521	Yes
205089_at	chr8q24	7553	ZNF7	5.19543	5.8689	5.67628	5.67836	5.03981	5.17993	5.09588	5.57451	5.4844	5.0881	5.47358	5.80205	6.41339	5.70764	5.73465	5.90361	6.11216	6.10417	5.98082	5.49629	6.1388	6.03507	6.19915	5.29035	6.20596	0.0155803	1.43392	43.9533	63.0257	Yes
221499_s_at	chr20q13.32	8675	STX16	5.54092	5.9428	6.39518	6.25301	5.69096	5.82768	5.3347	6.57472	6.62049	5.8445	6.28272	6.3341	6.56251	6.50653	6.33782	6.4249	6.77431	6.72239	6.91199	6.65612	6.81003	6.90597	6.63617	5.81578	6.67764	0.0455576	1.42742	68.9184	98.3752	Yes
203707_at	chr16p13.3	10127 /// 283876	FLJ39639 /// ZNF263	6.88527	7.14363	7.07706	7.33368	6.97364	6.80112	7.05549	7.16188	7.13198	7.8294	7.426	7.48362	7.87678	7.37667	7.64767	7.8805	8.11665	7.57046	8.26793	7.1931	7.8203	7.47219	7.90529	7.20246	7.70232	0.023703	1.42409	149.002	212.192	Yes
37226_at	chr5q33-q34	662	BNIP1	4.66967	4.83558	5.21449	4.47985	4.66244	4.76214	4.70621	5.55473	5.30565	5.17812	4.83802	5.01721	5.77883	5.53714	5.8313	5.48747	5.13632	5.45015	5.08817	5.25791	5.44919	5.54323	5.82893	4.89869	5.43047	0.0181343	1.41113	31.3132	44.1869	Yes
218957_s_at	chr11q13.4	80227	PAAF1	6.99483	7.28238	7.8074	7.06001	6.93786	6.86969	6.95305	7.55534	7.23599	7.10325	7.29392	7.29008	8.16097	7.70836	7.94336	7.54723	7.60707	7.87752	7.44447	6.98185	7.4595	7.88288	8.09353	7.32104	7.89241	0.031269	1.41093	149.49	210.92	Yes
215082_at	chr6p21.1-p12.1	60481	ELOVL5	5.14384	5.03409	4.9227	5.58162	4.95291	5.12859	4.55304	5.36843	5.12213	5.34629	4.91196	4.95203	5.47799	5.23753	5.38642	5.58926	5.68499	6.07241	5.65873	5.26379	5.59422	5.78253	5.77253	5.0888	5.76775	0.00804318	1.39802	34.4707	48.1908	Yes
210187_at	chr20p13	2280	FKBP1A	5.46745	5.34571	5.06795	5.1676	4.69117	4.73434	5.14208	5.23378	5.3791	5.68199	5.34802	5.29946	5.6024	5.83832	5.39213	5.6456	5.87409	5.64389	5.74554	5.73182	5.66071	5.00994	5.97257	5.50072	6.34135	0.0301755	1.39681	37.738	52.7128	Yes
212817_at	chr9p13.3	25822	DNAJB5	6.11243	5.33437	5.92857	5.79476	5.56485	5.86928	5.9251	6.21713	6.29362	5.81056	6.14805	6.05519	6.6615	6.459	6.26094	6.28847	6.42077	6.98867	6.23698	6.32103	6.24323	6.77187	6.58144	5.79293	6.08549	0.027573	1.39452	61.5738	85.8657	Yes
204028_s_at	chr9q34.11	23637	RABGAP1	6.6176	6.81457	7.28569	6.72256	6.70804	6.72002	6.85349	7.15103	7.11244	6.61155	6.77508	7.06654	7.58995	6.96234	7.21929	7.39665	7.3825	7.74296	7.11052	6.93011	7.6839	7.29769	7.5481	6.75411	7.65866	0.0212258	1.38881	118.321	164.325	Yes
212776_s_at	chr2q35	23363	OBSL1	6.66825	6.32837	7.32516	6.57754	6.14375	6.40149	6.27177	6.22806	6.90299	6.23932	6.62068	6.57514	7.03448	6.86994	7.11879	7.23876	6.80112	7.58692	6.61255	6.78706	7.08502	7.27775	6.97121	6.47174	7.22671	0.049967	1.38749	94.5314	131.162	Yes
209832_s_at	chr16q24.3	81620	CDT1	6.30417	5.9599	6.64358	6.32294	6.03715	5.99974	5.89642	5.69313	6.49521	5.84891	6.24139	5.80326	6.6952	6.75434	6.32521	6.78004	6.58244	6.08727	6.36559	6.72459	7.00719	6.5892	6.66484	6.05761	6.88547	0.0252468	1.38737	70.1341	97.302	Yes
203565_s_at	chr14q23	4331	MNAT1	7.44995	7.51605	7.60094	7.62193	7.3604	7.39097	7.21455	8.01757	7.55826	8.11656	7.43332	7.685	8.51761	7.86206	8.39904	7.87242	7.96788	8.38078	7.87605	7.83452	7.92269	7.86305	8.24087	7.5082	8.26871	0.0214941	1.37912	194.458	268.181	Yes
200779_at	chr22q13.1	468	ATF4	11.1606	11.0902	10.954	11.1319	11.3393	10.7975	10.9123	11.4446	11.4843	11.8836	11.4828	11.8165	11.7382	11.5143	11.8375	12.0719	12.1132	11.8174	12	11.7701	11.7481	11.284	11.6963	11.6745	11.8346	0.016207	1.3776	2574.56	3546.72	Yes
221600_s_at	chr11q14.1	28971	C11orf67	6.14931	6.47368	6.58953	6.64618	5.81955	6.39074	6.2778	6.64618	6.61445	6.06716	6.38974	6.65366	6.68104	7.10348	6.94739	7.18863	7.07284	7.00157	6.81571	6.36599	6.64239	7.09812	7.0939	6.19669	6.81863	0.0344599	1.37654	85.3347	117.467	Yes
221227_x_at	chr6q16.2	51805	COQ3	6.91972	7.4975	7.19112	6.90764	7.09325	7.12623	6.95547	7.47022	7.51655	7.69559	7.2963	7.21461	7.8424	7.91103	8.08071	7.69133	7.66924	7.14923	7.70416	7.75332	7.56737	7.69676	7.79118	7.2612	7.98595	0.0100369	1.37475	153.481	210.999	Yes
209311_at	chr14q11.2-q12	599	BCL2L2	6.0243	5.73748	6.4718	5.83929	5.83212	5.9343	5.85918	6.23228	6.13436	5.5175	5.82179	6.20813	6.4992	6.29815	6.50184	6.21936	6.20813	6.76615	5.90822	6.38364	6.78559	6.50042	6.70923	5.94692	6.61697	0.0262372	1.36334	63.5291	86.6118	Yes
219138_at	chr3p22-p21.2	9045	RPL14	5.03949	5.08613	4.94886	5.10962	4.85779	5.06733	5.27978	5.75977	5.60334	5.29902	5.4419	5.20351	5.66709	5.40399	5.60269	6.03344	5.90879	5.83388	5.67082	5.29398	5.8002	5.32015	5.9157	5.29341	5.94568	0.0202	1.3588	38.0106	51.6489	Yes
201727_s_at	chr19p13.2	1994	ELAVL1	6.59896	6.73893	6.62652	6.78722	6.53509	6.74311	6.55937	6.23803	7.09712	6.49618	6.82476	6.79975	6.83184	7.24458	6.79724	7.23539	7.18609	7.4652	6.94515	7.06989	6.95621	7.54228	7.21847	6.917	7.01016	0.00294661	1.35823	102.884	139.741	Yes
209222_s_at	chr20q13.3	9885	OSBPL2	6.65784	6.51015	6.9543	6.40129	6.40241	6.2884	6.49424	7.06836	6.82174	6.95538	6.71878	7.04426	7.06261	7.18171	6.76863	6.91859	7.42708	7.38839	7.17264	6.73083	7.39476	7.27647	7.43297	6.71722	7.26879	0.0261823	1.35616	105.193	142.658	Yes
200993_at	chr11p15.4	10527	IPO7	9.25499	9.12784	9.59135	9.08285	9.08491	9.22776	9.33929	9.69095	9.77661	9.54906	9.57962	9.40795	9.78657	9.74178	9.93042	9.76096	9.76588	9.89334	9.76864	9.51914	9.79078	9.88256	10.3171	9.53234	9.96937	0.0038853	1.33958	680.975	912.223	Yes
219425_at	chr22q13.2	25830	SULT4A1	5.31297	5.33435	5.33544	5.05876	5.37385	5.1637	5.2728	5.89391	5.92243	5.40675	5.53614	5.75939	5.73336	5.38593	5.84863	6.26168	6.09641	5.85137	5.67749	5.77477	6.12834	6.06677	6.03966	5.40755	6.03801	0.0444105	1.33794	44.4069	59.4137	Yes
200992_at	chr11p15.4	10527	IPO7	8.83631	9.41757	9.68881	9.28222	9.18355	9.18875	9.19576	10.026	9.50332	9.51685	9.61655	9.60669	9.74709	9.78171	9.91725	9.875	9.76373	9.99632	9.83428	9.49482	10.1204	10.0566	10.1621	9.6218	9.80995	0.0139839	1.33751	700.494	936.915	Yes
218732_at	chr17q23.1	51651	PTRH2	8.45402	8.31647	8.36414	8.36619	8.31975	8.73712	8.46615	8.71531	8.57552	9.35935	8.4313	8.78949	9.25889	8.79369	9.23984	9.11397	9.24812	8.99974	9.12496	8.73682	8.92034	8.77214	9.05846	8.67769	9.15084	0.0160723	1.33331	389.594	519.449	Yes
203160_s_at	chr6p21.3	9025	RNF8	6.79273	6.99581	7.25918	6.82366	6.49172	6.72866	6.8016	7.09515	6.96826	7.21849	7.04803	7.4944	7.54603	6.97612	7.58554	7.64676	7.39917	7.43037	7.40171	7.00712	7.65828	7.02415	7.56589	7.19708	7.67614	0.036881	1.33237	128.007	170.554	Yes
200759_x_at	chr17q21.3	4779	NFE2L1	8.19662	8.32997	8.74981	8.59443	8.87732	8.56345	8.38504	9.04076	9.02108	9.09783	9.18548	9.02131	9.21311	9.17259	9.12891	9.14446	9.16245	9.0147	9.39601	9.13115	9.31866	9.45492	9.11613	8.83604	9.39998	0.0201069	1.3294	442.589	588.377	Yes
200900_s_at	chr12p13	4074	M6PR	7.81613	7.9627	7.63239	7.50499	7.88157	8.10497	7.7858	7.74873	8.05663	7.8263	7.64025	7.88399	8.20366	8.18449	8.51581	8.18022	8.37185	8.04159	8.57016	7.85065	8.01286	8.1581	8.43381	8.05291	8.3567	0.00176975	1.32867	227.561	302.354	Yes
208851_s_at	chr11q23.3	7070	THY1	7.49925	7.09627	7.83718	7.45288	7.67521	7.71443	7.44655	7.63521	7.5816	7.55392	7.13541	7.37572	7.84489	7.99899	8.13398	7.63007	7.75624	8.57705	7.95524	7.85937	7.60752	7.97134	7.75357	7.74203	7.87816	0.0186771	1.32627	182.954	242.645	Yes
202774_s_at	chr12q24.33	6433	SFSWAP	7.30361	6.67993	7.49807	6.88309	6.93376	7.0216	7.16774	7.16737	7.10959	7.00452	7.43144	7.24155	7.58018	7.44032	7.53354	7.31881	7.36689	7.82126	7.46175	7.31047	7.856	7.453	7.73968	7.12715	7.80503	0.0118207	1.32236	140.791	186.177	Yes
218821_at	chr20q /// chr20q13.32	100534593 /// 79716	NPEPL1 /// STX16-NPEPL1	4.96615	4.98555	4.80365	4.60546	4.89991	4.63464	4.75828	4.87263	5.02874	4.98626	4.67487	5.77979	5.36939	4.99452	5.54775	5.42942	5.56216	5.43108	5.29667	5.23841	5.41976	4.91598	5.58976	5.04626	5.51289	0.0394223	1.31934	30.9242	40.7996	Yes
217749_at	chr3q21.3	22820	COPG1	7.21378	7.23481	7.01628	7.1061	7.11244	6.90796	7.11573	7.37474	7.11573	7.30888	6.94974	7.61661	7.60125	7.33762	7.56382	7.48544	7.46633	7.98073	7.87749	6.9953	7.77954	7.58587	7.50277	7.66261	7.4911	0.0129103	1.31721	145.545	191.713	Yes
201171_at	---	100652765	LOC100652765	3.906	4.18781	4.19231	4.15252	3.995	4.16967	4.10615	4.31937	3.96323	4.08356	4.24459	4.3846	4.66181	4.05469	4.62602	4.66833	4.65967	4.39594	4.6645	4.22256	4.53007	4.17575	4.79335	4.1181	5.05124	0.0427803	1.30927	17.7337	23.2182	Yes
216863_s_at	chr22q12.2	22880	MORC2	5.90956	5.97674	6.1589	5.65834	6.11195	6.14499	6.07532	6.09708	5.92146	5.74956	5.74028	6.0897	6.49942	6.20065	6.54046	6.38805	6.31879	6.46084	6.28233	6.30554	6.56099	6.24479	6.10651	6.17973	6.53679	0.000350294	1.30528	63.0693	82.3229	Yes
202568_s_at	chr14q32.3	4140	MARK3	6.31803	6.48347	6.58966	6.35013	6.41638	6.52361	6.4597	6.31692	6.51241	6.2359	6.25068	6.19738	6.7191	6.78892	6.58966	6.77884	6.7475	7.08751	6.75501	6.74501	6.78323	6.91289	6.84914	6.45822	6.71007	6.39168e-05	1.29911	84.0416	109.18	Yes
210514_x_at	chr6p21.3	3135	HLA-G	6.63546	6.73938	6.90581	6.8475	6.9486	7.12259	7.03712	7.30398	7.29412	7.51399	7.23002	7.46399	7.48674	7.05278	7.77503	7.60405	7.5899	7.50306	7.58085	7.26466	7.38512	7.71473	7.57552	7.22486	7.43696	0.0330196	1.29892	138.331	179.682	Yes
218336_at	chr1q23.3	5202	PFDN2	9.42262	9.52332	9.68177	9.66533	9.42443	9.57994	9.48479	10.066	9.83424	10.0903	9.45758	9.68306	10.1792	10.0944	10.1517	10.0695	10.0569	10.0373	9.89272	10.0285	10.0254	10.1317	10.1547	9.61758	10.1094	0.00310288	1.29379	818.705	1059.23	Yes
218281_at	chr11q13.4	51642	MRPL48	7.70216	7.95791	7.81355	8.02239	7.68652	7.73729	7.81204	7.73708	7.67692	8.44831	7.69128	7.87295	8.56613	8.14691	8.43265	8.33245	8.11236	8.02239	8.1425	8.20098	8.29876	8.15731	8.1766	7.73144	8.45709	0.0189485	1.28752	232.863	299.815	Yes
203512_at	chr1p34.3	27095	TRAPPC3	6.93127	6.88554	7.0636	6.60661	6.74098	6.87272	6.87215	7.36832	7.11741	7.31771	7.24455	7.43711	7.7176	7.18239	7.2717	7.47504	7.34876	7.57391	7.62658	7.1912	7.58712	7.27808	7.4605	7.17559	7.42539	0.0250328	1.28289	133.447	171.197	Yes
213026_at	chr5q21-q22	9140	ATG12	7.73422	7.97607	7.98229	8.14525	7.49316	7.61509	7.99109	8.18621	7.92289	7.99596	8.1541	8.28834	8.53802	8.24087	8.51929	8.48437	8.56067	8.16106	8.34821	8.14188	8.28184	8.24278	8.45582	7.74757	8.38753	0.0441024	1.28044	251.506	322.038	Yes
221004_s_at	chr2q37	81618	ITM2C	9.86779	9.62594	9.66074	9.64695	9.73253	9.89197	9.77248	9.70636	10.0178	9.7479	9.55583	9.70877	9.72634	9.92208	10.0935	10.0968	10.2676	10.329	10.2491	10.0747	10.1263	10.0974	10.0545	10.1564	9.99148	0.000340552	1.27351	861.04	1096.54	Yes
209086_x_at	chr11q23.3	4162	MCAM	4.73721	5.24727	5.46595	5.49492	5.3355	4.77572	4.7111	5.40323	5.23895	5.34748	5.33991	5.53246	5.39653	5.51673	5.41503	5.72763	5.47013	5.65982	5.81333	5.49788	5.58851	5.54894	5.55283	5.74582	5.51043	0.0487732	1.25845	37.9581	47.7683	Yes
219550_at	chr11q24.2	64221	ROBO3	5.04767	5.11838	5.29783	5.35147	5.34242	4.9305	5.21671	5.79434	5.46775	5.61258	5.08721	5.55079	5.90514	5.50338	5.71097	5.69672	5.71519	5.32107	5.69735	5.49373	5.70255	5.53795	5.94429	5.50338	5.79747	0.0498213	1.25429	40.4817	50.7757	Yes
205298_s_at	chr6p22.1	10385	BTN2A2	5.82494	5.80066	6.12944	5.31517	6.12944	5.62945	5.97304	6.1883	5.98552	6.04139	6.13007	5.89824	6.42289	6.03392	6.53501	6.3666	6.03354	6.25475	6.30605	6.37091	6.21024	5.98994	6.37612	6.11058	6.31443	0.0430808	1.25308	61.3667	76.8972	Yes
205873_at	chr17p12-p11.2	9487	PIGL	4.57115	4.48082	4.3296	4.45154	4.48347	4.41351	4.08198	4.83022	4.81254	4.52626	4.71426	4.74856	4.8839	4.77087	4.99691	4.91033	5.0162	5.13782	4.73432	4.63774	4.8815	4.71426	4.94395	4.47142	4.97525	0.0424439	1.24003	23.4521	29.0814	Yes
200942_s_at	chr16q23.3	3281	HSBP1	10.4021	10.5714	10.5416	10.7058	10.5091	10.4309	10.4155	10.9043	10.7786	10.8877	10.505	10.7172	11.2078	10.8461	10.9474	10.8741	10.9759	10.9733	10.9249	10.7538	10.9269	10.7969	11.0307	10.4644	10.9268	0.041711	1.2148	1578.64	1917.73	Yes
210156_s_at	chr6q24-q25	5110	PCMT1	8.77635	9.01112	8.91455	9.22395	8.99944	8.89589	8.68983	9.20274	8.78993	9.12847	8.89646	8.99044	9.36335	9.22726	9.45553	9.3018	9.35245	9.28243	9.19275	9.11612	9.12436	9.09936	9.25328	9.09736	9.30453	0.0048033	1.21351	501.066	608.05	Yes
206274_s_at	chr1p36.13	9696	CROCC	5.3966	5.28021	5.71215	5.42773	5.59023	5.38657	5.62133	5.44543	5.69795	5.68134	5.40913	5.77966	5.69006	5.99203	5.57557	5.86991	5.77826	5.70416	5.59758	5.71628	5.98743	6.00211	5.71119	5.8984	6.04798	0.0243186	1.21204	46.6596	56.5536	Yes
210226_at	chr12q13	3164	NR4A1	5.20223	5.19471	5.33303	5.17526	5.61124	5.28391	5.268	5.84333	5.31099	5.65789	5.44273	5.30525	5.11746	5.09478	5.18582	5.21088	4.92472	5.09225	4.90625	5.24415	5.05082	5.30567	5.18019	5.14325	5.07335	0.0484517	-1.21312	42.2409	34.8201	Yes
212095_s_at	chr8p22	57509	MTUS1	4.16657	4.12557	4.3903	4.55941	4.06391	4.10229	4.29542	3.89479	4.14271	4.01472	3.98409	4.0619	3.76835	4.00236	3.81452	3.98409	3.93445	3.72692	3.74025	3.86623	3.6002	3.95845	3.7617	4.22096	3.91697	0.0358721	-1.21782	17.8939	14.6934	Yes
200870_at	chr12p12.3	11171	STRAP	11.1715	11.2412	10.9516	11.1915	11.1303	11.2943	11.3099	10.9551	10.9299	10.8524	11.0436	10.9074	10.7134	10.9799	10.6774	10.7169	10.8029	10.6882	10.7547	10.9642	10.6827	10.7077	10.7879	11.0515	10.7456	0.00401303	-1.22633	2179.54	1777.29	Yes
221812_at	chr1p36.23-p36.11	54455	FBXO42	6.19393	5.81129	6.16452	5.7562	5.82411	5.74582	5.74205	5.65524	5.69897	5.96081	6.35383	5.81055	5.68863	5.61015	5.52794	5.7319	5.6886	5.60164	5.6711	5.57276	5.71284	5.50971	5.54308	5.47654	5.59936	0.0254396	-1.22894	60.1266	48.9255	Yes
201487_at	chr11q14.2	1075	CTSC	10.7553	10.631	10.5894	10.5698	10.7382	10.8879	10.8234	10.6634	10.4456	10.1751	10.4849	10.369	10.0172	10.0799	10.1794	10.3786	10.3218	10.203	10.1978	10.4132	10.1957	10.3568	10.4113	10.6047	10.3114	0.0186745	-1.24558	1559.84	1252.3	Yes
212395_s_at	chr1p36.13	23065	EMC1	5.96271	6.38303	6.07994	5.92005	5.80981	5.98828	5.99052	5.63474	5.62433	5.65776	5.70467	5.95097	5.48988	5.6902	5.54156	5.6935	5.55718	5.66377	5.59628	5.76562	5.43553	5.56144	5.24902	5.67618	5.48761	0.0140153	-1.2593	60.0579	47.6915	Yes
219690_at	chr19q13.12	79713	IGFLR1	5.51983	5.66788	5.87995	5.62702	5.47903	5.63297	5.59306	5.70666	5.56616	5.59205	5.49056	5.63943	5.33185	5.64168	5.1868	5.06017	5.12322	4.72574	5.15217	5.4425	5.36188	5.76078	4.93388	5.47707	5.108	0.0259313	-1.26533	49.1811	38.8682	Yes
215293_s_at	chr11p15.5	27315	PGAP2	7.50675	7.43113	7.27437	7.38692	7.40867	7.58011	7.50965	6.86292	7.46529	7.14375	7.42497	7.06789	7.02932	7.12274	6.98345	7.06884	6.80112	6.63197	6.75259	7.4383	6.7845	6.99284	6.92734	7.28476	7.11528	0.0412784	-1.26685	163.39	128.973	Yes
213699_s_at	chr2p25.1	10971	YWHAQ	12.5026	12.2874	12.1893	12.2244	12.2875	12.5328	12.4663	11.9885	12.1986	12.0039	12.3303	12.0928	11.625	12.1072	11.7622	11.7639	11.897	11.9925	11.9104	12.1842	11.917	11.9105	11.8565	12.2554	11.7402	0.00661996	-1.2669	4935.86	3896.01	Yes
214756_x_at	chr7q22.1	5379	PMS2P1	6.04325	6.44298	6.38253	6.40862	6.27824	6.49438	6.28511	6.38961	6.12549	6.2124	6.38573	6.11393	5.84673	6.22173	6.20751	6.15258	5.85472	6.12549	5.95353	6.12038	5.90944	5.69286	5.84356	5.54054	5.82098	0.00463713	-1.26952	78.9815	62.2139	Yes
204185_x_at	chr4q31.3	5481	PPID	9.04032	9.23154	9.39031	9.16212	9.17688	9.06593	9.4071	8.89181	9.07917	8.79387	9.2382	8.8638	8.57392	8.71485	8.91917	8.54252	8.80328	8.48646	9.0884	9.0758	8.84443	8.58959	8.68925	8.83024	8.82108	0.0124907	-1.26957	557.897	439.439	Yes
221502_at	chr13q14.3	3839	KPNA3	9.19718	9.15166	8.94896	9.12617	8.92674	9.30418	9.1206	8.50882	8.6828	8.49635	9.02912	8.62426	8.4751	8.68698	8.40631	8.46548	8.50995	8.69064	8.60393	8.72502	8.61898	8.51192	8.60835	8.86519	8.50278	0.045392	-1.27925	494.797	386.787	Yes
219341_at	chr8p23	2055	CLN8	4.49918	4.69572	4.24299	4.60733	4.36668	4.51149	4.3806	4.29875	4.83582	4.40912	4.43444	4.40507	3.77665	4.07811	4.33048	4.06715	4.02896	3.78352	4.21295	4.40216	4.45341	4.2731	3.92131	4.09623	4.02602	0.0071495	-1.28065	22.3668	17.4653	Yes
203363_s_at	chr11p11.2	9776	ATG13	5.97275	6.03565	5.62027	5.7916	5.62225	5.5402	5.83802	5.50692	5.26815	5.40476	5.61552	5.40476	5.23497	5.2121	5.1606	5.01365	5.54387	5.18394	5.13114	5.34683	5.33017	5.51993	5.31914	5.49157	5.17225	0.0129042	-1.28591	50.3119	39.1255	Yes
208029_s_at	chr8q22.1	55353	LAPTM4B	11.1622	11.3019	11.3363	11.322	11.3265	11.5062	11.3133	11.3324	11.2876	11.2705	11.3788	11.2465	11.145	10.6308	11.1082	11.1114	10.988	10.2076	10.859	11.1405	11.307	10.4843	10.9227	10.8289	11.1697	0.0158902	-1.29457	2552.11	1971.39	Yes
200087_s_at	chr12q24.31	10959	TMED2	11.0223	10.7461	10.8305	10.7076	10.8328	10.8398	10.8962	10.3671	10.4533	10.5622	10.7282	10.4233	10.2246	10.4155	10.2023	10.2322	10.1813	10.2716	10.4203	10.6548	10.2921	10.373	10.4075	10.5008	10.0887	0.00200721	-1.29992	1679.79	1292.22	Yes
215984_s_at	chr20q13.3	10139	ARFRP1	4.98271	5.42853	4.62467	5.08042	5.27516	5.1997	5.04768	4.67191	5.23872	4.81481	4.9787	4.82946	4.54887	4.74289	4.69585	4.60199	4.32577	4.78096	4.69466	4.87688	4.36077	4.76327	4.45163	4.94657	4.50812	0.0173103	-1.30476	32.7582	25.1066	Yes
209021_x_at	chr11p11.2	9776	ATG13	6.57612	6.58953	6.23722	6.30362	6.46193	6.20708	6.45846	6.0614	6.26124	5.64716	6.03354	6.25262	5.7563	6.04149	5.85988	5.80586	5.95637	5.71789	5.73748	6.08938	5.61477	6.0093	5.91334	6.1369	5.82061	0.0132787	-1.30936	77.6228	59.2831	Yes
212498_at	---	---	---	7.7779	8.29034	8.42723	7.72084	7.96621	8.04076	8.11084	7.88558	7.72981	7.58077	8.09133	7.98939	7.55696	7.21856	7.51773	7.31007	7.21271	8.14793	7.56288	7.479	7.44042	7.61817	7.82919	7.80674	7.56463	0.0286085	-1.32493	253.72	191.497	Yes
201198_s_at	chr2q37.1	5707	PSMD1	9.72003	9.64585	9.55982	9.43624	9.2574	9.72592	9.6592	9.14515	9.65261	9.17842	9.29141	8.93194	8.66653	9.48128	8.69408	9.00513	8.8612	8.72522	8.99877	9.36958	9.16661	9.20615	8.81277	9.32127	8.94295	0.0442886	-1.33099	702.071	527.48	Yes
202316_x_at	chr1p36.3	10277	UBE4B	5.4345	5.39673	5.27297	5.09511	5.04538	5.20538	4.97603	4.77927	4.84443	4.51839	5.09206	4.92584	4.71353	4.77087	4.56387	4.87827	4.55353	4.54563	4.58172	4.78821	4.85129	4.63412	4.61811	4.51199	4.43274	0.00443629	-1.33308	33.602	25.2064	Yes
213001_at	chr9q34	23452	ANGPTL2	5.55821	4.89736	4.89087	4.69563	5.43224	5.3541	5.34056	4.95578	5.23497	5.55194	5.25794	4.80743	4.51543	4.8075	4.59563	4.60665	4.41	5.06412	4.89087	4.91004	4.91044	4.71678	4.81888	5.11782	4.52921	0.0451209	-1.33482	36.5814	27.4054	Yes
200693_at	chr2p25.1	10971	YWHAQ	11.6311	11.448	11.2412	11.4015	11.3904	11.4749	11.4246	10.8775	11.246	10.836	11.3558	10.9107	10.5472	10.9355	10.6884	10.8405	10.5775	10.9632	10.8261	11.2419	10.8439	10.8934	10.7866	11.3053	10.6741	0.0157666	-1.33595	2504.56	1874.74	Yes
201054_at	chr5q31	10949	HNRNPA0	11.0659	10.8856	10.7712	10.9255	10.843	10.9636	11.0116	10.2347	10.7043	10.2717	10.919	10.341	10.0805	10.6329	10.1573	10.1707	10.3729	10.1599	10.6456	10.6757	10.2183	10.2209	10.236	10.4963	10.3293	0.0315024	-1.3367	1747.44	1307.28	Yes
214198_s_at	chr22q11.21	9993	DGCR2	7.71498	7.42504	7.10849	7.29361	7.34014	7.72343	7.64855	6.99709	7.06561	6.72052	7.30043	7.17769	6.7509	7.06561	6.73142	6.72648	6.8791	6.53128	7.03938	7.30946	6.85629	6.67905	6.70462	6.92491	6.72358	0.0110143	-1.38329	160.037	115.693	Yes
218185_s_at	chr8q13.1	55156	ARMC1	8.28391	8.36567	7.86463	8.26671	7.57195	7.96457	7.88779	7.77038	7.65595	7.44093	7.77556	8.23656	7.51043	7.65595	7.29778	7.35883	7.10153	7.40575	7.62999	7.68749	7.26043	7.56279	7.78503	7.3949	7.44397	0.00833641	-1.38751	247.833	178.617	Yes
218493_at	chr16p13.3	79622	SNRNP25	9.71901	9.66896	9.19058	9.38821	9.18	9.72434	9.65643	9.05287	9.46419	9.28276	9.26503	9.06805	8.69959	9.15051	9.2809	9.0041	8.69405	8.2801	8.88165	9.32115	8.94907	8.80666	7.93616	9.36459	8.74049	0.0378072	-1.41837	679.702	479.214	Yes
213021_at	chr17q11	9527	GOSR1	7.19798	7.09509	6.98858	7.09973	6.9444	7.29548	7.16731	6.78866	6.8849	6.64037	7.20922	6.5133	6.31044	6.64445	6.12368	6.38253	5.91941	6.48738	7.02306	6.75424	6.44176	6.62768	6.22474	6.66692	6.46884	0.00309157	-1.42352	128.293	90.1242	Yes
217766_s_at	chr1p36.11	23585	TMEM50A	8.43797	8.65502	8.47077	8.61457	8.31535	8.55871	8.51474	7.90202	8.13904	7.75724	8.63656	8.17944	7.61783	7.58532	7.73914	7.75451	7.56946	7.94141	7.73709	8.23418	7.94321	7.80498	7.93609	8.13526	8.0592	0.00301355	-1.4238	331.946	233.142	Yes
202883_s_at	chr11q23.2	5519	PPP2R1B	9.35656	9.05316	9.19399	9.18481	9.49736	9.35432	9.63703	8.32845	8.90841	8.6808	8.88931	8.91866	8.3891	8.4726	8.70356	8.52256	8.6152	8.01433	8.94874	8.84464	8.49699	8.18162	8.46342	9.06532	8.60282	0.0309656	-1.44877	558.198	385.29	Yes
214666_x_at	chr15q25.1	3658	IREB2	5.31184	5.00774	4.98756	4.71246	4.54015	5.55699	5.24451	4.52775	4.59634	4.20036	4.80307	4.33667	4.17638	4.26012	4.10599	4.28212	4.25539	4.39539	4.39883	4.67763	4.27553	4.34396	4.34849	4.50976	4.09291	0.0233053	-1.46246	29.3212	20.0492	Yes
215606_s_at	chr12p13.3	23085	ERC1	5.73926	5.73437	5.77017	6.12384	5.72396	5.48468	4.91125	4.99978	5.43521	4.72567	5.54766	5.34444	5.2702	4.88959	4.76087	5.21849	4.50998	4.91111	5.01302	4.55508	5.03835	4.72171	4.59381	5.27045	5.10287	0.0264239	-1.49259	45.6512	30.5852	Yes
214695_at	chr1q21.3	9898	UBAP2L	6.25099	6.2356	6.21702	5.84557	6.30764	6.45591	6.39765	5.50334	5.62928	5.42578	5.85232	5.43416	5.2621	5.29328	5.72288	5.29737	5.17949	4.63058	5.5976	5.56604	5.54871	5.73336	4.83082	6.00752	5.30416	0.0469148	-1.49957	64.4639	42.9884	Yes
214869_x_at	chr9q33.3	26130	GAPVD1	5.81742	6.62974	6.47715	6.42526	5.38597	5.71541	5.97573	5.90841	5.97818	5.98799	5.89084	5.77135	4.70574	6.01788	5.03039	5.44115	5.0128	5.53435	5.20498	5.32368	5.50535	5.80171	4.93621	6.09241	5.52046	0.0363423	-1.50201	65.6888	43.734	Yes
33307_at	chr22q13.2	27341	RRP7A	7.79864	7.48869	7.08358	7.20335	7.47236	7.60415	7.67919	6.77295	6.99189	7.26813	6.78413	6.57244	6.44965	6.71264	6.75196	6.60303	6.48191	5.91274	6.43844	7.24505	6.65582	6.68199	6.76921	6.96201	6.83525	0.0240492	-1.50618	154.879	102.829	Yes
200605_s_at	chr17q23-q24	5573	PRKAR1A	9.21053	9.37111	8.60271	9.52692	9.05469	9.42547	9.24449	8.74207	8.56566	8.13302	8.59431	8.73281	7.94051	8.30404	7.84303	8.38744	8.20102	8.54457	8.5622	8.55736	8.42638	8.44124	8.48932	8.89325	8.28202	0.0354407	-1.50826	508.9	337.409	Yes
221705_s_at	chr1p13.2	80143	SIKE1	4.59553	5.80656	5.15202	5.57642	4.22846	4.89948	5.02368	5.13778	4.7188	4.73832	4.9473	5.10825	4.48939	4.82395	4.06904	4.26427	4.57935	4.26459	4.39442	4.18829	4.38763	4.52752	4.1685	4.93929	4.48574	0.0205753	-1.51736	33.1764	21.8645	Yes
206303_s_at	chr12q21	11163	NUDT4	6.37777	6.57061	5.79939	7.1061	6.8194	5.99382	6.16146	5.69619	6.23494	5.94229	5.98582	6.08316	5.81596	6.07528	5.82949	5.61075	5.40482	5.41053	5.89606	5.56358	5.25586	5.84493	5.7122	5.80165	5.46031	0.0175499	-1.52139	78.3115	51.4737	Yes
201454_s_at	chr17q21	100653042 /// 9520	LOC100653042 /// NPEPPS	9.29625	9.40633	8.94182	9.2215	8.92093	9.37661	9.22743	8.38483	8.71349	8.37095	8.79136	8.57472	7.96877	8.52862	7.93583	7.81491	7.96153	8.46925	8.36667	8.57231	8.83954	8.36055	8.01199	8.96239	8.48763	0.0197721	-1.52284	504.523	331.303	Yes
202051_s_at	chr1p32-p34	9202	ZMYM4	8.53427	8.46487	8.27339	8.23064	8.36513	8.6184	8.47055	7.68484	7.92352	7.64656	7.87708	7.48037	7.47664	7.60631	7.64184	7.04982	6.73842	7.46075	7.50648	8.07469	7.62406	7.26403	7.44285	8.17164	7.75036	0.0305772	-1.52475	289.492	189.862	Yes
221825_at	chr1q32.3	90806	ANGEL2	7.71591	7.5657	7.38535	7.42911	7.53356	7.92981	7.81979	6.40192	6.78761	6.74978	7.18755	7.10726	6.49496	6.13765	7.14231	6.55924	6.33849	6.56096	6.98624	6.92977	6.29375	5.89252	6.86822	7.16604	6.90382	0.0401971	-1.60331	165.049	102.943	Yes
221455_s_at	chr17q21	7473	WNT3	4.70101	5.09613	3.81049	5.0167	4.86881	5.25772	5.24451	4.05314	4.33469	4.4273	4.07006	3.94615	3.78546	3.93803	3.95098	3.93971	4.1442	4.08462	3.80586	4.03921	4.0353	4.09	3.67076	4.25459	3.69899	0.0296384	-1.61248	25.2091	15.6337	Yes
202053_s_at	chr17p11.2	224	ALDH3A2	8.50943	9.03668	8.33542	9.08397	9.16338	9.08645	9.16324	8.33487	8.9891	8.25359	8.69053	8.12848	7.58138	8.41048	8.001	7.58474	7.25441	7.51713	7.72731	8.3269	7.30647	8.61882	7.77157	9.46989	7.48545	0.0447312	-1.62941	439.572	269.773	Yes
218236_s_at	chr2p21	23683	PRKD3	8.70225	8.20421	8.59379	8.52159	9.09617	9.03014	9.21537	8.00749	8.54475	8.09744	8.33947	7.99201	7.98049	8.0551	8.09744	7.41721	7.25165	8.48882	7.47108	7.92057	7.7172	7.60647	7.91882	8.07472	7.82045	0.00533647	-1.64516	384.417	233.665	Yes
211009_s_at	chr18q12	10778	ZNF271	7.3961	7.16679	6.72218	7.03264	7.22935	7.42489	7.45273	6.16496	6.2143	6.57086	7.13057	6.40544	6.31157	5.61725	6.51302	5.90743	6.16387	6.09295	7.11568	6.11805	6.35263	5.27752	6.49293	6.31943	5.99303	0.0260892	-1.6675	125.973	75.5459	Yes
212113_at	chr12q21	552889	ATXN7L3B	6.9986	8.17675	6.85653	7.8726	6.25068	7.29649	6.97879	7.13881	6.59328	6.84546	7.31439	6.86108	5.76632	7.11851	5.95456	5.65852	5.9272	6.53838	5.94905	6.3085	6.45184	6.07286	5.61763	7.38018	6.30895	0.020384	-1.80957	146.239	80.8141	Yes
218457_s_at	chr2p23	1788	DNMT3A	7.82631	8.95236	8.30161	8.63223	7.60528	8.26273	8.16025	7.20524	8.05275	7.53776	7.97611	7.42065	5.95475	8.04468	6.1677	6.95102	7.12597	5.9951	6.91767	7.67894	6.61781	7.78473	6.1568	8.3616	6.74532	0.0410302	-1.87242	270.386	144.405	Yes
219993_at	chr8q11.23	64321	SOX17	6.10849	4.9886	4.59636	5.71616	5.39444	5.61977	4.82363	4.17035	4.95297	4.08862	4.80307	5.93863	3.72894	4.45625	4.27513	4.26652	4.25638	3.64451	3.8568	5.26214	4.21331	4.5096	4.1525	4.38954	3.79242	0.0229478	-1.94266	37.6919	19.4022	Yes
40284_at	chr20p11	3170	FOXA2	6.23022	4.4846	4.43498	5.36272	5.19438	5.79635	6.14074	4.12006	4.69508	4.31951	4.7842	6.08329	3.97725	4.71516	4.23729	4.57912	4.19406	3.94503	3.95342	4.41994	4.30749	4.45514	4.26625	4.41841	3.95723	0.0340474	-2.05994	40.1335	19.4828	Yes
208662_s_at	chr21q22.2 /// chrXq13.3	286495 /// 7267	TTC3 /// TTC3P1	6.77067	6.89749	7.18697	7.98865	6.48318	7.0668	6.81749	6.38277	5.74537	5.47822	7.31989	8.04718	5.67873	6.15339	5.50282	5.91805	5.81014	7.09958	5.58068	5.24139	6.20499	5.77711	5.74722	5.81318	5.15841	0.023499	-2.17713	130.865	60.1091	Yes
217878_s_at	chr17q21.32	996	CDC27	6.17141	8.44395	7.61187	8.62234	5.34274	6.86386	6.8446	7.54316	7.2134	6.768	7.44524	7.57178	3.89427	6.89536	4.39226	4.3752	4.7151	4.63803	3.94313	5.84084	4.69275	6.36486	4.4478	8.37619	4.82139	0.00697525	-2.86602	174.203	60.7821	Yes
204602_at	chr10q11.2	22943	DKK1	7.86102	6.17146	4.96972	6.00508	5.83313	7.61446	7.61497	3.87224	4.91521	4.5194	6.4219	6.22612	3.94137	4.87062	5.05052	4.76059	5.78139	3.96848	4.14567	5.24777	3.76177	3.67971	4.63971	4.54562	4.09562	0.042795	-3.61415	89.7908	24.8442	Yes
206432_at	chr8q24.12	3037	HAS2	7.57663	8.02783	7.19632	8.85219	8.25659	7.99484	7.76379	4.35428	7.25743	4.28402	6.71301	6.90716	4.11122	6.0988	5.32589	5.51329	5.76543	3.86756	4.48577	6.8408	4.88695	5.57648	5.32989	6.71354	4.34259	0.0444576	-3.94085	188.067	47.7225	Yes

## Sheet: Additional_file_8B
Additional file 8B. Differentially expressed genes between PBD-ZSD PEX1fs patient and control healthy donor-derived iPSCs.
Probe Set ID	Chromosomal Location	Entrez Gene	Gene Symbol	Control1 iPS1	Control1 iPS2	Control1 iPS3	Control1 iPS6	Control2 iPS1	Control2 iPS2	Control2 iPS3	Control2 iPS4	Control3 iPS1	PBD_PEX1fs1 iPS1	PBD_PEX1fs1 iPS2	PBD_PEX1fs2 iPS2	PBD_PEX1fs2 iPS3	FDR	Fold Change	Control average	PBD-PEX1fs average	FDR<0.05; fold change>1.2
206907_at	chr19p13.3	8744	TNFSF9	4.36102	4.4678	4.9438	4.24901	4.94313	4.22982	4.40055	4.29857	4.60505	5.77471	5.423	6.92456	5.65395	0.0132411	2.92728	23.0145	67.37	Yes
210281_s_at	chr13q11-q12	7750	ZMYM2	4.42994	4.59181	4.75711	4.43442	5.3446	4.80168	5.13902	4.47999	5.59245	6.12605	6.24965	5.92932	5.64247	0.0107592	2.1509	29.851	64.2066	Yes
218273_s_at	chr8q22.1	54704	PDP1	4.5768	4.65811	4.02326	4.34686	4.23409	4.14666	4.46808	4.35398	5.13131	4.85196	5.40327	5.79362	5.85185	0.000118614	2.07597	22.2092	46.1057	Yes
200788_s_at	chr1q21.1	8682	PEA15	8.42866	8.11124	8.09697	8.47168	8.12083	8.13413	8.78409	8.46637	8.63758	8.7861	9.28446	10.0119	9.31608	0.0260541	2.04984	333.555	683.733	Yes
202278_s_at	chr9q22.2	10558	SPTLC1	5.09046	5.83941	5.3261	5.2709	5.42029	5.13035	5.81426	5.7406	5.71978	5.97083	6.44818	6.52534	6.40719	0.0111432	1.79312	45.5935	81.7548	Yes
214248_s_at	chr4q31.3	23321	TRIM2	4.71466	4.4677	4.22801	4.39684	4.45254	4.34754	4.43291	4.69559	4.40104	5.24932	5.20511	5.27842	4.90104	0.0123715	1.62313	22.1203	35.904	Yes
217010_s_at	chr5q31	995	CDC25C	4.20381	4.5137	4.19643	4.17445	4.54374	4.06467	4.39966	4.23309	4.37844	4.86715	4.60298	4.93978	5.34111	0.00474437	1.57263	19.8256	31.1784	Yes
202568_s_at	chr14q32.3	4140	MARK3	6.33847	6.44732	6.60568	6.2094	6.3821	6.5028	6.15734	6.24504	6.21733	6.75525	6.81166	7.03573	6.75267	0.0356553	1.40579	81.6992	114.852	Yes
221004_s_at	chr2q37	81618	ITM2C	9.9052	9.6158	9.64656	9.68806	9.74193	10.0155	9.7607	9.57996	9.73161	10.0823	10.2184	10.3342	10.2764	0.0336115	1.39654	860.47	1201.68	Yes
219690_at	chr19q13.12	79713	IGFLR1	5.60191	5.74908	5.96995	5.78351	5.79517	5.74294	5.6008	5.60911	5.72247	5.12807	5.23928	4.66388	5.32828	0.0223379	-1.54075	53.2596	34.5673	Yes
200835_s_at	chr3p21	4134	MAP4	6.5968	7.43934	7.41651	7.5031	6.78786	6.80457	6.74766	7.30537	6.81898	6.1438	6.27952	6.06473	5.81962	0.0379813	-2.00049	135.936	67.9513	Yes
202053_s_at	chr17p11.2	224	ALDH3A2	8.76045	9.18703	8.46109	9.15777	8.42227	9.17899	8.41569	8.85329	8.29112	7.76681	7.42882	7.69414	7.81957	0.0123211	-2.14907	442.224	205.774	Yes
204873_at	chr7q21.2	5189	PEX1	4.77176	5.03118	5.10241	4.87411	5.50688	4.61309	5.15457	4.83743	5.01466	3.48569	3.90693	3.66441	3.86206	5.46293e-05	-2.41408	32.2418	13.3557	Yes
