# Supplementary material for: Induced pluripotent stem cell models of Zellweger spectrum disorder show impaired peroxisome assembly and cell type-specific lipid abnormalities
Source: Stem Cell Res Ther. 2015 Aug 29;6:158. doi: 10.1186/s13287-015-0149-3 (PMC4553005; doi:10.1186/s13287-015-0149-3)
Supplement: Additional file 9: — Pathway analysis of DEGS between PBD-ZSD patient and healthy donor-derived iPSCs. Gene Ontology (GO), KEGG, and IPA Pathway analyses of patient and healthy donor control fibroblasts are provided. (XLSX 546 kb) [file 13287_2015_149_MOESM9_ESM.xlsx]

## Sheet: Additional_file_9A
Additional file 9A. GO analysis of all DEGs in PBD-ZSD and healthy control donor-derived iPSCs.				Diacyclic graph representation of tabular results
cellular component----cytoplasm----GO:0005737
C=6983;O=82;E=64.01;R=1.28;rawP=0.0001;adjP=0.0035
10527	IPO7	importin 7
1788	DNMT3A	DNA (cytosine-5-)-methyltransferase 3 alpha
28971	C11orf67	chromosome 11 open reading frame 67
79094	CHAC1	ChaC, cation transport regulator homolog 1 (E. coli)
9487	PIGL	phosphatidylinositol glycan anchor biosynthesis, class L
599	BCL2L2	BCL2-like 2
23683	PRKD3	protein kinase D3
5707	PSMD1	proteasome (prosome, macropain) 26S subunit, non-ATPase, 1
5481	PPID	peptidylprolyl isomerase D
23637	RABGAP1	RAB GTPase activating protein 1
23474	ETHE1	ethylmalonic encephalopathy 1
89	ACTN3	actinin, alpha 3
11171	STRAP	serine/threonine kinase receptor associated protein
26130	GAPVD1	GTPase activating protein and VPS9 domains 1
27315	PGAP2	post-GPI attachment to proteins 2
468	ATF4	activating transcription factor 4 (tax-responsive enhancer element B67)
6160	RPL31	ribosomal protein L31
5110	PCMT1	protein-L-isoaspartate (D-aspartate) O-methyltransferase
4779	NFE2L1	nuclear factor (erythroid-derived 2)-like 1
10971	YWHAQ	tyrosine 3-monooxygenase/tryptophan 5-monooxygenase activation protein, theta polypeptide
9140	ATG12	autophagy related 12
9696	CROCC	ciliary rootlet coiled-coil, rootletin
55156	ARMC1	armadillo repeat containing 1
5411	PNN	pinin, desmosome associated protein
1022	CDK7	cyclin-dependent kinase 7
23682	RAB38	RAB38, member RAS oncogene family
8675	STX16	syntaxin 16
23085	ERC1	ELKS/RAB6-interacting/CAST family member 1
3170	FOXA2	forkhead box A2
3839	KPNA3	karyopherin alpha 3 (importin alpha 4)
1994	ELAVL1	ELAV (embryonic lethal, abnormal vision, Drosophila)-like 1 (Hu antigen R)
9045	RPL14	ribosomal protein L14
3135	HLA-G	major histocompatibility complex, class I, G
7511	XPNPEP1	X-prolyl aminopeptidase (aminopeptidase P) 1, soluble
23065	EMC1	ER membrane protein complex subunit 1
7473	WNT3	wingless-type MMTV integration site family, member 3
22820	COPG1	coatomer protein complex, subunit gamma 1
22880	MORC2	MORC family CW-type zinc finger 2
5573	PRKAR1A	protein kinase, cAMP-dependent, regulatory, type I, alpha
3178	HNRNPA1	heterogeneous nuclear ribonucleoprotein A1
3133	HLA-E	major histocompatibility complex, class I, E
3134	HLA-F	major histocompatibility complex, class I, F
1063	CENPF	centromere protein F, 350/400kDa (mitosin)
81620	CDT1	chromatin licensing and DNA replication factor 1
2952	GSTT1	glutathione S-transferase theta 1
682	BSG	basigin (Ok blood group)
80143	SIKE1	suppressor of IKBKE 1
57509	MTUS1	microtubule associated tumor suppressor 1
55186	SLC25A36	solute carrier family 25 (pyrimidine nucleotide carrier ), member 36
4074	M6PR	mannose-6-phosphate receptor (cation dependent)
2280	FKBP1A	FK506 binding protein 1A, 12kDa
662	BNIP1	BCL2/adenovirus E1B 19kDa interacting protein 1
23363	OBSL1	obscurin-like 1
1075	CTSC	cathepsin C
65009	NDRG4	NDRG family member 4
9776	ATG13	autophagy related 13
51642	MRPL48	mitochondrial ribosomal protein L48
51805	COQ3	coenzyme Q3 homolog, methyltransferase (S. cerevisiae)
81618	ITM2C	integral membrane protein 2C
224	ALDH3A2	aldehyde dehydrogenase 3 family, member A2
10959	TMED2	transmembrane emp24 domain trafficking protein 2
60481	ELOVL5	ELOVL fatty acid elongase 5
773	CACNA1A	calcium channel, voltage-dependent, P/Q type, alpha 1A subunit
25830	SULT4A1	sulfotransferase family 4A, member 1
10277	UBE4B	ubiquitination factor E4B
23585	TMEM50A	transmembrane protein 50A
1374	CPT1A	carnitine palmitoyltransferase 1A (liver)
9527	GOSR1	golgi SNAP receptor complex member 1
26872	STEAP1	six transmembrane epithelial antigen of the prostate 1
10235	RASGRP2	RAS guanyl releasing protein 2 (calcium and DAG-regulated)
4331	MNAT1	menage a trois homolog 1, cyclin H assembly factor (Xenopus laevis)
7070	THY1	Thy-1 cell surface antigen
27095	TRAPPC3	trafficking protein particle complex 3
3658	IREB2	iron-responsive element binding protein 2
996	CDC27	cell division cycle 27 homolog (S. cerevisiae)
10127	ZNF263	zinc finger protein 263
51651	PTRH2	peptidyl-tRNA hydrolase 2
38	ACAT1	acetyl-CoA acetyltransferase 1
2745	GLRX	glutaredoxin (thioltransferase)
5202	PFDN2	prefoldin subunit 2
2055	CLN8	ceroid-lipofuscinosis, neuronal 8 (epilepsy, progressive with mental retardation)
25822	DNAJB5	DnaJ (Hsp40) homolog, subfamily B, member 5
cellular component----cytoplasmic part----GO:0044444
C=5326;O=69;E=48.82;R=1.41;rawP=5.25e-05;adjP=0.0035
10527	IPO7	importin 7
79094	CHAC1	ChaC, cation transport regulator homolog 1 (E. coli)
9487	PIGL	phosphatidylinositol glycan anchor biosynthesis, class L
599	BCL2L2	BCL2-like 2
5707	PSMD1	proteasome (prosome, macropain) 26S subunit, non-ATPase, 1
23637	RABGAP1	RAB GTPase activating protein 1
23474	ETHE1	ethylmalonic encephalopathy 1
89	ACTN3	actinin, alpha 3
11171	STRAP	serine/threonine kinase receptor associated protein
26130	GAPVD1	GTPase activating protein and VPS9 domains 1
27315	PGAP2	post-GPI attachment to proteins 2
468	ATF4	activating transcription factor 4 (tax-responsive enhancer element B67)
6160	RPL31	ribosomal protein L31
5110	PCMT1	protein-L-isoaspartate (D-aspartate) O-methyltransferase
4779	NFE2L1	nuclear factor (erythroid-derived 2)-like 1
9140	ATG12	autophagy related 12
9696	CROCC	ciliary rootlet coiled-coil, rootletin
55156	ARMC1	armadillo repeat containing 1
1022	CDK7	cyclin-dependent kinase 7
23682	RAB38	RAB38, member RAS oncogene family
8675	STX16	syntaxin 16
23085	ERC1	ELKS/RAB6-interacting/CAST family member 1
3839	KPNA3	karyopherin alpha 3 (importin alpha 4)
1994	ELAVL1	ELAV (embryonic lethal, abnormal vision, Drosophila)-like 1 (Hu antigen R)
9045	RPL14	ribosomal protein L14
3135	HLA-G	major histocompatibility complex, class I, G
7473	WNT3	wingless-type MMTV integration site family, member 3
23065	EMC1	ER membrane protein complex subunit 1
22820	COPG1	coatomer protein complex, subunit gamma 1
5573	PRKAR1A	protein kinase, cAMP-dependent, regulatory, type I, alpha
22880	MORC2	MORC family CW-type zinc finger 2
3133	HLA-E	major histocompatibility complex, class I, E
3134	HLA-F	major histocompatibility complex, class I, F
1063	CENPF	centromere protein F, 350/400kDa (mitosin)
81620	CDT1	chromatin licensing and DNA replication factor 1
2952	GSTT1	glutathione S-transferase theta 1
682	BSG	basigin (Ok blood group)
80143	SIKE1	suppressor of IKBKE 1
57509	MTUS1	microtubule associated tumor suppressor 1
55186	SLC25A36	solute carrier family 25 (pyrimidine nucleotide carrier ), member 36
4074	M6PR	mannose-6-phosphate receptor (cation dependent)
2280	FKBP1A	FK506 binding protein 1A, 12kDa
662	BNIP1	BCL2/adenovirus E1B 19kDa interacting protein 1
23363	OBSL1	obscurin-like 1
1075	CTSC	cathepsin C
65009	NDRG4	NDRG family member 4
9776	ATG13	autophagy related 13
51642	MRPL48	mitochondrial ribosomal protein L48
51805	COQ3	coenzyme Q3 homolog, methyltransferase (S. cerevisiae)
81618	ITM2C	integral membrane protein 2C
224	ALDH3A2	aldehyde dehydrogenase 3 family, member A2
10959	TMED2	transmembrane emp24 domain trafficking protein 2
60481	ELOVL5	ELOVL fatty acid elongase 5
25830	SULT4A1	sulfotransferase family 4A, member 1
23585	TMEM50A	transmembrane protein 50A
9527	GOSR1	golgi SNAP receptor complex member 1
1374	CPT1A	carnitine palmitoyltransferase 1A (liver)
26872	STEAP1	six transmembrane epithelial antigen of the prostate 1
10235	RASGRP2	RAS guanyl releasing protein 2 (calcium and DAG-regulated)
7070	THY1	Thy-1 cell surface antigen
3658	IREB2	iron-responsive element binding protein 2
27095	TRAPPC3	trafficking protein particle complex 3
996	CDC27	cell division cycle 27 homolog (S. cerevisiae)
51651	PTRH2	peptidyl-tRNA hydrolase 2
38	ACAT1	acetyl-CoA acetyltransferase 1
2745	GLRX	glutaredoxin (thioltransferase)
5202	PFDN2	prefoldin subunit 2
2055	CLN8	ceroid-lipofuscinosis, neuronal 8 (epilepsy, progressive with mental retardation)
25822	DNAJB5	DnaJ (Hsp40) homolog, subfamily B, member 5
cellular component----cytosol----GO:0005829
C=2052;O=33;E=18.81;R=1.75;rawP=0.0005;adjP=0.0117
81620	CDT1	chromatin licensing and DNA replication factor 1
1063	CENPF	centromere protein F, 350/400kDa (mitosin)
2952	GSTT1	glutathione S-transferase theta 1
80143	SIKE1	suppressor of IKBKE 1
79094	CHAC1	ChaC, cation transport regulator homolog 1 (E. coli)
599	BCL2L2	BCL2-like 2
2280	FKBP1A	FK506 binding protein 1A, 12kDa
5707	PSMD1	proteasome (prosome, macropain) 26S subunit, non-ATPase, 1
23637	RABGAP1	RAB GTPase activating protein 1
65009	NDRG4	NDRG family member 4
9776	ATG13	autophagy related 13
89	ACTN3	actinin, alpha 3
11171	STRAP	serine/threonine kinase receptor associated protein
26130	GAPVD1	GTPase activating protein and VPS9 domains 1
6160	RPL31	ribosomal protein L31
25830	SULT4A1	sulfotransferase family 4A, member 1
1022	CDK7	cyclin-dependent kinase 7
23085	ERC1	ELKS/RAB6-interacting/CAST family member 1
10235	RASGRP2	RAS guanyl releasing protein 2 (calcium and DAG-regulated)
7070	THY1	Thy-1 cell surface antigen
3658	IREB2	iron-responsive element binding protein 2
27095	TRAPPC3	trafficking protein particle complex 3
3839	KPNA3	karyopherin alpha 3 (importin alpha 4)
996	CDC27	cell division cycle 27 homolog (S. cerevisiae)
1994	ELAVL1	ELAV (embryonic lethal, abnormal vision, Drosophila)-like 1 (Hu antigen R)
9045	RPL14	ribosomal protein L14
51651	PTRH2	peptidyl-tRNA hydrolase 2
2745	GLRX	glutaredoxin (thioltransferase)
5202	PFDN2	prefoldin subunit 2
25822	DNAJB5	DnaJ (Hsp40) homolog, subfamily B, member 5
22820	COPG1	coatomer protein complex, subunit gamma 1
22880	MORC2	MORC family CW-type zinc finger 2
5573	PRKAR1A	protein kinase, cAMP-dependent, regulatory, type I, alpha
cellular component----macromolecular complex----GO:0032991
C=3039;O=43;E=27.86;R=1.54;rawP=0.0009;adjP=0.0117
3178	HNRNPA1	heterogeneous nuclear ribonucleoprotein A1
10527	IPO7	importin 7
3134	HLA-F	major histocompatibility complex, class I, F
3133	HLA-E	major histocompatibility complex, class I, E
1063	CENPF	centromere protein F, 350/400kDa (mitosin)
10949	HNRNPA0	heterogeneous nuclear ribonucleoprotein A0
5379	PMS2P1	postmeiotic segregation increased 2 pseudogene 1
57509	MTUS1	microtubule associated tumor suppressor 1
79622	SNRNP25	small nuclear ribonucleoprotein 25kDa (U11/U12)
662	BNIP1	BCL2/adenovirus E1B 19kDa interacting protein 1
5707	PSMD1	proteasome (prosome, macropain) 26S subunit, non-ATPase, 1
23637	RABGAP1	RAB GTPase activating protein 1
9898	UBAP2L	ubiquitin associated protein 2-like
9776	ATG13	autophagy related 13
51642	MRPL48	mitochondrial ribosomal protein L48
64321	SOX17	SRY (sex determining region Y)-box 17
89	ACTN3	actinin, alpha 3
11171	STRAP	serine/threonine kinase receptor associated protein
468	ATF4	activating transcription factor 4 (tax-responsive enhancer element B67)
3164	NR4A1	nuclear receptor subfamily 4, group A, member 1
6160	RPL31	ribosomal protein L31
773	CACNA1A	calcium channel, voltage-dependent, P/Q type, alpha 1A subunit
9140	ATG12	autophagy related 12
9025	RNF8	ring finger protein 8, E3 ubiquitin protein ligase
10277	UBE4B	ubiquitination factor E4B
5411	PNN	pinin, desmosome associated protein
1022	CDK7	cyclin-dependent kinase 7
9527	GOSR1	golgi SNAP receptor complex member 1
8675	STX16	syntaxin 16
80227	PAAF1	proteasomal ATPase-associated factor 1
23085	ERC1	ELKS/RAB6-interacting/CAST family member 1
4331	MNAT1	menage a trois homolog 1, cyclin H assembly factor (Xenopus laevis)
27095	TRAPPC3	trafficking protein particle complex 3
3170	FOXA2	forkhead box A2
996	CDC27	cell division cycle 27 homolog (S. cerevisiae)
3839	KPNA3	karyopherin alpha 3 (importin alpha 4)
9045	RPL14	ribosomal protein L14
3135	HLA-G	major histocompatibility complex, class I, G
5202	PFDN2	prefoldin subunit 2
6883	TAF12	TAF12 RNA polymerase II, TATA box binding protein (TBP)-associated factor, 20kDa
23065	EMC1	ER membrane protein complex subunit 1
22820	COPG1	coatomer protein complex, subunit gamma 1
5573	PRKAR1A	protein kinase, cAMP-dependent, regulatory, type I, alpha
cellular component----intracellular part----GO:0044424
C=8944;O=95;E=81.99;R=1.16;rawP=0.0007;adjP=0.0117
10527	IPO7	importin 7
1788	DNMT3A	DNA (cytosine-5-)-methyltransferase 3 alpha
28971	C11orf67	chromosome 11 open reading frame 67
79094	CHAC1	ChaC, cation transport regulator homolog 1 (E. coli)
5379	PMS2P1	postmeiotic segregation increased 2 pseudogene 1
9487	PIGL	phosphatidylinositol glycan anchor biosynthesis, class L
599	BCL2L2	BCL2-like 2
23683	PRKD3	protein kinase D3
5707	PSMD1	proteasome (prosome, macropain) 26S subunit, non-ATPase, 1
5481	PPID	peptidylprolyl isomerase D
23637	RABGAP1	RAB GTPase activating protein 1
9898	UBAP2L	ubiquitin associated protein 2-like
23474	ETHE1	ethylmalonic encephalopathy 1
89	ACTN3	actinin, alpha 3
11171	STRAP	serine/threonine kinase receptor associated protein
26130	GAPVD1	GTPase activating protein and VPS9 domains 1
27315	PGAP2	post-GPI attachment to proteins 2
468	ATF4	activating transcription factor 4 (tax-responsive enhancer element B67)
6433	SFSWAP	splicing factor, suppressor of white-apricot homolog (Drosophila)
6160	RPL31	ribosomal protein L31
5110	PCMT1	protein-L-isoaspartate (D-aspartate) O-methyltransferase
4779	NFE2L1	nuclear factor (erythroid-derived 2)-like 1
10971	YWHAQ	tyrosine 3-monooxygenase/tryptophan 5-monooxygenase activation protein, theta polypeptide
9140	ATG12	autophagy related 12
9696	CROCC	ciliary rootlet coiled-coil, rootletin
55156	ARMC1	armadillo repeat containing 1
5411	PNN	pinin, desmosome associated protein
1022	CDK7	cyclin-dependent kinase 7
23682	RAB38	RAB38, member RAS oncogene family
8675	STX16	syntaxin 16
23085	ERC1	ELKS/RAB6-interacting/CAST family member 1
3170	FOXA2	forkhead box A2
3839	KPNA3	karyopherin alpha 3 (importin alpha 4)
1994	ELAVL1	ELAV (embryonic lethal, abnormal vision, Drosophila)-like 1 (Hu antigen R)
9045	RPL14	ribosomal protein L14
7511	XPNPEP1	X-prolyl aminopeptidase (aminopeptidase P) 1, soluble
3135	HLA-G	major histocompatibility complex, class I, G
23065	EMC1	ER membrane protein complex subunit 1
7473	WNT3	wingless-type MMTV integration site family, member 3
22820	COPG1	coatomer protein complex, subunit gamma 1
22880	MORC2	MORC family CW-type zinc finger 2
5573	PRKAR1A	protein kinase, cAMP-dependent, regulatory, type I, alpha
3178	HNRNPA1	heterogeneous nuclear ribonucleoprotein A1
3133	HLA-E	major histocompatibility complex, class I, E
3134	HLA-F	major histocompatibility complex, class I, F
1063	CENPF	centromere protein F, 350/400kDa (mitosin)
81620	CDT1	chromatin licensing and DNA replication factor 1
10949	HNRNPA0	heterogeneous nuclear ribonucleoprotein A0
2952	GSTT1	glutathione S-transferase theta 1
682	BSG	basigin (Ok blood group)
80143	SIKE1	suppressor of IKBKE 1
3281	HSBP1	heat shock factor binding protein 1
57509	MTUS1	microtubule associated tumor suppressor 1
55186	SLC25A36	solute carrier family 25 (pyrimidine nucleotide carrier ), member 36
4074	M6PR	mannose-6-phosphate receptor (cation dependent)
2280	FKBP1A	FK506 binding protein 1A, 12kDa
79622	SNRNP25	small nuclear ribonucleoprotein 25kDa (U11/U12)
662	BNIP1	BCL2/adenovirus E1B 19kDa interacting protein 1
23363	OBSL1	obscurin-like 1
1075	CTSC	cathepsin C
65009	NDRG4	NDRG family member 4
7553	ZNF7	zinc finger protein 7
9776	ATG13	autophagy related 13
51642	MRPL48	mitochondrial ribosomal protein L48
81618	ITM2C	integral membrane protein 2C
51805	COQ3	coenzyme Q3 homolog, methyltransferase (S. cerevisiae)
64321	SOX17	SRY (sex determining region Y)-box 17
224	ALDH3A2	aldehyde dehydrogenase 3 family, member A2
10959	TMED2	transmembrane emp24 domain trafficking protein 2
9295	SRSF11	serine/arginine-rich splicing factor 11
60481	ELOVL5	ELOVL fatty acid elongase 5
3164	NR4A1	nuclear receptor subfamily 4, group A, member 1
773	CACNA1A	calcium channel, voltage-dependent, P/Q type, alpha 1A subunit
25830	SULT4A1	sulfotransferase family 4A, member 1
9025	RNF8	ring finger protein 8, E3 ubiquitin protein ligase
10277	UBE4B	ubiquitination factor E4B
23585	TMEM50A	transmembrane protein 50A
1374	CPT1A	carnitine palmitoyltransferase 1A (liver)
9527	GOSR1	golgi SNAP receptor complex member 1
26872	STEAP1	six transmembrane epithelial antigen of the prostate 1
80227	PAAF1	proteasomal ATPase-associated factor 1
10235	RASGRP2	RAS guanyl releasing protein 2 (calcium and DAG-regulated)
4331	MNAT1	menage a trois homolog 1, cyclin H assembly factor (Xenopus laevis)
7070	THY1	Thy-1 cell surface antigen
27095	TRAPPC3	trafficking protein particle complex 3
3658	IREB2	iron-responsive element binding protein 2
996	CDC27	cell division cycle 27 homolog (S. cerevisiae)
10127	ZNF263	zinc finger protein 263
51651	PTRH2	peptidyl-tRNA hydrolase 2
38	ACAT1	acetyl-CoA acetyltransferase 1
2745	GLRX	glutaredoxin (thioltransferase)
5202	PFDN2	prefoldin subunit 2
6883	TAF12	TAF12 RNA polymerase II, TATA box binding protein (TBP)-associated factor, 20kDa
2055	CLN8	ceroid-lipofuscinosis, neuronal 8 (epilepsy, progressive with mental retardation)
25822	DNAJB5	DnaJ (Hsp40) homolog, subfamily B, member 5
cellular component----integral to endoplasmic reticulum membrane----GO:0030176
C=84;O=5;E=0.77;R=6.49;rawP=0.0010;adjP=0.0117
3135	HLA-G	major histocompatibility complex, class I, G
662	BNIP1	BCL2/adenovirus E1B 19kDa interacting protein 1
23065	EMC1	ER membrane protein complex subunit 1
3134	HLA-F	major histocompatibility complex, class I, F
3133	HLA-E	major histocompatibility complex, class I, E
cellular component----Golgi membrane----GO:0000139
C=429;O=11;E=3.93;R=2.80;rawP=0.0019;adjP=0.0171
27315	PGAP2	post-GPI attachment to proteins 2
27095	TRAPPC3	trafficking protein particle complex 3
3134	HLA-F	major histocompatibility complex, class I, F
3133	HLA-E	major histocompatibility complex, class I, E
3135	HLA-G	major histocompatibility complex, class I, G
682	BSG	basigin (Ok blood group)
9527	GOSR1	golgi SNAP receptor complex member 1
8675	STX16	syntaxin 16
23085	ERC1	ELKS/RAB6-interacting/CAST family member 1
10959	TMED2	transmembrane emp24 domain trafficking protein 2
22820	COPG1	coatomer protein complex, subunit gamma 1
cellular component----intrinsic to endoplasmic reticulum membrane----GO:0031227
C=99;O=5;E=0.91;R=5.51;rawP=0.0021;adjP=0.0171
3135	HLA-G	major histocompatibility complex, class I, G
662	BNIP1	BCL2/adenovirus E1B 19kDa interacting protein 1
23065	EMC1	ER membrane protein complex subunit 1
3134	HLA-F	major histocompatibility complex, class I, F
3133	HLA-E	major histocompatibility complex, class I, E
cellular component----intracellular----GO:0005622
C=9121;O=95;E=83.61;R=1.14;rawP=0.0022;adjP=0.0171
10527	IPO7	importin 7
1788	DNMT3A	DNA (cytosine-5-)-methyltransferase 3 alpha
28971	C11orf67	chromosome 11 open reading frame 67
79094	CHAC1	ChaC, cation transport regulator homolog 1 (E. coli)
5379	PMS2P1	postmeiotic segregation increased 2 pseudogene 1
9487	PIGL	phosphatidylinositol glycan anchor biosynthesis, class L
599	BCL2L2	BCL2-like 2
23683	PRKD3	protein kinase D3
5707	PSMD1	proteasome (prosome, macropain) 26S subunit, non-ATPase, 1
5481	PPID	peptidylprolyl isomerase D
23637	RABGAP1	RAB GTPase activating protein 1
9898	UBAP2L	ubiquitin associated protein 2-like
23474	ETHE1	ethylmalonic encephalopathy 1
89	ACTN3	actinin, alpha 3
11171	STRAP	serine/threonine kinase receptor associated protein
26130	GAPVD1	GTPase activating protein and VPS9 domains 1
27315	PGAP2	post-GPI attachment to proteins 2
468	ATF4	activating transcription factor 4 (tax-responsive enhancer element B67)
6433	SFSWAP	splicing factor, suppressor of white-apricot homolog (Drosophila)
6160	RPL31	ribosomal protein L31
5110	PCMT1	protein-L-isoaspartate (D-aspartate) O-methyltransferase
4779	NFE2L1	nuclear factor (erythroid-derived 2)-like 1
10971	YWHAQ	tyrosine 3-monooxygenase/tryptophan 5-monooxygenase activation protein, theta polypeptide
9140	ATG12	autophagy related 12
9696	CROCC	ciliary rootlet coiled-coil, rootletin
55156	ARMC1	armadillo repeat containing 1
5411	PNN	pinin, desmosome associated protein
1022	CDK7	cyclin-dependent kinase 7
23682	RAB38	RAB38, member RAS oncogene family
8675	STX16	syntaxin 16
23085	ERC1	ELKS/RAB6-interacting/CAST family member 1
3170	FOXA2	forkhead box A2
3839	KPNA3	karyopherin alpha 3 (importin alpha 4)
1994	ELAVL1	ELAV (embryonic lethal, abnormal vision, Drosophila)-like 1 (Hu antigen R)
9045	RPL14	ribosomal protein L14
7511	XPNPEP1	X-prolyl aminopeptidase (aminopeptidase P) 1, soluble
3135	HLA-G	major histocompatibility complex, class I, G
23065	EMC1	ER membrane protein complex subunit 1
7473	WNT3	wingless-type MMTV integration site family, member 3
22820	COPG1	coatomer protein complex, subunit gamma 1
22880	MORC2	MORC family CW-type zinc finger 2
5573	PRKAR1A	protein kinase, cAMP-dependent, regulatory, type I, alpha
3178	HNRNPA1	heterogeneous nuclear ribonucleoprotein A1
3133	HLA-E	major histocompatibility complex, class I, E
3134	HLA-F	major histocompatibility complex, class I, F
1063	CENPF	centromere protein F, 350/400kDa (mitosin)
81620	CDT1	chromatin licensing and DNA replication factor 1
10949	HNRNPA0	heterogeneous nuclear ribonucleoprotein A0
2952	GSTT1	glutathione S-transferase theta 1
682	BSG	basigin (Ok blood group)
80143	SIKE1	suppressor of IKBKE 1
3281	HSBP1	heat shock factor binding protein 1
57509	MTUS1	microtubule associated tumor suppressor 1
55186	SLC25A36	solute carrier family 25 (pyrimidine nucleotide carrier ), member 36
4074	M6PR	mannose-6-phosphate receptor (cation dependent)
2280	FKBP1A	FK506 binding protein 1A, 12kDa
79622	SNRNP25	small nuclear ribonucleoprotein 25kDa (U11/U12)
662	BNIP1	BCL2/adenovirus E1B 19kDa interacting protein 1
23363	OBSL1	obscurin-like 1
1075	CTSC	cathepsin C
65009	NDRG4	NDRG family member 4
7553	ZNF7	zinc finger protein 7
9776	ATG13	autophagy related 13
51642	MRPL48	mitochondrial ribosomal protein L48
81618	ITM2C	integral membrane protein 2C
51805	COQ3	coenzyme Q3 homolog, methyltransferase (S. cerevisiae)
64321	SOX17	SRY (sex determining region Y)-box 17
224	ALDH3A2	aldehyde dehydrogenase 3 family, member A2
10959	TMED2	transmembrane emp24 domain trafficking protein 2
9295	SRSF11	serine/arginine-rich splicing factor 11
60481	ELOVL5	ELOVL fatty acid elongase 5
3164	NR4A1	nuclear receptor subfamily 4, group A, member 1
773	CACNA1A	calcium channel, voltage-dependent, P/Q type, alpha 1A subunit
25830	SULT4A1	sulfotransferase family 4A, member 1
9025	RNF8	ring finger protein 8, E3 ubiquitin protein ligase
10277	UBE4B	ubiquitination factor E4B
23585	TMEM50A	transmembrane protein 50A
1374	CPT1A	carnitine palmitoyltransferase 1A (liver)
9527	GOSR1	golgi SNAP receptor complex member 1
26872	STEAP1	six transmembrane epithelial antigen of the prostate 1
80227	PAAF1	proteasomal ATPase-associated factor 1
10235	RASGRP2	RAS guanyl releasing protein 2 (calcium and DAG-regulated)
4331	MNAT1	menage a trois homolog 1, cyclin H assembly factor (Xenopus laevis)
7070	THY1	Thy-1 cell surface antigen
27095	TRAPPC3	trafficking protein particle complex 3
3658	IREB2	iron-responsive element binding protein 2
996	CDC27	cell division cycle 27 homolog (S. cerevisiae)
10127	ZNF263	zinc finger protein 263
51651	PTRH2	peptidyl-tRNA hydrolase 2
38	ACAT1	acetyl-CoA acetyltransferase 1
2745	GLRX	glutaredoxin (thioltransferase)
5202	PFDN2	prefoldin subunit 2
6883	TAF12	TAF12 RNA polymerase II, TATA box binding protein (TBP)-associated factor, 20kDa
2055	CLN8	ceroid-lipofuscinosis, neuronal 8 (epilepsy, progressive with mental retardation)
25822	DNAJB5	DnaJ (Hsp40) homolog, subfamily B, member 5
cellular component----endoplasmic reticulum membrane----GO:0005789
C=585;O=13;E=5.36;R=2.42;rawP=0.0026;adjP=0.0182
2280	FKBP1A	FK506 binding protein 1A, 12kDa
27315	PGAP2	post-GPI attachment to proteins 2
60481	ELOVL5	ELOVL fatty acid elongase 5
662	BNIP1	BCL2/adenovirus E1B 19kDa interacting protein 1
3134	HLA-F	major histocompatibility complex, class I, F
3133	HLA-E	major histocompatibility complex, class I, E
4779	NFE2L1	nuclear factor (erythroid-derived 2)-like 1
3135	HLA-G	major histocompatibility complex, class I, G
23065	EMC1	ER membrane protein complex subunit 1
2055	CLN8	ceroid-lipofuscinosis, neuronal 8 (epilepsy, progressive with mental retardation)
9487	PIGL	phosphatidylinositol glycan anchor biosynthesis, class L
224	ALDH3A2	aldehyde dehydrogenase 3 family, member A2
10959	TMED2	transmembrane emp24 domain trafficking protein 2
cellular component----cell part----GO:0044464
C=10310;O=102;E=94.51;R=1.08;rawP=0.0052;adjP=0.0186
10527	IPO7	importin 7
1788	DNMT3A	DNA (cytosine-5-)-methyltransferase 3 alpha
28971	C11orf67	chromosome 11 open reading frame 67
79094	CHAC1	ChaC, cation transport regulator homolog 1 (E. coli)
5379	PMS2P1	postmeiotic segregation increased 2 pseudogene 1
9487	PIGL	phosphatidylinositol glycan anchor biosynthesis, class L
3037	HAS2	hyaluronan synthase 2
599	BCL2L2	BCL2-like 2
23683	PRKD3	protein kinase D3
5707	PSMD1	proteasome (prosome, macropain) 26S subunit, non-ATPase, 1
5481	PPID	peptidylprolyl isomerase D
79713	IGFLR1	IGF-like family receptor 1
23637	RABGAP1	RAB GTPase activating protein 1
9898	UBAP2L	ubiquitin associated protein 2-like
23474	ETHE1	ethylmalonic encephalopathy 1
89	ACTN3	actinin, alpha 3
11171	STRAP	serine/threonine kinase receptor associated protein
26130	GAPVD1	GTPase activating protein and VPS9 domains 1
27315	PGAP2	post-GPI attachment to proteins 2
468	ATF4	activating transcription factor 4 (tax-responsive enhancer element B67)
6433	SFSWAP	splicing factor, suppressor of white-apricot homolog (Drosophila)
6160	RPL31	ribosomal protein L31
5110	PCMT1	protein-L-isoaspartate (D-aspartate) O-methyltransferase
4779	NFE2L1	nuclear factor (erythroid-derived 2)-like 1
10971	YWHAQ	tyrosine 3-monooxygenase/tryptophan 5-monooxygenase activation protein, theta polypeptide
9140	ATG12	autophagy related 12
9696	CROCC	ciliary rootlet coiled-coil, rootletin
55156	ARMC1	armadillo repeat containing 1
5411	PNN	pinin, desmosome associated protein
1022	CDK7	cyclin-dependent kinase 7
23682	RAB38	RAB38, member RAS oncogene family
8675	STX16	syntaxin 16
23085	ERC1	ELKS/RAB6-interacting/CAST family member 1
3170	FOXA2	forkhead box A2
3839	KPNA3	karyopherin alpha 3 (importin alpha 4)
1994	ELAVL1	ELAV (embryonic lethal, abnormal vision, Drosophila)-like 1 (Hu antigen R)
9045	RPL14	ribosomal protein L14
7511	XPNPEP1	X-prolyl aminopeptidase (aminopeptidase P) 1, soluble
3135	HLA-G	major histocompatibility complex, class I, G
23065	EMC1	ER membrane protein complex subunit 1
7473	WNT3	wingless-type MMTV integration site family, member 3
22820	COPG1	coatomer protein complex, subunit gamma 1
22880	MORC2	MORC family CW-type zinc finger 2
5573	PRKAR1A	protein kinase, cAMP-dependent, regulatory, type I, alpha
3178	HNRNPA1	heterogeneous nuclear ribonucleoprotein A1
3133	HLA-E	major histocompatibility complex, class I, E
3134	HLA-F	major histocompatibility complex, class I, F
1063	CENPF	centromere protein F, 350/400kDa (mitosin)
81620	CDT1	chromatin licensing and DNA replication factor 1
10949	HNRNPA0	heterogeneous nuclear ribonucleoprotein A0
2952	GSTT1	glutathione S-transferase theta 1
682	BSG	basigin (Ok blood group)
80143	SIKE1	suppressor of IKBKE 1
3281	HSBP1	heat shock factor binding protein 1
57509	MTUS1	microtubule associated tumor suppressor 1
55186	SLC25A36	solute carrier family 25 (pyrimidine nucleotide carrier ), member 36
4074	M6PR	mannose-6-phosphate receptor (cation dependent)
2280	FKBP1A	FK506 binding protein 1A, 12kDa
79622	SNRNP25	small nuclear ribonucleoprotein 25kDa (U11/U12)
662	BNIP1	BCL2/adenovirus E1B 19kDa interacting protein 1
23363	OBSL1	obscurin-like 1
4162	MCAM	melanoma cell adhesion molecule
1075	CTSC	cathepsin C
65009	NDRG4	NDRG family member 4
7553	ZNF7	zinc finger protein 7
9776	ATG13	autophagy related 13
51642	MRPL48	mitochondrial ribosomal protein L48
81618	ITM2C	integral membrane protein 2C
51805	COQ3	coenzyme Q3 homolog, methyltransferase (S. cerevisiae)
64321	SOX17	SRY (sex determining region Y)-box 17
224	ALDH3A2	aldehyde dehydrogenase 3 family, member A2
10959	TMED2	transmembrane emp24 domain trafficking protein 2
9295	SRSF11	serine/arginine-rich splicing factor 11
60481	ELOVL5	ELOVL fatty acid elongase 5
3164	NR4A1	nuclear receptor subfamily 4, group A, member 1
773	CACNA1A	calcium channel, voltage-dependent, P/Q type, alpha 1A subunit
25830	SULT4A1	sulfotransferase family 4A, member 1
9025	RNF8	ring finger protein 8, E3 ubiquitin protein ligase
10277	UBE4B	ubiquitination factor E4B
23585	TMEM50A	transmembrane protein 50A
1374	CPT1A	carnitine palmitoyltransferase 1A (liver)
9527	GOSR1	golgi SNAP receptor complex member 1
64221	ROBO3	roundabout, axon guidance receptor, homolog 3 (Drosophila)
4140	MARK3	MAP/microtubule affinity-regulating kinase 3
26872	STEAP1	six transmembrane epithelial antigen of the prostate 1
80227	PAAF1	proteasomal ATPase-associated factor 1
10235	RASGRP2	RAS guanyl releasing protein 2 (calcium and DAG-regulated)
22943	DKK1	dickkopf 1 homolog (Xenopus laevis)
4331	MNAT1	menage a trois homolog 1, cyclin H assembly factor (Xenopus laevis)
7070	THY1	Thy-1 cell surface antigen
27095	TRAPPC3	trafficking protein particle complex 3
3658	IREB2	iron-responsive element binding protein 2
996	CDC27	cell division cycle 27 homolog (S. cerevisiae)
10127	ZNF263	zinc finger protein 263
51651	PTRH2	peptidyl-tRNA hydrolase 2
38	ACAT1	acetyl-CoA acetyltransferase 1
55353	LAPTM4B	lysosomal protein transmembrane 4 beta
2745	GLRX	glutaredoxin (thioltransferase)
5202	PFDN2	prefoldin subunit 2
6883	TAF12	TAF12 RNA polymerase II, TATA box binding protein (TBP)-associated factor, 20kDa
2055	CLN8	ceroid-lipofuscinosis, neuronal 8 (epilepsy, progressive with mental retardation)
25822	DNAJB5	DnaJ (Hsp40) homolog, subfamily B, member 5
cellular component----protein complex----GO:0043234
C=2589;O=36;E=23.73;R=1.52;rawP=0.0040;adjP=0.0186
10527	IPO7	importin 7
3134	HLA-F	major histocompatibility complex, class I, F
3133	HLA-E	major histocompatibility complex, class I, E
1063	CENPF	centromere protein F, 350/400kDa (mitosin)
5379	PMS2P1	postmeiotic segregation increased 2 pseudogene 1
57509	MTUS1	microtubule associated tumor suppressor 1
662	BNIP1	BCL2/adenovirus E1B 19kDa interacting protein 1
5707	PSMD1	proteasome (prosome, macropain) 26S subunit, non-ATPase, 1
23637	RABGAP1	RAB GTPase activating protein 1
9898	UBAP2L	ubiquitin associated protein 2-like
9776	ATG13	autophagy related 13
64321	SOX17	SRY (sex determining region Y)-box 17
89	ACTN3	actinin, alpha 3
468	ATF4	activating transcription factor 4 (tax-responsive enhancer element B67)
3164	NR4A1	nuclear receptor subfamily 4, group A, member 1
773	CACNA1A	calcium channel, voltage-dependent, P/Q type, alpha 1A subunit
9140	ATG12	autophagy related 12
5411	PNN	pinin, desmosome associated protein
1022	CDK7	cyclin-dependent kinase 7
10277	UBE4B	ubiquitination factor E4B
9025	RNF8	ring finger protein 8, E3 ubiquitin protein ligase
8675	STX16	syntaxin 16
9527	GOSR1	golgi SNAP receptor complex member 1
23085	ERC1	ELKS/RAB6-interacting/CAST family member 1
80227	PAAF1	proteasomal ATPase-associated factor 1
4331	MNAT1	menage a trois homolog 1, cyclin H assembly factor (Xenopus laevis)
3170	FOXA2	forkhead box A2
27095	TRAPPC3	trafficking protein particle complex 3
996	CDC27	cell division cycle 27 homolog (S. cerevisiae)
3839	KPNA3	karyopherin alpha 3 (importin alpha 4)
3135	HLA-G	major histocompatibility complex, class I, G
5202	PFDN2	prefoldin subunit 2
6883	TAF12	TAF12 RNA polymerase II, TATA box binding protein (TBP)-associated factor, 20kDa
23065	EMC1	ER membrane protein complex subunit 1
22820	COPG1	coatomer protein complex, subunit gamma 1
5573	PRKAR1A	protein kinase, cAMP-dependent, regulatory, type I, alpha
cellular component----integral to organelle membrane----GO:0031301
C=164;O=6;E=1.50;R=3.99;rawP=0.0039;adjP=0.0186
3135	HLA-G	major histocompatibility complex, class I, G
662	BNIP1	BCL2/adenovirus E1B 19kDa interacting protein 1
23065	EMC1	ER membrane protein complex subunit 1
1374	CPT1A	carnitine palmitoyltransferase 1A (liver)
3134	HLA-F	major histocompatibility complex, class I, F
3133	HLA-E	major histocompatibility complex, class I, E
cellular component----cell----GO:0005623
C=10311;O=102;E=94.52;R=1.08;rawP=0.0052;adjP=0.0186
10527	IPO7	importin 7
1788	DNMT3A	DNA (cytosine-5-)-methyltransferase 3 alpha
28971	C11orf67	chromosome 11 open reading frame 67
79094	CHAC1	ChaC, cation transport regulator homolog 1 (E. coli)
5379	PMS2P1	postmeiotic segregation increased 2 pseudogene 1
9487	PIGL	phosphatidylinositol glycan anchor biosynthesis, class L
3037	HAS2	hyaluronan synthase 2
599	BCL2L2	BCL2-like 2
23683	PRKD3	protein kinase D3
5707	PSMD1	proteasome (prosome, macropain) 26S subunit, non-ATPase, 1
5481	PPID	peptidylprolyl isomerase D
79713	IGFLR1	IGF-like family receptor 1
23637	RABGAP1	RAB GTPase activating protein 1
9898	UBAP2L	ubiquitin associated protein 2-like
23474	ETHE1	ethylmalonic encephalopathy 1
89	ACTN3	actinin, alpha 3
11171	STRAP	serine/threonine kinase receptor associated protein
26130	GAPVD1	GTPase activating protein and VPS9 domains 1
27315	PGAP2	post-GPI attachment to proteins 2
468	ATF4	activating transcription factor 4 (tax-responsive enhancer element B67)
6433	SFSWAP	splicing factor, suppressor of white-apricot homolog (Drosophila)
6160	RPL31	ribosomal protein L31
5110	PCMT1	protein-L-isoaspartate (D-aspartate) O-methyltransferase
4779	NFE2L1	nuclear factor (erythroid-derived 2)-like 1
10971	YWHAQ	tyrosine 3-monooxygenase/tryptophan 5-monooxygenase activation protein, theta polypeptide
9140	ATG12	autophagy related 12
9696	CROCC	ciliary rootlet coiled-coil, rootletin
55156	ARMC1	armadillo repeat containing 1
5411	PNN	pinin, desmosome associated protein
1022	CDK7	cyclin-dependent kinase 7
23682	RAB38	RAB38, member RAS oncogene family
8675	STX16	syntaxin 16
23085	ERC1	ELKS/RAB6-interacting/CAST family member 1
3170	FOXA2	forkhead box A2
3839	KPNA3	karyopherin alpha 3 (importin alpha 4)
1994	ELAVL1	ELAV (embryonic lethal, abnormal vision, Drosophila)-like 1 (Hu antigen R)
9045	RPL14	ribosomal protein L14
7511	XPNPEP1	X-prolyl aminopeptidase (aminopeptidase P) 1, soluble
3135	HLA-G	major histocompatibility complex, class I, G
23065	EMC1	ER membrane protein complex subunit 1
7473	WNT3	wingless-type MMTV integration site family, member 3
22820	COPG1	coatomer protein complex, subunit gamma 1
22880	MORC2	MORC family CW-type zinc finger 2
5573	PRKAR1A	protein kinase, cAMP-dependent, regulatory, type I, alpha
3178	HNRNPA1	heterogeneous nuclear ribonucleoprotein A1
3133	HLA-E	major histocompatibility complex, class I, E
3134	HLA-F	major histocompatibility complex, class I, F
1063	CENPF	centromere protein F, 350/400kDa (mitosin)
81620	CDT1	chromatin licensing and DNA replication factor 1
10949	HNRNPA0	heterogeneous nuclear ribonucleoprotein A0
2952	GSTT1	glutathione S-transferase theta 1
682	BSG	basigin (Ok blood group)
80143	SIKE1	suppressor of IKBKE 1
3281	HSBP1	heat shock factor binding protein 1
57509	MTUS1	microtubule associated tumor suppressor 1
55186	SLC25A36	solute carrier family 25 (pyrimidine nucleotide carrier ), member 36
4074	M6PR	mannose-6-phosphate receptor (cation dependent)
2280	FKBP1A	FK506 binding protein 1A, 12kDa
79622	SNRNP25	small nuclear ribonucleoprotein 25kDa (U11/U12)
662	BNIP1	BCL2/adenovirus E1B 19kDa interacting protein 1
23363	OBSL1	obscurin-like 1
4162	MCAM	melanoma cell adhesion molecule
1075	CTSC	cathepsin C
65009	NDRG4	NDRG family member 4
7553	ZNF7	zinc finger protein 7
9776	ATG13	autophagy related 13
51642	MRPL48	mitochondrial ribosomal protein L48
81618	ITM2C	integral membrane protein 2C
51805	COQ3	coenzyme Q3 homolog, methyltransferase (S. cerevisiae)
64321	SOX17	SRY (sex determining region Y)-box 17
224	ALDH3A2	aldehyde dehydrogenase 3 family, member A2
10959	TMED2	transmembrane emp24 domain trafficking protein 2
9295	SRSF11	serine/arginine-rich splicing factor 11
60481	ELOVL5	ELOVL fatty acid elongase 5
3164	NR4A1	nuclear receptor subfamily 4, group A, member 1
773	CACNA1A	calcium channel, voltage-dependent, P/Q type, alpha 1A subunit
25830	SULT4A1	sulfotransferase family 4A, member 1
9025	RNF8	ring finger protein 8, E3 ubiquitin protein ligase
10277	UBE4B	ubiquitination factor E4B
23585	TMEM50A	transmembrane protein 50A
1374	CPT1A	carnitine palmitoyltransferase 1A (liver)
9527	GOSR1	golgi SNAP receptor complex member 1
64221	ROBO3	roundabout, axon guidance receptor, homolog 3 (Drosophila)
4140	MARK3	MAP/microtubule affinity-regulating kinase 3
26872	STEAP1	six transmembrane epithelial antigen of the prostate 1
80227	PAAF1	proteasomal ATPase-associated factor 1
10235	RASGRP2	RAS guanyl releasing protein 2 (calcium and DAG-regulated)
22943	DKK1	dickkopf 1 homolog (Xenopus laevis)
4331	MNAT1	menage a trois homolog 1, cyclin H assembly factor (Xenopus laevis)
7070	THY1	Thy-1 cell surface antigen
27095	TRAPPC3	trafficking protein particle complex 3
3658	IREB2	iron-responsive element binding protein 2
996	CDC27	cell division cycle 27 homolog (S. cerevisiae)
10127	ZNF263	zinc finger protein 263
51651	PTRH2	peptidyl-tRNA hydrolase 2
38	ACAT1	acetyl-CoA acetyltransferase 1
55353	LAPTM4B	lysosomal protein transmembrane 4 beta
2745	GLRX	glutaredoxin (thioltransferase)
5202	PFDN2	prefoldin subunit 2
6883	TAF12	TAF12 RNA polymerase II, TATA box binding protein (TBP)-associated factor, 20kDa
2055	CLN8	ceroid-lipofuscinosis, neuronal 8 (epilepsy, progressive with mental retardation)
25822	DNAJB5	DnaJ (Hsp40) homolog, subfamily B, member 5
cellular component----intracellular organelle----GO:0043229
C=7812;O=84;E=71.61;R=1.17;rawP=0.0048;adjP=0.0186
10527	IPO7	importin 7
1788	DNMT3A	DNA (cytosine-5-)-methyltransferase 3 alpha
79094	CHAC1	ChaC, cation transport regulator homolog 1 (E. coli)
5379	PMS2P1	postmeiotic segregation increased 2 pseudogene 1
9487	PIGL	phosphatidylinositol glycan anchor biosynthesis, class L
599	BCL2L2	BCL2-like 2
23683	PRKD3	protein kinase D3
5707	PSMD1	proteasome (prosome, macropain) 26S subunit, non-ATPase, 1
5481	PPID	peptidylprolyl isomerase D
23637	RABGAP1	RAB GTPase activating protein 1
9898	UBAP2L	ubiquitin associated protein 2-like
23474	ETHE1	ethylmalonic encephalopathy 1
89	ACTN3	actinin, alpha 3
11171	STRAP	serine/threonine kinase receptor associated protein
26130	GAPVD1	GTPase activating protein and VPS9 domains 1
27315	PGAP2	post-GPI attachment to proteins 2
468	ATF4	activating transcription factor 4 (tax-responsive enhancer element B67)
6433	SFSWAP	splicing factor, suppressor of white-apricot homolog (Drosophila)
6160	RPL31	ribosomal protein L31
5110	PCMT1	protein-L-isoaspartate (D-aspartate) O-methyltransferase
4779	NFE2L1	nuclear factor (erythroid-derived 2)-like 1
9696	CROCC	ciliary rootlet coiled-coil, rootletin
55156	ARMC1	armadillo repeat containing 1
5411	PNN	pinin, desmosome associated protein
1022	CDK7	cyclin-dependent kinase 7
23682	RAB38	RAB38, member RAS oncogene family
8675	STX16	syntaxin 16
23085	ERC1	ELKS/RAB6-interacting/CAST family member 1
3170	FOXA2	forkhead box A2
3839	KPNA3	karyopherin alpha 3 (importin alpha 4)
1994	ELAVL1	ELAV (embryonic lethal, abnormal vision, Drosophila)-like 1 (Hu antigen R)
9045	RPL14	ribosomal protein L14
3135	HLA-G	major histocompatibility complex, class I, G
23065	EMC1	ER membrane protein complex subunit 1
7473	WNT3	wingless-type MMTV integration site family, member 3
22820	COPG1	coatomer protein complex, subunit gamma 1
22880	MORC2	MORC family CW-type zinc finger 2
3178	HNRNPA1	heterogeneous nuclear ribonucleoprotein A1
3133	HLA-E	major histocompatibility complex, class I, E
3134	HLA-F	major histocompatibility complex, class I, F
1063	CENPF	centromere protein F, 350/400kDa (mitosin)
81620	CDT1	chromatin licensing and DNA replication factor 1
10949	HNRNPA0	heterogeneous nuclear ribonucleoprotein A0
682	BSG	basigin (Ok blood group)
80143	SIKE1	suppressor of IKBKE 1
3281	HSBP1	heat shock factor binding protein 1
57509	MTUS1	microtubule associated tumor suppressor 1
55186	SLC25A36	solute carrier family 25 (pyrimidine nucleotide carrier ), member 36
4074	M6PR	mannose-6-phosphate receptor (cation dependent)
2280	FKBP1A	FK506 binding protein 1A, 12kDa
79622	SNRNP25	small nuclear ribonucleoprotein 25kDa (U11/U12)
662	BNIP1	BCL2/adenovirus E1B 19kDa interacting protein 1
23363	OBSL1	obscurin-like 1
1075	CTSC	cathepsin C
7553	ZNF7	zinc finger protein 7
51642	MRPL48	mitochondrial ribosomal protein L48
64321	SOX17	SRY (sex determining region Y)-box 17
51805	COQ3	coenzyme Q3 homolog, methyltransferase (S. cerevisiae)
81618	ITM2C	integral membrane protein 2C
224	ALDH3A2	aldehyde dehydrogenase 3 family, member A2
10959	TMED2	transmembrane emp24 domain trafficking protein 2
9295	SRSF11	serine/arginine-rich splicing factor 11
60481	ELOVL5	ELOVL fatty acid elongase 5
3164	NR4A1	nuclear receptor subfamily 4, group A, member 1
773	CACNA1A	calcium channel, voltage-dependent, P/Q type, alpha 1A subunit
9025	RNF8	ring finger protein 8, E3 ubiquitin protein ligase
10277	UBE4B	ubiquitination factor E4B
23585	TMEM50A	transmembrane protein 50A
1374	CPT1A	carnitine palmitoyltransferase 1A (liver)
9527	GOSR1	golgi SNAP receptor complex member 1
26872	STEAP1	six transmembrane epithelial antigen of the prostate 1
4331	MNAT1	menage a trois homolog 1, cyclin H assembly factor (Xenopus laevis)
7070	THY1	Thy-1 cell surface antigen
27095	TRAPPC3	trafficking protein particle complex 3
3658	IREB2	iron-responsive element binding protein 2
996	CDC27	cell division cycle 27 homolog (S. cerevisiae)
10127	ZNF263	zinc finger protein 263
51651	PTRH2	peptidyl-tRNA hydrolase 2
38	ACAT1	acetyl-CoA acetyltransferase 1
2745	GLRX	glutaredoxin (thioltransferase)
5202	PFDN2	prefoldin subunit 2
6883	TAF12	TAF12 RNA polymerase II, TATA box binding protein (TBP)-associated factor, 20kDa
2055	CLN8	ceroid-lipofuscinosis, neuronal 8 (epilepsy, progressive with mental retardation)
25822	DNAJB5	DnaJ (Hsp40) homolog, subfamily B, member 5
cellular component----nuclear outer membrane-endoplasmic reticulum membrane network----GO:0042175
C=598;O=13;E=5.48;R=2.37;rawP=0.0032;adjP=0.0186
2280	FKBP1A	FK506 binding protein 1A, 12kDa
27315	PGAP2	post-GPI attachment to proteins 2
60481	ELOVL5	ELOVL fatty acid elongase 5
662	BNIP1	BCL2/adenovirus E1B 19kDa interacting protein 1
3134	HLA-F	major histocompatibility complex, class I, F
3133	HLA-E	major histocompatibility complex, class I, E
4779	NFE2L1	nuclear factor (erythroid-derived 2)-like 1
3135	HLA-G	major histocompatibility complex, class I, G
23065	EMC1	ER membrane protein complex subunit 1
2055	CLN8	ceroid-lipofuscinosis, neuronal 8 (epilepsy, progressive with mental retardation)
9487	PIGL	phosphatidylinositol glycan anchor biosynthesis, class L
224	ALDH3A2	aldehyde dehydrogenase 3 family, member A2
10959	TMED2	transmembrane emp24 domain trafficking protein 2
cellular component----endoplasmic reticulum----GO:0005783
C=996;O=18;E=9.13;R=1.97;rawP=0.0039;adjP=0.0186
27315	PGAP2	post-GPI attachment to proteins 2
60481	ELOVL5	ELOVL fatty acid elongase 5
3134	HLA-F	major histocompatibility complex, class I, F
3133	HLA-E	major histocompatibility complex, class I, E
4779	NFE2L1	nuclear factor (erythroid-derived 2)-like 1
5110	PCMT1	protein-L-isoaspartate (D-aspartate) O-methyltransferase
23585	TMEM50A	transmembrane protein 50A
9487	PIGL	phosphatidylinositol glycan anchor biosynthesis, class L
2280	FKBP1A	FK506 binding protein 1A, 12kDa
7070	THY1	Thy-1 cell surface antigen
27095	TRAPPC3	trafficking protein particle complex 3
662	BNIP1	BCL2/adenovirus E1B 19kDa interacting protein 1
1075	CTSC	cathepsin C
3135	HLA-G	major histocompatibility complex, class I, G
23065	EMC1	ER membrane protein complex subunit 1
2055	CLN8	ceroid-lipofuscinosis, neuronal 8 (epilepsy, progressive with mental retardation)
224	ALDH3A2	aldehyde dehydrogenase 3 family, member A2
10959	TMED2	transmembrane emp24 domain trafficking protein 2
cellular component----organelle part----GO:0044422
C=5289;O=62;E=48.48;R=1.28;rawP=0.0053;adjP=0.0186
3178	HNRNPA1	heterogeneous nuclear ribonucleoprotein A1
10527	IPO7	importin 7
1788	DNMT3A	DNA (cytosine-5-)-methyltransferase 3 alpha
3134	HLA-F	major histocompatibility complex, class I, F
3133	HLA-E	major histocompatibility complex, class I, E
81620	CDT1	chromatin licensing and DNA replication factor 1
1063	CENPF	centromere protein F, 350/400kDa (mitosin)
682	BSG	basigin (Ok blood group)
10949	HNRNPA0	heterogeneous nuclear ribonucleoprotein A0
5379	PMS2P1	postmeiotic segregation increased 2 pseudogene 1
9487	PIGL	phosphatidylinositol glycan anchor biosynthesis, class L
599	BCL2L2	BCL2-like 2
4074	M6PR	mannose-6-phosphate receptor (cation dependent)
55186	SLC25A36	solute carrier family 25 (pyrimidine nucleotide carrier ), member 36
57509	MTUS1	microtubule associated tumor suppressor 1
2280	FKBP1A	FK506 binding protein 1A, 12kDa
79622	SNRNP25	small nuclear ribonucleoprotein 25kDa (U11/U12)
23683	PRKD3	protein kinase D3
662	BNIP1	BCL2/adenovirus E1B 19kDa interacting protein 1
5707	PSMD1	proteasome (prosome, macropain) 26S subunit, non-ATPase, 1
23363	OBSL1	obscurin-like 1
23637	RABGAP1	RAB GTPase activating protein 1
9898	UBAP2L	ubiquitin associated protein 2-like
51642	MRPL48	mitochondrial ribosomal protein L48
23474	ETHE1	ethylmalonic encephalopathy 1
81618	ITM2C	integral membrane protein 2C
51805	COQ3	coenzyme Q3 homolog, methyltransferase (S. cerevisiae)
64321	SOX17	SRY (sex determining region Y)-box 17
89	ACTN3	actinin, alpha 3
224	ALDH3A2	aldehyde dehydrogenase 3 family, member A2
11171	STRAP	serine/threonine kinase receptor associated protein
10959	TMED2	transmembrane emp24 domain trafficking protein 2
9295	SRSF11	serine/arginine-rich splicing factor 11
27315	PGAP2	post-GPI attachment to proteins 2
60481	ELOVL5	ELOVL fatty acid elongase 5
468	ATF4	activating transcription factor 4 (tax-responsive enhancer element B67)
3164	NR4A1	nuclear receptor subfamily 4, group A, member 1
6160	RPL31	ribosomal protein L31
4779	NFE2L1	nuclear factor (erythroid-derived 2)-like 1
9696	CROCC	ciliary rootlet coiled-coil, rootletin
9025	RNF8	ring finger protein 8, E3 ubiquitin protein ligase
5411	PNN	pinin, desmosome associated protein
1022	CDK7	cyclin-dependent kinase 7
1374	CPT1A	carnitine palmitoyltransferase 1A (liver)
9527	GOSR1	golgi SNAP receptor complex member 1
8675	STX16	syntaxin 16
26872	STEAP1	six transmembrane epithelial antigen of the prostate 1
23085	ERC1	ELKS/RAB6-interacting/CAST family member 1
4331	MNAT1	menage a trois homolog 1, cyclin H assembly factor (Xenopus laevis)
27095	TRAPPC3	trafficking protein particle complex 3
3170	FOXA2	forkhead box A2
996	CDC27	cell division cycle 27 homolog (S. cerevisiae)
3839	KPNA3	karyopherin alpha 3 (importin alpha 4)
10127	ZNF263	zinc finger protein 263
1994	ELAVL1	ELAV (embryonic lethal, abnormal vision, Drosophila)-like 1 (Hu antigen R)
9045	RPL14	ribosomal protein L14
38	ACAT1	acetyl-CoA acetyltransferase 1
3135	HLA-G	major histocompatibility complex, class I, G
6883	TAF12	TAF12 RNA polymerase II, TATA box binding protein (TBP)-associated factor, 20kDa
23065	EMC1	ER membrane protein complex subunit 1
2055	CLN8	ceroid-lipofuscinosis, neuronal 8 (epilepsy, progressive with mental retardation)
22820	COPG1	coatomer protein complex, subunit gamma 1
cellular component----organelle----GO:0043226
C=7827;O=84;E=71.75;R=1.17;rawP=0.0052;adjP=0.0186
10527	IPO7	importin 7
1788	DNMT3A	DNA (cytosine-5-)-methyltransferase 3 alpha
79094	CHAC1	ChaC, cation transport regulator homolog 1 (E. coli)
5379	PMS2P1	postmeiotic segregation increased 2 pseudogene 1
9487	PIGL	phosphatidylinositol glycan anchor biosynthesis, class L
599	BCL2L2	BCL2-like 2
23683	PRKD3	protein kinase D3
5707	PSMD1	proteasome (prosome, macropain) 26S subunit, non-ATPase, 1
5481	PPID	peptidylprolyl isomerase D
23637	RABGAP1	RAB GTPase activating protein 1
9898	UBAP2L	ubiquitin associated protein 2-like
23474	ETHE1	ethylmalonic encephalopathy 1
89	ACTN3	actinin, alpha 3
11171	STRAP	serine/threonine kinase receptor associated protein
26130	GAPVD1	GTPase activating protein and VPS9 domains 1
27315	PGAP2	post-GPI attachment to proteins 2
468	ATF4	activating transcription factor 4 (tax-responsive enhancer element B67)
6433	SFSWAP	splicing factor, suppressor of white-apricot homolog (Drosophila)
6160	RPL31	ribosomal protein L31
5110	PCMT1	protein-L-isoaspartate (D-aspartate) O-methyltransferase
4779	NFE2L1	nuclear factor (erythroid-derived 2)-like 1
9696	CROCC	ciliary rootlet coiled-coil, rootletin
55156	ARMC1	armadillo repeat containing 1
5411	PNN	pinin, desmosome associated protein
1022	CDK7	cyclin-dependent kinase 7
23682	RAB38	RAB38, member RAS oncogene family
8675	STX16	syntaxin 16
23085	ERC1	ELKS/RAB6-interacting/CAST family member 1
3170	FOXA2	forkhead box A2
3839	KPNA3	karyopherin alpha 3 (importin alpha 4)
1994	ELAVL1	ELAV (embryonic lethal, abnormal vision, Drosophila)-like 1 (Hu antigen R)
9045	RPL14	ribosomal protein L14
3135	HLA-G	major histocompatibility complex, class I, G
23065	EMC1	ER membrane protein complex subunit 1
7473	WNT3	wingless-type MMTV integration site family, member 3
22820	COPG1	coatomer protein complex, subunit gamma 1
22880	MORC2	MORC family CW-type zinc finger 2
3178	HNRNPA1	heterogeneous nuclear ribonucleoprotein A1
3133	HLA-E	major histocompatibility complex, class I, E
3134	HLA-F	major histocompatibility complex, class I, F
1063	CENPF	centromere protein F, 350/400kDa (mitosin)
81620	CDT1	chromatin licensing and DNA replication factor 1
10949	HNRNPA0	heterogeneous nuclear ribonucleoprotein A0
682	BSG	basigin (Ok blood group)
80143	SIKE1	suppressor of IKBKE 1
3281	HSBP1	heat shock factor binding protein 1
57509	MTUS1	microtubule associated tumor suppressor 1
55186	SLC25A36	solute carrier family 25 (pyrimidine nucleotide carrier ), member 36
4074	M6PR	mannose-6-phosphate receptor (cation dependent)
2280	FKBP1A	FK506 binding protein 1A, 12kDa
79622	SNRNP25	small nuclear ribonucleoprotein 25kDa (U11/U12)
662	BNIP1	BCL2/adenovirus E1B 19kDa interacting protein 1
23363	OBSL1	obscurin-like 1
1075	CTSC	cathepsin C
7553	ZNF7	zinc finger protein 7
51642	MRPL48	mitochondrial ribosomal protein L48
64321	SOX17	SRY (sex determining region Y)-box 17
51805	COQ3	coenzyme Q3 homolog, methyltransferase (S. cerevisiae)
81618	ITM2C	integral membrane protein 2C
224	ALDH3A2	aldehyde dehydrogenase 3 family, member A2
10959	TMED2	transmembrane emp24 domain trafficking protein 2
9295	SRSF11	serine/arginine-rich splicing factor 11
60481	ELOVL5	ELOVL fatty acid elongase 5
3164	NR4A1	nuclear receptor subfamily 4, group A, member 1
773	CACNA1A	calcium channel, voltage-dependent, P/Q type, alpha 1A subunit
9025	RNF8	ring finger protein 8, E3 ubiquitin protein ligase
10277	UBE4B	ubiquitination factor E4B
23585	TMEM50A	transmembrane protein 50A
1374	CPT1A	carnitine palmitoyltransferase 1A (liver)
9527	GOSR1	golgi SNAP receptor complex member 1
26872	STEAP1	six transmembrane epithelial antigen of the prostate 1
4331	MNAT1	menage a trois homolog 1, cyclin H assembly factor (Xenopus laevis)
7070	THY1	Thy-1 cell surface antigen
27095	TRAPPC3	trafficking protein particle complex 3
3658	IREB2	iron-responsive element binding protein 2
996	CDC27	cell division cycle 27 homolog (S. cerevisiae)
10127	ZNF263	zinc finger protein 263
51651	PTRH2	peptidyl-tRNA hydrolase 2
38	ACAT1	acetyl-CoA acetyltransferase 1
2745	GLRX	glutaredoxin (thioltransferase)
5202	PFDN2	prefoldin subunit 2
6883	TAF12	TAF12 RNA polymerase II, TATA box binding protein (TBP)-associated factor, 20kDa
2055	CLN8	ceroid-lipofuscinosis, neuronal 8 (epilepsy, progressive with mental retardation)
25822	DNAJB5	DnaJ (Hsp40) homolog, subfamily B, member 5
cellular component----endomembrane system----GO:0012505
C=1384;O=23;E=12.69;R=1.81;rawP=0.0031;adjP=0.0186
27315	PGAP2	post-GPI attachment to proteins 2
60481	ELOVL5	ELOVL fatty acid elongase 5
10527	IPO7	importin 7
3134	HLA-F	major histocompatibility complex, class I, F
3133	HLA-E	major histocompatibility complex, class I, E
1063	CENPF	centromere protein F, 350/400kDa (mitosin)
4779	NFE2L1	nuclear factor (erythroid-derived 2)-like 1
682	BSG	basigin (Ok blood group)
9527	GOSR1	golgi SNAP receptor complex member 1
9487	PIGL	phosphatidylinositol glycan anchor biosynthesis, class L
8675	STX16	syntaxin 16
23085	ERC1	ELKS/RAB6-interacting/CAST family member 1
2280	FKBP1A	FK506 binding protein 1A, 12kDa
27095	TRAPPC3	trafficking protein particle complex 3
662	BNIP1	BCL2/adenovirus E1B 19kDa interacting protein 1
3839	KPNA3	karyopherin alpha 3 (importin alpha 4)
55353	LAPTM4B	lysosomal protein transmembrane 4 beta
3135	HLA-G	major histocompatibility complex, class I, G
23065	EMC1	ER membrane protein complex subunit 1
2055	CLN8	ceroid-lipofuscinosis, neuronal 8 (epilepsy, progressive with mental retardation)
224	ALDH3A2	aldehyde dehydrogenase 3 family, member A2
10959	TMED2	transmembrane emp24 domain trafficking protein 2
22820	COPG1	coatomer protein complex, subunit gamma 1
cellular component----coated vesicle membrane----GO:0030662
C=124;O=5;E=1.14;R=4.40;rawP=0.0056;adjP=0.0187
3135	HLA-G	major histocompatibility complex, class I, G
3134	HLA-F	major histocompatibility complex, class I, F
3133	HLA-E	major histocompatibility complex, class I, E
10959	TMED2	transmembrane emp24 domain trafficking protein 2
22820	COPG1	coatomer protein complex, subunit gamma 1
cellular component----intrinsic to organelle membrane----GO:0031300
C=184;O=6;E=1.69;R=3.56;rawP=0.0069;adjP=0.0201
3135	HLA-G	major histocompatibility complex, class I, G
662	BNIP1	BCL2/adenovirus E1B 19kDa interacting protein 1
23065	EMC1	ER membrane protein complex subunit 1
1374	CPT1A	carnitine palmitoyltransferase 1A (liver)
3134	HLA-F	major histocompatibility complex, class I, F
3133	HLA-E	major histocompatibility complex, class I, E
cellular component----transcription factor complex----GO:0005667
C=241;O=7;E=2.21;R=3.17;rawP=0.0066;adjP=0.0201
4331	MNAT1	menage a trois homolog 1, cyclin H assembly factor (Xenopus laevis)
6883	TAF12	TAF12 RNA polymerase II, TATA box binding protein (TBP)-associated factor, 20kDa
3170	FOXA2	forkhead box A2
1022	CDK7	cyclin-dependent kinase 7
468	ATF4	activating transcription factor 4 (tax-responsive enhancer element B67)
64321	SOX17	SRY (sex determining region Y)-box 17
3164	NR4A1	nuclear receptor subfamily 4, group A, member 1
cellular component----intracellular organelle part----GO:0044446
C=5222;O=61;E=47.87;R=1.27;rawP=0.0065;adjP=0.0201
3178	HNRNPA1	heterogeneous nuclear ribonucleoprotein A1
10527	IPO7	importin 7
1788	DNMT3A	DNA (cytosine-5-)-methyltransferase 3 alpha
3134	HLA-F	major histocompatibility complex, class I, F
3133	HLA-E	major histocompatibility complex, class I, E
81620	CDT1	chromatin licensing and DNA replication factor 1
1063	CENPF	centromere protein F, 350/400kDa (mitosin)
682	BSG	basigin (Ok blood group)
10949	HNRNPA0	heterogeneous nuclear ribonucleoprotein A0
5379	PMS2P1	postmeiotic segregation increased 2 pseudogene 1
9487	PIGL	phosphatidylinositol glycan anchor biosynthesis, class L
599	BCL2L2	BCL2-like 2
4074	M6PR	mannose-6-phosphate receptor (cation dependent)
55186	SLC25A36	solute carrier family 25 (pyrimidine nucleotide carrier ), member 36
57509	MTUS1	microtubule associated tumor suppressor 1
2280	FKBP1A	FK506 binding protein 1A, 12kDa
79622	SNRNP25	small nuclear ribonucleoprotein 25kDa (U11/U12)
23683	PRKD3	protein kinase D3
662	BNIP1	BCL2/adenovirus E1B 19kDa interacting protein 1
5707	PSMD1	proteasome (prosome, macropain) 26S subunit, non-ATPase, 1
23637	RABGAP1	RAB GTPase activating protein 1
9898	UBAP2L	ubiquitin associated protein 2-like
51642	MRPL48	mitochondrial ribosomal protein L48
23474	ETHE1	ethylmalonic encephalopathy 1
81618	ITM2C	integral membrane protein 2C
51805	COQ3	coenzyme Q3 homolog, methyltransferase (S. cerevisiae)
64321	SOX17	SRY (sex determining region Y)-box 17
89	ACTN3	actinin, alpha 3
224	ALDH3A2	aldehyde dehydrogenase 3 family, member A2
11171	STRAP	serine/threonine kinase receptor associated protein
10959	TMED2	transmembrane emp24 domain trafficking protein 2
9295	SRSF11	serine/arginine-rich splicing factor 11
27315	PGAP2	post-GPI attachment to proteins 2
60481	ELOVL5	ELOVL fatty acid elongase 5
468	ATF4	activating transcription factor 4 (tax-responsive enhancer element B67)
3164	NR4A1	nuclear receptor subfamily 4, group A, member 1
6160	RPL31	ribosomal protein L31
4779	NFE2L1	nuclear factor (erythroid-derived 2)-like 1
9696	CROCC	ciliary rootlet coiled-coil, rootletin
9025	RNF8	ring finger protein 8, E3 ubiquitin protein ligase
5411	PNN	pinin, desmosome associated protein
1022	CDK7	cyclin-dependent kinase 7
1374	CPT1A	carnitine palmitoyltransferase 1A (liver)
9527	GOSR1	golgi SNAP receptor complex member 1
8675	STX16	syntaxin 16
26872	STEAP1	six transmembrane epithelial antigen of the prostate 1
23085	ERC1	ELKS/RAB6-interacting/CAST family member 1
4331	MNAT1	menage a trois homolog 1, cyclin H assembly factor (Xenopus laevis)
27095	TRAPPC3	trafficking protein particle complex 3
3170	FOXA2	forkhead box A2
996	CDC27	cell division cycle 27 homolog (S. cerevisiae)
3839	KPNA3	karyopherin alpha 3 (importin alpha 4)
10127	ZNF263	zinc finger protein 263
1994	ELAVL1	ELAV (embryonic lethal, abnormal vision, Drosophila)-like 1 (Hu antigen R)
9045	RPL14	ribosomal protein L14
38	ACAT1	acetyl-CoA acetyltransferase 1
3135	HLA-G	major histocompatibility complex, class I, G
6883	TAF12	TAF12 RNA polymerase II, TATA box binding protein (TBP)-associated factor, 20kDa
23065	EMC1	ER membrane protein complex subunit 1
2055	CLN8	ceroid-lipofuscinosis, neuronal 8 (epilepsy, progressive with mental retardation)
22820	COPG1	coatomer protein complex, subunit gamma 1
cellular component----Golgi apparatus part----GO:0044431
C=529;O=11;E=4.85;R=2.27;rawP=0.0090;adjP=0.0252
27315	PGAP2	post-GPI attachment to proteins 2
27095	TRAPPC3	trafficking protein particle complex 3
3134	HLA-F	major histocompatibility complex, class I, F
3133	HLA-E	major histocompatibility complex, class I, E
3135	HLA-G	major histocompatibility complex, class I, G
682	BSG	basigin (Ok blood group)
9527	GOSR1	golgi SNAP receptor complex member 1
8675	STX16	syntaxin 16
23085	ERC1	ELKS/RAB6-interacting/CAST family member 1
10959	TMED2	transmembrane emp24 domain trafficking protein 2
22820	COPG1	coatomer protein complex, subunit gamma 1
cellular component----membrane-bounded organelle----GO:0043227
C=7119;O=77;E=65.26;R=1.18;rawP=0.0103;adjP=0.0267
10527	IPO7	importin 7
1788	DNMT3A	DNA (cytosine-5-)-methyltransferase 3 alpha
79094	CHAC1	ChaC, cation transport regulator homolog 1 (E. coli)
5379	PMS2P1	postmeiotic segregation increased 2 pseudogene 1
9487	PIGL	phosphatidylinositol glycan anchor biosynthesis, class L
599	BCL2L2	BCL2-like 2
23683	PRKD3	protein kinase D3
5707	PSMD1	proteasome (prosome, macropain) 26S subunit, non-ATPase, 1
9898	UBAP2L	ubiquitin associated protein 2-like
23474	ETHE1	ethylmalonic encephalopathy 1
11171	STRAP	serine/threonine kinase receptor associated protein
26130	GAPVD1	GTPase activating protein and VPS9 domains 1
27315	PGAP2	post-GPI attachment to proteins 2
468	ATF4	activating transcription factor 4 (tax-responsive enhancer element B67)
6433	SFSWAP	splicing factor, suppressor of white-apricot homolog (Drosophila)
5110	PCMT1	protein-L-isoaspartate (D-aspartate) O-methyltransferase
4779	NFE2L1	nuclear factor (erythroid-derived 2)-like 1
55156	ARMC1	armadillo repeat containing 1
5411	PNN	pinin, desmosome associated protein
1022	CDK7	cyclin-dependent kinase 7
23682	RAB38	RAB38, member RAS oncogene family
8675	STX16	syntaxin 16
23085	ERC1	ELKS/RAB6-interacting/CAST family member 1
3170	FOXA2	forkhead box A2
3839	KPNA3	karyopherin alpha 3 (importin alpha 4)
1994	ELAVL1	ELAV (embryonic lethal, abnormal vision, Drosophila)-like 1 (Hu antigen R)
3135	HLA-G	major histocompatibility complex, class I, G
7473	WNT3	wingless-type MMTV integration site family, member 3
23065	EMC1	ER membrane protein complex subunit 1
22820	COPG1	coatomer protein complex, subunit gamma 1
22880	MORC2	MORC family CW-type zinc finger 2
3178	HNRNPA1	heterogeneous nuclear ribonucleoprotein A1
3133	HLA-E	major histocompatibility complex, class I, E
3134	HLA-F	major histocompatibility complex, class I, F
1063	CENPF	centromere protein F, 350/400kDa (mitosin)
81620	CDT1	chromatin licensing and DNA replication factor 1
10949	HNRNPA0	heterogeneous nuclear ribonucleoprotein A0
682	BSG	basigin (Ok blood group)
80143	SIKE1	suppressor of IKBKE 1
3281	HSBP1	heat shock factor binding protein 1
57509	MTUS1	microtubule associated tumor suppressor 1
55186	SLC25A36	solute carrier family 25 (pyrimidine nucleotide carrier ), member 36
4074	M6PR	mannose-6-phosphate receptor (cation dependent)
2280	FKBP1A	FK506 binding protein 1A, 12kDa
79622	SNRNP25	small nuclear ribonucleoprotein 25kDa (U11/U12)
662	BNIP1	BCL2/adenovirus E1B 19kDa interacting protein 1
1075	CTSC	cathepsin C
7553	ZNF7	zinc finger protein 7
51642	MRPL48	mitochondrial ribosomal protein L48
64321	SOX17	SRY (sex determining region Y)-box 17
51805	COQ3	coenzyme Q3 homolog, methyltransferase (S. cerevisiae)
81618	ITM2C	integral membrane protein 2C
224	ALDH3A2	aldehyde dehydrogenase 3 family, member A2
10959	TMED2	transmembrane emp24 domain trafficking protein 2
9295	SRSF11	serine/arginine-rich splicing factor 11
60481	ELOVL5	ELOVL fatty acid elongase 5
3164	NR4A1	nuclear receptor subfamily 4, group A, member 1
773	CACNA1A	calcium channel, voltage-dependent, P/Q type, alpha 1A subunit
23585	TMEM50A	transmembrane protein 50A
10277	UBE4B	ubiquitination factor E4B
9025	RNF8	ring finger protein 8, E3 ubiquitin protein ligase
9527	GOSR1	golgi SNAP receptor complex member 1
1374	CPT1A	carnitine palmitoyltransferase 1A (liver)
26872	STEAP1	six transmembrane epithelial antigen of the prostate 1
4331	MNAT1	menage a trois homolog 1, cyclin H assembly factor (Xenopus laevis)
7070	THY1	Thy-1 cell surface antigen
27095	TRAPPC3	trafficking protein particle complex 3
3658	IREB2	iron-responsive element binding protein 2
996	CDC27	cell division cycle 27 homolog (S. cerevisiae)
10127	ZNF263	zinc finger protein 263
51651	PTRH2	peptidyl-tRNA hydrolase 2
38	ACAT1	acetyl-CoA acetyltransferase 1
2745	GLRX	glutaredoxin (thioltransferase)
5202	PFDN2	prefoldin subunit 2
6883	TAF12	TAF12 RNA polymerase II, TATA box binding protein (TBP)-associated factor, 20kDa
2055	CLN8	ceroid-lipofuscinosis, neuronal 8 (epilepsy, progressive with mental retardation)
25822	DNAJB5	DnaJ (Hsp40) homolog, subfamily B, member 5
cellular component----intracellular membrane-bounded organelle----GO:0043231
C=7111;O=77;E=65.19;R=1.18;rawP=0.0099;adjP=0.0267
10527	IPO7	importin 7
1788	DNMT3A	DNA (cytosine-5-)-methyltransferase 3 alpha
79094	CHAC1	ChaC, cation transport regulator homolog 1 (E. coli)
5379	PMS2P1	postmeiotic segregation increased 2 pseudogene 1
9487	PIGL	phosphatidylinositol glycan anchor biosynthesis, class L
599	BCL2L2	BCL2-like 2
23683	PRKD3	protein kinase D3
5707	PSMD1	proteasome (prosome, macropain) 26S subunit, non-ATPase, 1
9898	UBAP2L	ubiquitin associated protein 2-like
23474	ETHE1	ethylmalonic encephalopathy 1
11171	STRAP	serine/threonine kinase receptor associated protein
26130	GAPVD1	GTPase activating protein and VPS9 domains 1
27315	PGAP2	post-GPI attachment to proteins 2
468	ATF4	activating transcription factor 4 (tax-responsive enhancer element B67)
6433	SFSWAP	splicing factor, suppressor of white-apricot homolog (Drosophila)
5110	PCMT1	protein-L-isoaspartate (D-aspartate) O-methyltransferase
4779	NFE2L1	nuclear factor (erythroid-derived 2)-like 1
55156	ARMC1	armadillo repeat containing 1
5411	PNN	pinin, desmosome associated protein
1022	CDK7	cyclin-dependent kinase 7
23682	RAB38	RAB38, member RAS oncogene family
8675	STX16	syntaxin 16
23085	ERC1	ELKS/RAB6-interacting/CAST family member 1
3170	FOXA2	forkhead box A2
3839	KPNA3	karyopherin alpha 3 (importin alpha 4)
1994	ELAVL1	ELAV (embryonic lethal, abnormal vision, Drosophila)-like 1 (Hu antigen R)
3135	HLA-G	major histocompatibility complex, class I, G
7473	WNT3	wingless-type MMTV integration site family, member 3
23065	EMC1	ER membrane protein complex subunit 1
22820	COPG1	coatomer protein complex, subunit gamma 1
22880	MORC2	MORC family CW-type zinc finger 2
3178	HNRNPA1	heterogeneous nuclear ribonucleoprotein A1
3133	HLA-E	major histocompatibility complex, class I, E
3134	HLA-F	major histocompatibility complex, class I, F
1063	CENPF	centromere protein F, 350/400kDa (mitosin)
81620	CDT1	chromatin licensing and DNA replication factor 1
10949	HNRNPA0	heterogeneous nuclear ribonucleoprotein A0
682	BSG	basigin (Ok blood group)
80143	SIKE1	suppressor of IKBKE 1
3281	HSBP1	heat shock factor binding protein 1
57509	MTUS1	microtubule associated tumor suppressor 1
55186	SLC25A36	solute carrier family 25 (pyrimidine nucleotide carrier ), member 36
4074	M6PR	mannose-6-phosphate receptor (cation dependent)
2280	FKBP1A	FK506 binding protein 1A, 12kDa
79622	SNRNP25	small nuclear ribonucleoprotein 25kDa (U11/U12)
662	BNIP1	BCL2/adenovirus E1B 19kDa interacting protein 1
1075	CTSC	cathepsin C
7553	ZNF7	zinc finger protein 7
51642	MRPL48	mitochondrial ribosomal protein L48
64321	SOX17	SRY (sex determining region Y)-box 17
51805	COQ3	coenzyme Q3 homolog, methyltransferase (S. cerevisiae)
81618	ITM2C	integral membrane protein 2C
224	ALDH3A2	aldehyde dehydrogenase 3 family, member A2
10959	TMED2	transmembrane emp24 domain trafficking protein 2
9295	SRSF11	serine/arginine-rich splicing factor 11
60481	ELOVL5	ELOVL fatty acid elongase 5
3164	NR4A1	nuclear receptor subfamily 4, group A, member 1
773	CACNA1A	calcium channel, voltage-dependent, P/Q type, alpha 1A subunit
23585	TMEM50A	transmembrane protein 50A
10277	UBE4B	ubiquitination factor E4B
9025	RNF8	ring finger protein 8, E3 ubiquitin protein ligase
9527	GOSR1	golgi SNAP receptor complex member 1
1374	CPT1A	carnitine palmitoyltransferase 1A (liver)
26872	STEAP1	six transmembrane epithelial antigen of the prostate 1
4331	MNAT1	menage a trois homolog 1, cyclin H assembly factor (Xenopus laevis)
7070	THY1	Thy-1 cell surface antigen
27095	TRAPPC3	trafficking protein particle complex 3
3658	IREB2	iron-responsive element binding protein 2
996	CDC27	cell division cycle 27 homolog (S. cerevisiae)
10127	ZNF263	zinc finger protein 263
51651	PTRH2	peptidyl-tRNA hydrolase 2
38	ACAT1	acetyl-CoA acetyltransferase 1
2745	GLRX	glutaredoxin (thioltransferase)
5202	PFDN2	prefoldin subunit 2
6883	TAF12	TAF12 RNA polymerase II, TATA box binding protein (TBP)-associated factor, 20kDa
2055	CLN8	ceroid-lipofuscinosis, neuronal 8 (epilepsy, progressive with mental retardation)
25822	DNAJB5	DnaJ (Hsp40) homolog, subfamily B, member 5
cellular component----endoplasmic reticulum part----GO:0044432
C=702;O=13;E=6.44;R=2.02;rawP=0.0117;adjP=0.0273
2280	FKBP1A	FK506 binding protein 1A, 12kDa
27315	PGAP2	post-GPI attachment to proteins 2
60481	ELOVL5	ELOVL fatty acid elongase 5
662	BNIP1	BCL2/adenovirus E1B 19kDa interacting protein 1
3134	HLA-F	major histocompatibility complex, class I, F
3133	HLA-E	major histocompatibility complex, class I, E
4779	NFE2L1	nuclear factor (erythroid-derived 2)-like 1
3135	HLA-G	major histocompatibility complex, class I, G
23065	EMC1	ER membrane protein complex subunit 1
2055	CLN8	ceroid-lipofuscinosis, neuronal 8 (epilepsy, progressive with mental retardation)
9487	PIGL	phosphatidylinositol glycan anchor biosynthesis, class L
224	ALDH3A2	aldehyde dehydrogenase 3 family, member A2
10959	TMED2	transmembrane emp24 domain trafficking protein 2
cellular component----organelle membrane----GO:0031090
C=1811;O=26;E=16.60;R=1.57;rawP=0.0113;adjP=0.0273
27315	PGAP2	post-GPI attachment to proteins 2
60481	ELOVL5	ELOVL fatty acid elongase 5
3134	HLA-F	major histocompatibility complex, class I, F
3133	HLA-E	major histocompatibility complex, class I, E
4779	NFE2L1	nuclear factor (erythroid-derived 2)-like 1
682	BSG	basigin (Ok blood group)
1374	CPT1A	carnitine palmitoyltransferase 1A (liver)
9527	GOSR1	golgi SNAP receptor complex member 1
9487	PIGL	phosphatidylinositol glycan anchor biosynthesis, class L
8675	STX16	syntaxin 16
26872	STEAP1	six transmembrane epithelial antigen of the prostate 1
23085	ERC1	ELKS/RAB6-interacting/CAST family member 1
599	BCL2L2	BCL2-like 2
4074	M6PR	mannose-6-phosphate receptor (cation dependent)
55186	SLC25A36	solute carrier family 25 (pyrimidine nucleotide carrier ), member 36
2280	FKBP1A	FK506 binding protein 1A, 12kDa
27095	TRAPPC3	trafficking protein particle complex 3
662	BNIP1	BCL2/adenovirus E1B 19kDa interacting protein 1
38	ACAT1	acetyl-CoA acetyltransferase 1
3135	HLA-G	major histocompatibility complex, class I, G
23065	EMC1	ER membrane protein complex subunit 1
2055	CLN8	ceroid-lipofuscinosis, neuronal 8 (epilepsy, progressive with mental retardation)
81618	ITM2C	integral membrane protein 2C
224	ALDH3A2	aldehyde dehydrogenase 3 family, member A2
10959	TMED2	transmembrane emp24 domain trafficking protein 2
22820	COPG1	coatomer protein complex, subunit gamma 1
cellular component----Golgi apparatus----GO:0005794
C=937;O=16;E=8.59;R=1.86;rawP=0.0111;adjP=0.0273
27315	PGAP2	post-GPI attachment to proteins 2
10527	IPO7	importin 7
27095	TRAPPC3	trafficking protein particle complex 3
1075	CTSC	cathepsin C
3134	HLA-F	major histocompatibility complex, class I, F
3133	HLA-E	major histocompatibility complex, class I, E
682	BSG	basigin (Ok blood group)
3135	HLA-G	major histocompatibility complex, class I, G
79094	CHAC1	ChaC, cation transport regulator homolog 1 (E. coli)
9527	GOSR1	golgi SNAP receptor complex member 1
81618	ITM2C	integral membrane protein 2C
8675	STX16	syntaxin 16
23085	ERC1	ELKS/RAB6-interacting/CAST family member 1
10959	TMED2	transmembrane emp24 domain trafficking protein 2
22820	COPG1	coatomer protein complex, subunit gamma 1
57509	MTUS1	microtubule associated tumor suppressor 1
cellular component----mitochondrion----GO:0005739
C=1151;O=18;E=10.55;R=1.71;rawP=0.0165;adjP=0.0373
682	BSG	basigin (Ok blood group)
55156	ARMC1	armadillo repeat containing 1
1022	CDK7	cyclin-dependent kinase 7
1374	CPT1A	carnitine palmitoyltransferase 1A (liver)
599	BCL2L2	BCL2-like 2
57509	MTUS1	microtubule associated tumor suppressor 1
55186	SLC25A36	solute carrier family 25 (pyrimidine nucleotide carrier ), member 36
662	BNIP1	BCL2/adenovirus E1B 19kDa interacting protein 1
3658	IREB2	iron-responsive element binding protein 2
38	ACAT1	acetyl-CoA acetyltransferase 1
51651	PTRH2	peptidyl-tRNA hydrolase 2
2745	GLRX	glutaredoxin (thioltransferase)
51642	MRPL48	mitochondrial ribosomal protein L48
5202	PFDN2	prefoldin subunit 2
23474	ETHE1	ethylmalonic encephalopathy 1
2055	CLN8	ceroid-lipofuscinosis, neuronal 8 (epilepsy, progressive with mental retardation)
51805	COQ3	coenzyme Q3 homolog, methyltransferase (S. cerevisiae)
11171	STRAP	serine/threonine kinase receptor associated protein
Parameters: Hypergeometric test with Benjamini-Hochberg adjustment at significance level 0.05, with minimum 5 genes for a category.
Description: The results for each enriched GO category are listed in this table. For each GO category, the first row lists its sub-root (biological process, molecular function, or cellular component), category name, and corresponding GO ID. The second row lists number of reference genes in the category (C), number of genes in the gene set and also in the category (O), expected number in the categ…

## Sheet: Additional_file 9B
Additional file 9B. GO analysis of DEGs with higher expression in PBD-ZSD relative to control healthy donor-derived iPSCs.				Diacyclic graph representation of tabular results
biological process----antigen processing and presentation of exogenous peptide antigen via MHC class I, TAP-independent----GO:0002480
C=9;O=3;E=0.06;R=54.14;rawP=1.82e-05;adjP=0.0080
3135	HLA-G	major histocompatibility complex, class I, G
3134	HLA-F	major histocompatibility complex, class I, F
3133	HLA-E	major histocompatibility complex, class I, E
molecular function----MHC class I receptor activity----GO:0032393
C=16;O=3;E=0.10;R=31.45;rawP=0.0001;adjP=0.0074
3135	HLA-G	major histocompatibility complex, class I, G
3133	HLA-E	major histocompatibility complex, class I, E
3134	HLA-F	major histocompatibility complex, class I, F
cellular component----cytoplasmic part----GO:0044444
C=5326;O=48;E=30.69;R=1.56;rawP=1.32e-05;adjP=0.0014
10527	IPO7	importin 7
3134	HLA-F	major histocompatibility complex, class I, F
3133	HLA-E	major histocompatibility complex, class I, E
81620	CDT1	chromatin licensing and DNA replication factor 1
1063	CENPF	centromere protein F, 350/400kDa (mitosin)
682	BSG	basigin (Ok blood group)
2952	GSTT1	glutathione S-transferase theta 1
79094	CHAC1	ChaC, cation transport regulator homolog 1 (E. coli)
9487	PIGL	phosphatidylinositol glycan anchor biosynthesis, class L
599	BCL2L2	BCL2-like 2
4074	M6PR	mannose-6-phosphate receptor (cation dependent)
55186	SLC25A36	solute carrier family 25 (pyrimidine nucleotide carrier ), member 36
2280	FKBP1A	FK506 binding protein 1A, 12kDa
662	BNIP1	BCL2/adenovirus E1B 19kDa interacting protein 1
23363	OBSL1	obscurin-like 1
23637	RABGAP1	RAB GTPase activating protein 1
65009	NDRG4	NDRG family member 4
51642	MRPL48	mitochondrial ribosomal protein L48
23474	ETHE1	ethylmalonic encephalopathy 1
81618	ITM2C	integral membrane protein 2C
51805	COQ3	coenzyme Q3 homolog, methyltransferase (S. cerevisiae)
89	ACTN3	actinin, alpha 3
60481	ELOVL5	ELOVL fatty acid elongase 5
468	ATF4	activating transcription factor 4 (tax-responsive enhancer element B67)
6160	RPL31	ribosomal protein L31
25830	SULT4A1	sulfotransferase family 4A, member 1
5110	PCMT1	protein-L-isoaspartate (D-aspartate) O-methyltransferase
4779	NFE2L1	nuclear factor (erythroid-derived 2)-like 1
9140	ATG12	autophagy related 12
9696	CROCC	ciliary rootlet coiled-coil, rootletin
1022	CDK7	cyclin-dependent kinase 7
23682	RAB38	RAB38, member RAS oncogene family
1374	CPT1A	carnitine palmitoyltransferase 1A (liver)
8675	STX16	syntaxin 16
26872	STEAP1	six transmembrane epithelial antigen of the prostate 1
10235	RASGRP2	RAS guanyl releasing protein 2 (calcium and DAG-regulated)
7070	THY1	Thy-1 cell surface antigen
27095	TRAPPC3	trafficking protein particle complex 3
1994	ELAVL1	ELAV (embryonic lethal, abnormal vision, Drosophila)-like 1 (Hu antigen R)
9045	RPL14	ribosomal protein L14
51651	PTRH2	peptidyl-tRNA hydrolase 2
38	ACAT1	acetyl-CoA acetyltransferase 1
3135	HLA-G	major histocompatibility complex, class I, G
2745	GLRX	glutaredoxin (thioltransferase)
5202	PFDN2	prefoldin subunit 2
25822	DNAJB5	DnaJ (Hsp40) homolog, subfamily B, member 5
22820	COPG1	coatomer protein complex, subunit gamma 1
22880	MORC2	MORC family CW-type zinc finger 2
cellular component----MHC class I protein complex----GO:0042612
C=16;O=3;E=0.09;R=32.54;rawP=9.70e-05;adjP=0.0033
3135	HLA-G	major histocompatibility complex, class I, G
3134	HLA-F	major histocompatibility complex, class I, F
3133	HLA-E	major histocompatibility complex, class I, E
cellular component----cytoplasm----GO:0005737
C=6983;O=55;E=40.24;R=1.37;rawP=7.09e-05;adjP=0.0033
3178	HNRNPA1	heterogeneous nuclear ribonucleoprotein A1
10527	IPO7	importin 7
28971	C11orf67	chromosome 11 open reading frame 67
3134	HLA-F	major histocompatibility complex, class I, F
3133	HLA-E	major histocompatibility complex, class I, E
81620	CDT1	chromatin licensing and DNA replication factor 1
1063	CENPF	centromere protein F, 350/400kDa (mitosin)
682	BSG	basigin (Ok blood group)
2952	GSTT1	glutathione S-transferase theta 1
79094	CHAC1	ChaC, cation transport regulator homolog 1 (E. coli)
9487	PIGL	phosphatidylinositol glycan anchor biosynthesis, class L
599	BCL2L2	BCL2-like 2
4074	M6PR	mannose-6-phosphate receptor (cation dependent)
55186	SLC25A36	solute carrier family 25 (pyrimidine nucleotide carrier ), member 36
2280	FKBP1A	FK506 binding protein 1A, 12kDa
662	BNIP1	BCL2/adenovirus E1B 19kDa interacting protein 1
23363	OBSL1	obscurin-like 1
23637	RABGAP1	RAB GTPase activating protein 1
65009	NDRG4	NDRG family member 4
51642	MRPL48	mitochondrial ribosomal protein L48
23474	ETHE1	ethylmalonic encephalopathy 1
81618	ITM2C	integral membrane protein 2C
51805	COQ3	coenzyme Q3 homolog, methyltransferase (S. cerevisiae)
89	ACTN3	actinin, alpha 3
60481	ELOVL5	ELOVL fatty acid elongase 5
468	ATF4	activating transcription factor 4 (tax-responsive enhancer element B67)
6160	RPL31	ribosomal protein L31
773	CACNA1A	calcium channel, voltage-dependent, P/Q type, alpha 1A subunit
25830	SULT4A1	sulfotransferase family 4A, member 1
5110	PCMT1	protein-L-isoaspartate (D-aspartate) O-methyltransferase
4779	NFE2L1	nuclear factor (erythroid-derived 2)-like 1
9140	ATG12	autophagy related 12
9696	CROCC	ciliary rootlet coiled-coil, rootletin
5411	PNN	pinin, desmosome associated protein
1022	CDK7	cyclin-dependent kinase 7
23682	RAB38	RAB38, member RAS oncogene family
1374	CPT1A	carnitine palmitoyltransferase 1A (liver)
8675	STX16	syntaxin 16
26872	STEAP1	six transmembrane epithelial antigen of the prostate 1
10235	RASGRP2	RAS guanyl releasing protein 2 (calcium and DAG-regulated)
4331	MNAT1	menage a trois homolog 1, cyclin H assembly factor (Xenopus laevis)
7070	THY1	Thy-1 cell surface antigen
27095	TRAPPC3	trafficking protein particle complex 3
10127	ZNF263	zinc finger protein 263
1994	ELAVL1	ELAV (embryonic lethal, abnormal vision, Drosophila)-like 1 (Hu antigen R)
9045	RPL14	ribosomal protein L14
51651	PTRH2	peptidyl-tRNA hydrolase 2
38	ACAT1	acetyl-CoA acetyltransferase 1
3135	HLA-G	major histocompatibility complex, class I, G
7511	XPNPEP1	X-prolyl aminopeptidase (aminopeptidase P) 1, soluble
2745	GLRX	glutaredoxin (thioltransferase)
5202	PFDN2	prefoldin subunit 2
25822	DNAJB5	DnaJ (Hsp40) homolog, subfamily B, member 5
22820	COPG1	coatomer protein complex, subunit gamma 1
22880	MORC2	MORC family CW-type zinc finger 2
cellular component----integral to lumenal side of endoplasmic reticulum membrane----GO:0071556
C=21;O=3;E=0.12;R=24.79;rawP=0.0002;adjP=0.0052
3135	HLA-G	major histocompatibility complex, class I, G
3134	HLA-F	major histocompatibility complex, class I, F
3133	HLA-E	major histocompatibility complex, class I, E
cellular component----intracellular part----GO:0044424
C=8944;O=62;E=51.54;R=1.20;rawP=0.0004;adjP=0.0082
3178	HNRNPA1	heterogeneous nuclear ribonucleoprotein A1
10527	IPO7	importin 7
28971	C11orf67	chromosome 11 open reading frame 67
3134	HLA-F	major histocompatibility complex, class I, F
3133	HLA-E	major histocompatibility complex, class I, E
81620	CDT1	chromatin licensing and DNA replication factor 1
1063	CENPF	centromere protein F, 350/400kDa (mitosin)
682	BSG	basigin (Ok blood group)
2952	GSTT1	glutathione S-transferase theta 1
3281	HSBP1	heat shock factor binding protein 1
79094	CHAC1	ChaC, cation transport regulator homolog 1 (E. coli)
9487	PIGL	phosphatidylinositol glycan anchor biosynthesis, class L
599	BCL2L2	BCL2-like 2
4074	M6PR	mannose-6-phosphate receptor (cation dependent)
55186	SLC25A36	solute carrier family 25 (pyrimidine nucleotide carrier ), member 36
2280	FKBP1A	FK506 binding protein 1A, 12kDa
662	BNIP1	BCL2/adenovirus E1B 19kDa interacting protein 1
23363	OBSL1	obscurin-like 1
23637	RABGAP1	RAB GTPase activating protein 1
65009	NDRG4	NDRG family member 4
7553	ZNF7	zinc finger protein 7
51642	MRPL48	mitochondrial ribosomal protein L48
23474	ETHE1	ethylmalonic encephalopathy 1
81618	ITM2C	integral membrane protein 2C
51805	COQ3	coenzyme Q3 homolog, methyltransferase (S. cerevisiae)
89	ACTN3	actinin, alpha 3
9295	SRSF11	serine/arginine-rich splicing factor 11
60481	ELOVL5	ELOVL fatty acid elongase 5
468	ATF4	activating transcription factor 4 (tax-responsive enhancer element B67)
6433	SFSWAP	splicing factor, suppressor of white-apricot homolog (Drosophila)
6160	RPL31	ribosomal protein L31
773	CACNA1A	calcium channel, voltage-dependent, P/Q type, alpha 1A subunit
25830	SULT4A1	sulfotransferase family 4A, member 1
5110	PCMT1	protein-L-isoaspartate (D-aspartate) O-methyltransferase
4779	NFE2L1	nuclear factor (erythroid-derived 2)-like 1
9140	ATG12	autophagy related 12
9696	CROCC	ciliary rootlet coiled-coil, rootletin
9025	RNF8	ring finger protein 8, E3 ubiquitin protein ligase
5411	PNN	pinin, desmosome associated protein
1022	CDK7	cyclin-dependent kinase 7
23682	RAB38	RAB38, member RAS oncogene family
1374	CPT1A	carnitine palmitoyltransferase 1A (liver)
8675	STX16	syntaxin 16
26872	STEAP1	six transmembrane epithelial antigen of the prostate 1
80227	PAAF1	proteasomal ATPase-associated factor 1
10235	RASGRP2	RAS guanyl releasing protein 2 (calcium and DAG-regulated)
4331	MNAT1	menage a trois homolog 1, cyclin H assembly factor (Xenopus laevis)
7070	THY1	Thy-1 cell surface antigen
27095	TRAPPC3	trafficking protein particle complex 3
10127	ZNF263	zinc finger protein 263
1994	ELAVL1	ELAV (embryonic lethal, abnormal vision, Drosophila)-like 1 (Hu antigen R)
9045	RPL14	ribosomal protein L14
51651	PTRH2	peptidyl-tRNA hydrolase 2
38	ACAT1	acetyl-CoA acetyltransferase 1
3135	HLA-G	major histocompatibility complex, class I, G
7511	XPNPEP1	X-prolyl aminopeptidase (aminopeptidase P) 1, soluble
2745	GLRX	glutaredoxin (thioltransferase)
5202	PFDN2	prefoldin subunit 2
6883	TAF12	TAF12 RNA polymerase II, TATA box binding protein (TBP)-associated factor, 20kDa
25822	DNAJB5	DnaJ (Hsp40) homolog, subfamily B, member 5
22820	COPG1	coatomer protein complex, subunit gamma 1
22880	MORC2	MORC family CW-type zinc finger 2
cellular component----phagocytic vesicle membrane----GO:0030670
C=29;O=3;E=0.17;R=17.95;rawP=0.0006;adjP=0.0088
3135	HLA-G	major histocompatibility complex, class I, G
3134	HLA-F	major histocompatibility complex, class I, F
3133	HLA-E	major histocompatibility complex, class I, E
cellular component----MHC protein complex----GO:0042611
C=29;O=3;E=0.17;R=17.95;rawP=0.0006;adjP=0.0088
3135	HLA-G	major histocompatibility complex, class I, G
3134	HLA-F	major histocompatibility complex, class I, F
3133	HLA-E	major histocompatibility complex, class I, E
cellular component----cytosol----GO:0005829
C=2052;O=23;E=11.82;R=1.95;rawP=0.0007;adjP=0.0090
6160	RPL31	ribosomal protein L31
81620	CDT1	chromatin licensing and DNA replication factor 1
1063	CENPF	centromere protein F, 350/400kDa (mitosin)
25830	SULT4A1	sulfotransferase family 4A, member 1
2952	GSTT1	glutathione S-transferase theta 1
79094	CHAC1	ChaC, cation transport regulator homolog 1 (E. coli)
1022	CDK7	cyclin-dependent kinase 7
599	BCL2L2	BCL2-like 2
10235	RASGRP2	RAS guanyl releasing protein 2 (calcium and DAG-regulated)
2280	FKBP1A	FK506 binding protein 1A, 12kDa
7070	THY1	Thy-1 cell surface antigen
27095	TRAPPC3	trafficking protein particle complex 3
1994	ELAVL1	ELAV (embryonic lethal, abnormal vision, Drosophila)-like 1 (Hu antigen R)
23637	RABGAP1	RAB GTPase activating protein 1
9045	RPL14	ribosomal protein L14
65009	NDRG4	NDRG family member 4
51651	PTRH2	peptidyl-tRNA hydrolase 2
2745	GLRX	glutaredoxin (thioltransferase)
5202	PFDN2	prefoldin subunit 2
89	ACTN3	actinin, alpha 3
25822	DNAJB5	DnaJ (Hsp40) homolog, subfamily B, member 5
22820	COPG1	coatomer protein complex, subunit gamma 1
22880	MORC2	MORC family CW-type zinc finger 2
cellular component----ER to Golgi transport vesicle membrane----GO:0012507
C=33;O=3;E=0.19;R=15.78;rawP=0.0009;adjP=0.0103
3135	HLA-G	major histocompatibility complex, class I, G
3134	HLA-F	major histocompatibility complex, class I, F
3133	HLA-E	major histocompatibility complex, class I, E
cellular component----ER to Golgi transport vesicle----GO:0030134
C=37;O=3;E=0.21;R=14.07;rawP=0.0012;adjP=0.0112
3135	HLA-G	major histocompatibility complex, class I, G
3134	HLA-F	major histocompatibility complex, class I, F
3133	HLA-E	major histocompatibility complex, class I, E
cellular component----intracellular----GO:0005622
C=9121;O=62;E=52.56;R=1.18;rawP=0.0012;adjP=0.0112
3178	HNRNPA1	heterogeneous nuclear ribonucleoprotein A1
10527	IPO7	importin 7
28971	C11orf67	chromosome 11 open reading frame 67
3134	HLA-F	major histocompatibility complex, class I, F
3133	HLA-E	major histocompatibility complex, class I, E
81620	CDT1	chromatin licensing and DNA replication factor 1
1063	CENPF	centromere protein F, 350/400kDa (mitosin)
682	BSG	basigin (Ok blood group)
2952	GSTT1	glutathione S-transferase theta 1
3281	HSBP1	heat shock factor binding protein 1
79094	CHAC1	ChaC, cation transport regulator homolog 1 (E. coli)
9487	PIGL	phosphatidylinositol glycan anchor biosynthesis, class L
599	BCL2L2	BCL2-like 2
4074	M6PR	mannose-6-phosphate receptor (cation dependent)
55186	SLC25A36	solute carrier family 25 (pyrimidine nucleotide carrier ), member 36
2280	FKBP1A	FK506 binding protein 1A, 12kDa
662	BNIP1	BCL2/adenovirus E1B 19kDa interacting protein 1
23363	OBSL1	obscurin-like 1
23637	RABGAP1	RAB GTPase activating protein 1
65009	NDRG4	NDRG family member 4
7553	ZNF7	zinc finger protein 7
51642	MRPL48	mitochondrial ribosomal protein L48
23474	ETHE1	ethylmalonic encephalopathy 1
81618	ITM2C	integral membrane protein 2C
51805	COQ3	coenzyme Q3 homolog, methyltransferase (S. cerevisiae)
89	ACTN3	actinin, alpha 3
9295	SRSF11	serine/arginine-rich splicing factor 11
60481	ELOVL5	ELOVL fatty acid elongase 5
468	ATF4	activating transcription factor 4 (tax-responsive enhancer element B67)
6433	SFSWAP	splicing factor, suppressor of white-apricot homolog (Drosophila)
6160	RPL31	ribosomal protein L31
773	CACNA1A	calcium channel, voltage-dependent, P/Q type, alpha 1A subunit
25830	SULT4A1	sulfotransferase family 4A, member 1
5110	PCMT1	protein-L-isoaspartate (D-aspartate) O-methyltransferase
4779	NFE2L1	nuclear factor (erythroid-derived 2)-like 1
9140	ATG12	autophagy related 12
9696	CROCC	ciliary rootlet coiled-coil, rootletin
9025	RNF8	ring finger protein 8, E3 ubiquitin protein ligase
5411	PNN	pinin, desmosome associated protein
1022	CDK7	cyclin-dependent kinase 7
23682	RAB38	RAB38, member RAS oncogene family
1374	CPT1A	carnitine palmitoyltransferase 1A (liver)
8675	STX16	syntaxin 16
26872	STEAP1	six transmembrane epithelial antigen of the prostate 1
80227	PAAF1	proteasomal ATPase-associated factor 1
10235	RASGRP2	RAS guanyl releasing protein 2 (calcium and DAG-regulated)
4331	MNAT1	menage a trois homolog 1, cyclin H assembly factor (Xenopus laevis)
7070	THY1	Thy-1 cell surface antigen
27095	TRAPPC3	trafficking protein particle complex 3
10127	ZNF263	zinc finger protein 263
1994	ELAVL1	ELAV (embryonic lethal, abnormal vision, Drosophila)-like 1 (Hu antigen R)
9045	RPL14	ribosomal protein L14
51651	PTRH2	peptidyl-tRNA hydrolase 2
38	ACAT1	acetyl-CoA acetyltransferase 1
3135	HLA-G	major histocompatibility complex, class I, G
7511	XPNPEP1	X-prolyl aminopeptidase (aminopeptidase P) 1, soluble
2745	GLRX	glutaredoxin (thioltransferase)
5202	PFDN2	prefoldin subunit 2
6883	TAF12	TAF12 RNA polymerase II, TATA box binding protein (TBP)-associated factor, 20kDa
25822	DNAJB5	DnaJ (Hsp40) homolog, subfamily B, member 5
22820	COPG1	coatomer protein complex, subunit gamma 1
22880	MORC2	MORC family CW-type zinc finger 2
cellular component----integral to endoplasmic reticulum membrane----GO:0030176
C=84;O=4;E=0.48;R=8.26;rawP=0.0014;adjP=0.0120
3135	HLA-G	major histocompatibility complex, class I, G
662	BNIP1	BCL2/adenovirus E1B 19kDa interacting protein 1
3134	HLA-F	major histocompatibility complex, class I, F
3133	HLA-E	major histocompatibility complex, class I, E
cellular component----intrinsic to endoplasmic reticulum membrane----GO:0031227
C=99;O=4;E=0.57;R=7.01;rawP=0.0025;adjP=0.0172
3135	HLA-G	major histocompatibility complex, class I, G
662	BNIP1	BCL2/adenovirus E1B 19kDa interacting protein 1
3134	HLA-F	major histocompatibility complex, class I, F
3133	HLA-E	major histocompatibility complex, class I, E
cellular component----integral to organelle membrane----GO:0031301
C=164;O=5;E=0.94;R=5.29;rawP=0.0025;adjP=0.0172
3135	HLA-G	major histocompatibility complex, class I, G
662	BNIP1	BCL2/adenovirus E1B 19kDa interacting protein 1
1374	CPT1A	carnitine palmitoyltransferase 1A (liver)
3134	HLA-F	major histocompatibility complex, class I, F
3133	HLA-E	major histocompatibility complex, class I, E
cellular component----phagocytic vesicle----GO:0045335
C=45;O=3;E=0.26;R=11.57;rawP=0.0022;adjP=0.0172
3135	HLA-G	major histocompatibility complex, class I, G
3134	HLA-F	major histocompatibility complex, class I, F
3133	HLA-E	major histocompatibility complex, class I, E
cellular component----intrinsic to organelle membrane----GO:0031300
C=184;O=5;E=1.06;R=4.72;rawP=0.0041;adjP=0.0264
3135	HLA-G	major histocompatibility complex, class I, G
662	BNIP1	BCL2/adenovirus E1B 19kDa interacting protein 1
1374	CPT1A	carnitine palmitoyltransferase 1A (liver)
3134	HLA-F	major histocompatibility complex, class I, F
3133	HLA-E	major histocompatibility complex, class I, E
cellular component----organelle membrane----GO:0031090
C=1811;O=19;E=10.44;R=1.82;rawP=0.0054;adjP=0.0320
60481	ELOVL5	ELOVL fatty acid elongase 5
3134	HLA-F	major histocompatibility complex, class I, F
3133	HLA-E	major histocompatibility complex, class I, E
4779	NFE2L1	nuclear factor (erythroid-derived 2)-like 1
682	BSG	basigin (Ok blood group)
1374	CPT1A	carnitine palmitoyltransferase 1A (liver)
9487	PIGL	phosphatidylinositol glycan anchor biosynthesis, class L
8675	STX16	syntaxin 16
26872	STEAP1	six transmembrane epithelial antigen of the prostate 1
599	BCL2L2	BCL2-like 2
4074	M6PR	mannose-6-phosphate receptor (cation dependent)
55186	SLC25A36	solute carrier family 25 (pyrimidine nucleotide carrier ), member 36
2280	FKBP1A	FK506 binding protein 1A, 12kDa
27095	TRAPPC3	trafficking protein particle complex 3
662	BNIP1	BCL2/adenovirus E1B 19kDa interacting protein 1
38	ACAT1	acetyl-CoA acetyltransferase 1
3135	HLA-G	major histocompatibility complex, class I, G
81618	ITM2C	integral membrane protein 2C
22820	COPG1	coatomer protein complex, subunit gamma 1
cellular component----coated vesicle membrane----GO:0030662
C=124;O=4;E=0.71;R=5.60;rawP=0.0056;adjP=0.0320
3135	HLA-G	major histocompatibility complex, class I, G
3134	HLA-F	major histocompatibility complex, class I, F
3133	HLA-E	major histocompatibility complex, class I, E
22820	COPG1	coatomer protein complex, subunit gamma 1
cellular component----early endosome membrane----GO:0031901
C=67;O=3;E=0.39;R=7.77;rawP=0.0067;adjP=0.0343
3135	HLA-G	major histocompatibility complex, class I, G
3134	HLA-F	major histocompatibility complex, class I, F
3133	HLA-E	major histocompatibility complex, class I, E
cellular component----transport vesicle membrane----GO:0030658
C=68;O=3;E=0.39;R=7.66;rawP=0.0070;adjP=0.0343
3135	HLA-G	major histocompatibility complex, class I, G
3134	HLA-F	major histocompatibility complex, class I, F
3133	HLA-E	major histocompatibility complex, class I, E
cellular component----organelle part----GO:0044422
C=5289;O=41;E=30.48;R=1.35;rawP=0.0065;adjP=0.0343
3178	HNRNPA1	heterogeneous nuclear ribonucleoprotein A1
10527	IPO7	importin 7
3134	HLA-F	major histocompatibility complex, class I, F
3133	HLA-E	major histocompatibility complex, class I, E
81620	CDT1	chromatin licensing and DNA replication factor 1
1063	CENPF	centromere protein F, 350/400kDa (mitosin)
682	BSG	basigin (Ok blood group)
9487	PIGL	phosphatidylinositol glycan anchor biosynthesis, class L
599	BCL2L2	BCL2-like 2
4074	M6PR	mannose-6-phosphate receptor (cation dependent)
55186	SLC25A36	solute carrier family 25 (pyrimidine nucleotide carrier ), member 36
2280	FKBP1A	FK506 binding protein 1A, 12kDa
662	BNIP1	BCL2/adenovirus E1B 19kDa interacting protein 1
23363	OBSL1	obscurin-like 1
23637	RABGAP1	RAB GTPase activating protein 1
51642	MRPL48	mitochondrial ribosomal protein L48
23474	ETHE1	ethylmalonic encephalopathy 1
81618	ITM2C	integral membrane protein 2C
51805	COQ3	coenzyme Q3 homolog, methyltransferase (S. cerevisiae)
89	ACTN3	actinin, alpha 3
9295	SRSF11	serine/arginine-rich splicing factor 11
60481	ELOVL5	ELOVL fatty acid elongase 5
468	ATF4	activating transcription factor 4 (tax-responsive enhancer element B67)
6160	RPL31	ribosomal protein L31
4779	NFE2L1	nuclear factor (erythroid-derived 2)-like 1
9696	CROCC	ciliary rootlet coiled-coil, rootletin
9025	RNF8	ring finger protein 8, E3 ubiquitin protein ligase
5411	PNN	pinin, desmosome associated protein
1022	CDK7	cyclin-dependent kinase 7
1374	CPT1A	carnitine palmitoyltransferase 1A (liver)
8675	STX16	syntaxin 16
26872	STEAP1	six transmembrane epithelial antigen of the prostate 1
4331	MNAT1	menage a trois homolog 1, cyclin H assembly factor (Xenopus laevis)
27095	TRAPPC3	trafficking protein particle complex 3
10127	ZNF263	zinc finger protein 263
1994	ELAVL1	ELAV (embryonic lethal, abnormal vision, Drosophila)-like 1 (Hu antigen R)
9045	RPL14	ribosomal protein L14
38	ACAT1	acetyl-CoA acetyltransferase 1
3135	HLA-G	major histocompatibility complex, class I, G
6883	TAF12	TAF12 RNA polymerase II, TATA box binding protein (TBP)-associated factor, 20kDa
22820	COPG1	coatomer protein complex, subunit gamma 1
cellular component----cell----GO:0005623
C=10311;O=65;E=59.41;R=1.09;rawP=0.0079;adjP=0.0354
10527	IPO7	importin 7
28971	C11orf67	chromosome 11 open reading frame 67
79094	CHAC1	ChaC, cation transport regulator homolog 1 (E. coli)
9487	PIGL	phosphatidylinositol glycan anchor biosynthesis, class L
599	BCL2L2	BCL2-like 2
23637	RABGAP1	RAB GTPase activating protein 1
23474	ETHE1	ethylmalonic encephalopathy 1
89	ACTN3	actinin, alpha 3
468	ATF4	activating transcription factor 4 (tax-responsive enhancer element B67)
6433	SFSWAP	splicing factor, suppressor of white-apricot homolog (Drosophila)
6160	RPL31	ribosomal protein L31
5110	PCMT1	protein-L-isoaspartate (D-aspartate) O-methyltransferase
4779	NFE2L1	nuclear factor (erythroid-derived 2)-like 1
9140	ATG12	autophagy related 12
9696	CROCC	ciliary rootlet coiled-coil, rootletin
5411	PNN	pinin, desmosome associated protein
1022	CDK7	cyclin-dependent kinase 7
23682	RAB38	RAB38, member RAS oncogene family
8675	STX16	syntaxin 16
1994	ELAVL1	ELAV (embryonic lethal, abnormal vision, Drosophila)-like 1 (Hu antigen R)
9045	RPL14	ribosomal protein L14
3135	HLA-G	major histocompatibility complex, class I, G
7511	XPNPEP1	X-prolyl aminopeptidase (aminopeptidase P) 1, soluble
22820	COPG1	coatomer protein complex, subunit gamma 1
22880	MORC2	MORC family CW-type zinc finger 2
3178	HNRNPA1	heterogeneous nuclear ribonucleoprotein A1
3133	HLA-E	major histocompatibility complex, class I, E
3134	HLA-F	major histocompatibility complex, class I, F
1063	CENPF	centromere protein F, 350/400kDa (mitosin)
81620	CDT1	chromatin licensing and DNA replication factor 1
2952	GSTT1	glutathione S-transferase theta 1
682	BSG	basigin (Ok blood group)
3281	HSBP1	heat shock factor binding protein 1
55186	SLC25A36	solute carrier family 25 (pyrimidine nucleotide carrier ), member 36
4074	M6PR	mannose-6-phosphate receptor (cation dependent)
2280	FKBP1A	FK506 binding protein 1A, 12kDa
662	BNIP1	BCL2/adenovirus E1B 19kDa interacting protein 1
23363	OBSL1	obscurin-like 1
4162	MCAM	melanoma cell adhesion molecule
65009	NDRG4	NDRG family member 4
7553	ZNF7	zinc finger protein 7
51642	MRPL48	mitochondrial ribosomal protein L48
51805	COQ3	coenzyme Q3 homolog, methyltransferase (S. cerevisiae)
81618	ITM2C	integral membrane protein 2C
9295	SRSF11	serine/arginine-rich splicing factor 11
60481	ELOVL5	ELOVL fatty acid elongase 5
773	CACNA1A	calcium channel, voltage-dependent, P/Q type, alpha 1A subunit
25830	SULT4A1	sulfotransferase family 4A, member 1
9025	RNF8	ring finger protein 8, E3 ubiquitin protein ligase
1374	CPT1A	carnitine palmitoyltransferase 1A (liver)
80227	PAAF1	proteasomal ATPase-associated factor 1
26872	STEAP1	six transmembrane epithelial antigen of the prostate 1
4140	MARK3	MAP/microtubule affinity-regulating kinase 3
64221	ROBO3	roundabout, axon guidance receptor, homolog 3 (Drosophila)
10235	RASGRP2	RAS guanyl releasing protein 2 (calcium and DAG-regulated)
4331	MNAT1	menage a trois homolog 1, cyclin H assembly factor (Xenopus laevis)
7070	THY1	Thy-1 cell surface antigen
27095	TRAPPC3	trafficking protein particle complex 3
10127	ZNF263	zinc finger protein 263
38	ACAT1	acetyl-CoA acetyltransferase 1
51651	PTRH2	peptidyl-tRNA hydrolase 2
2745	GLRX	glutaredoxin (thioltransferase)
6883	TAF12	TAF12 RNA polymerase II, TATA box binding protein (TBP)-associated factor, 20kDa
5202	PFDN2	prefoldin subunit 2
25822	DNAJB5	DnaJ (Hsp40) homolog, subfamily B, member 5
cellular component----cell part----GO:0044464
C=10310;O=65;E=59.41;R=1.09;rawP=0.0079;adjP=0.0354
10527	IPO7	importin 7
28971	C11orf67	chromosome 11 open reading frame 67
79094	CHAC1	ChaC, cation transport regulator homolog 1 (E. coli)
9487	PIGL	phosphatidylinositol glycan anchor biosynthesis, class L
599	BCL2L2	BCL2-like 2
23637	RABGAP1	RAB GTPase activating protein 1
23474	ETHE1	ethylmalonic encephalopathy 1
89	ACTN3	actinin, alpha 3
468	ATF4	activating transcription factor 4 (tax-responsive enhancer element B67)
6433	SFSWAP	splicing factor, suppressor of white-apricot homolog (Drosophila)
6160	RPL31	ribosomal protein L31
5110	PCMT1	protein-L-isoaspartate (D-aspartate) O-methyltransferase
4779	NFE2L1	nuclear factor (erythroid-derived 2)-like 1
9140	ATG12	autophagy related 12
9696	CROCC	ciliary rootlet coiled-coil, rootletin
5411	PNN	pinin, desmosome associated protein
1022	CDK7	cyclin-dependent kinase 7
23682	RAB38	RAB38, member RAS oncogene family
8675	STX16	syntaxin 16
1994	ELAVL1	ELAV (embryonic lethal, abnormal vision, Drosophila)-like 1 (Hu antigen R)
9045	RPL14	ribosomal protein L14
3135	HLA-G	major histocompatibility complex, class I, G
7511	XPNPEP1	X-prolyl aminopeptidase (aminopeptidase P) 1, soluble
22820	COPG1	coatomer protein complex, subunit gamma 1
22880	MORC2	MORC family CW-type zinc finger 2
3178	HNRNPA1	heterogeneous nuclear ribonucleoprotein A1
3133	HLA-E	major histocompatibility complex, class I, E
3134	HLA-F	major histocompatibility complex, class I, F
1063	CENPF	centromere protein F, 350/400kDa (mitosin)
81620	CDT1	chromatin licensing and DNA replication factor 1
2952	GSTT1	glutathione S-transferase theta 1
682	BSG	basigin (Ok blood group)
3281	HSBP1	heat shock factor binding protein 1
55186	SLC25A36	solute carrier family 25 (pyrimidine nucleotide carrier ), member 36
4074	M6PR	mannose-6-phosphate receptor (cation dependent)
2280	FKBP1A	FK506 binding protein 1A, 12kDa
662	BNIP1	BCL2/adenovirus E1B 19kDa interacting protein 1
23363	OBSL1	obscurin-like 1
4162	MCAM	melanoma cell adhesion molecule
65009	NDRG4	NDRG family member 4
7553	ZNF7	zinc finger protein 7
51642	MRPL48	mitochondrial ribosomal protein L48
51805	COQ3	coenzyme Q3 homolog, methyltransferase (S. cerevisiae)
81618	ITM2C	integral membrane protein 2C
9295	SRSF11	serine/arginine-rich splicing factor 11
60481	ELOVL5	ELOVL fatty acid elongase 5
773	CACNA1A	calcium channel, voltage-dependent, P/Q type, alpha 1A subunit
25830	SULT4A1	sulfotransferase family 4A, member 1
9025	RNF8	ring finger protein 8, E3 ubiquitin protein ligase
1374	CPT1A	carnitine palmitoyltransferase 1A (liver)
80227	PAAF1	proteasomal ATPase-associated factor 1
26872	STEAP1	six transmembrane epithelial antigen of the prostate 1
4140	MARK3	MAP/microtubule affinity-regulating kinase 3
64221	ROBO3	roundabout, axon guidance receptor, homolog 3 (Drosophila)
10235	RASGRP2	RAS guanyl releasing protein 2 (calcium and DAG-regulated)
4331	MNAT1	menage a trois homolog 1, cyclin H assembly factor (Xenopus laevis)
7070	THY1	Thy-1 cell surface antigen
27095	TRAPPC3	trafficking protein particle complex 3
10127	ZNF263	zinc finger protein 263
38	ACAT1	acetyl-CoA acetyltransferase 1
51651	PTRH2	peptidyl-tRNA hydrolase 2
2745	GLRX	glutaredoxin (thioltransferase)
6883	TAF12	TAF12 RNA polymerase II, TATA box binding protein (TBP)-associated factor, 20kDa
5202	PFDN2	prefoldin subunit 2
25822	DNAJB5	DnaJ (Hsp40) homolog, subfamily B, member 5
cellular component----organelle----GO:0043226
C=7827;O=54;E=45.10;R=1.20;rawP=0.0103;adjP=0.0390
3178	HNRNPA1	heterogeneous nuclear ribonucleoprotein A1
10527	IPO7	importin 7
3134	HLA-F	major histocompatibility complex, class I, F
3133	HLA-E	major histocompatibility complex, class I, E
81620	CDT1	chromatin licensing and DNA replication factor 1
1063	CENPF	centromere protein F, 350/400kDa (mitosin)
682	BSG	basigin (Ok blood group)
3281	HSBP1	heat shock factor binding protein 1
79094	CHAC1	ChaC, cation transport regulator homolog 1 (E. coli)
9487	PIGL	phosphatidylinositol glycan anchor biosynthesis, class L
599	BCL2L2	BCL2-like 2
4074	M6PR	mannose-6-phosphate receptor (cation dependent)
55186	SLC25A36	solute carrier family 25 (pyrimidine nucleotide carrier ), member 36
2280	FKBP1A	FK506 binding protein 1A, 12kDa
662	BNIP1	BCL2/adenovirus E1B 19kDa interacting protein 1
23363	OBSL1	obscurin-like 1
23637	RABGAP1	RAB GTPase activating protein 1
7553	ZNF7	zinc finger protein 7
51642	MRPL48	mitochondrial ribosomal protein L48
23474	ETHE1	ethylmalonic encephalopathy 1
81618	ITM2C	integral membrane protein 2C
51805	COQ3	coenzyme Q3 homolog, methyltransferase (S. cerevisiae)
89	ACTN3	actinin, alpha 3
9295	SRSF11	serine/arginine-rich splicing factor 11
60481	ELOVL5	ELOVL fatty acid elongase 5
468	ATF4	activating transcription factor 4 (tax-responsive enhancer element B67)
6433	SFSWAP	splicing factor, suppressor of white-apricot homolog (Drosophila)
6160	RPL31	ribosomal protein L31
773	CACNA1A	calcium channel, voltage-dependent, P/Q type, alpha 1A subunit
5110	PCMT1	protein-L-isoaspartate (D-aspartate) O-methyltransferase
4779	NFE2L1	nuclear factor (erythroid-derived 2)-like 1
9696	CROCC	ciliary rootlet coiled-coil, rootletin
9025	RNF8	ring finger protein 8, E3 ubiquitin protein ligase
5411	PNN	pinin, desmosome associated protein
1022	CDK7	cyclin-dependent kinase 7
23682	RAB38	RAB38, member RAS oncogene family
1374	CPT1A	carnitine palmitoyltransferase 1A (liver)
8675	STX16	syntaxin 16
26872	STEAP1	six transmembrane epithelial antigen of the prostate 1
4331	MNAT1	menage a trois homolog 1, cyclin H assembly factor (Xenopus laevis)
7070	THY1	Thy-1 cell surface antigen
27095	TRAPPC3	trafficking protein particle complex 3
10127	ZNF263	zinc finger protein 263
1994	ELAVL1	ELAV (embryonic lethal, abnormal vision, Drosophila)-like 1 (Hu antigen R)
9045	RPL14	ribosomal protein L14
51651	PTRH2	peptidyl-tRNA hydrolase 2
38	ACAT1	acetyl-CoA acetyltransferase 1
3135	HLA-G	major histocompatibility complex, class I, G
2745	GLRX	glutaredoxin (thioltransferase)
5202	PFDN2	prefoldin subunit 2
6883	TAF12	TAF12 RNA polymerase II, TATA box binding protein (TBP)-associated factor, 20kDa
25822	DNAJB5	DnaJ (Hsp40) homolog, subfamily B, member 5
22820	COPG1	coatomer protein complex, subunit gamma 1
22880	MORC2	MORC family CW-type zinc finger 2
cellular component----intracellular organelle----GO:0043229
C=7812;O=54;E=45.01;R=1.20;rawP=0.0097;adjP=0.0390
3178	HNRNPA1	heterogeneous nuclear ribonucleoprotein A1
10527	IPO7	importin 7
3134	HLA-F	major histocompatibility complex, class I, F
3133	HLA-E	major histocompatibility complex, class I, E
81620	CDT1	chromatin licensing and DNA replication factor 1
1063	CENPF	centromere protein F, 350/400kDa (mitosin)
682	BSG	basigin (Ok blood group)
3281	HSBP1	heat shock factor binding protein 1
79094	CHAC1	ChaC, cation transport regulator homolog 1 (E. coli)
9487	PIGL	phosphatidylinositol glycan anchor biosynthesis, class L
599	BCL2L2	BCL2-like 2
4074	M6PR	mannose-6-phosphate receptor (cation dependent)
55186	SLC25A36	solute carrier family 25 (pyrimidine nucleotide carrier ), member 36
2280	FKBP1A	FK506 binding protein 1A, 12kDa
662	BNIP1	BCL2/adenovirus E1B 19kDa interacting protein 1
23363	OBSL1	obscurin-like 1
23637	RABGAP1	RAB GTPase activating protein 1
7553	ZNF7	zinc finger protein 7
51642	MRPL48	mitochondrial ribosomal protein L48
23474	ETHE1	ethylmalonic encephalopathy 1
81618	ITM2C	integral membrane protein 2C
51805	COQ3	coenzyme Q3 homolog, methyltransferase (S. cerevisiae)
89	ACTN3	actinin, alpha 3
9295	SRSF11	serine/arginine-rich splicing factor 11
60481	ELOVL5	ELOVL fatty acid elongase 5
468	ATF4	activating transcription factor 4 (tax-responsive enhancer element B67)
6433	SFSWAP	splicing factor, suppressor of white-apricot homolog (Drosophila)
6160	RPL31	ribosomal protein L31
773	CACNA1A	calcium channel, voltage-dependent, P/Q type, alpha 1A subunit
5110	PCMT1	protein-L-isoaspartate (D-aspartate) O-methyltransferase
4779	NFE2L1	nuclear factor (erythroid-derived 2)-like 1
9696	CROCC	ciliary rootlet coiled-coil, rootletin
9025	RNF8	ring finger protein 8, E3 ubiquitin protein ligase
5411	PNN	pinin, desmosome associated protein
1022	CDK7	cyclin-dependent kinase 7
23682	RAB38	RAB38, member RAS oncogene family
1374	CPT1A	carnitine palmitoyltransferase 1A (liver)
8675	STX16	syntaxin 16
26872	STEAP1	six transmembrane epithelial antigen of the prostate 1
4331	MNAT1	menage a trois homolog 1, cyclin H assembly factor (Xenopus laevis)
7070	THY1	Thy-1 cell surface antigen
27095	TRAPPC3	trafficking protein particle complex 3
10127	ZNF263	zinc finger protein 263
1994	ELAVL1	ELAV (embryonic lethal, abnormal vision, Drosophila)-like 1 (Hu antigen R)
9045	RPL14	ribosomal protein L14
51651	PTRH2	peptidyl-tRNA hydrolase 2
38	ACAT1	acetyl-CoA acetyltransferase 1
3135	HLA-G	major histocompatibility complex, class I, G
2745	GLRX	glutaredoxin (thioltransferase)
5202	PFDN2	prefoldin subunit 2
6883	TAF12	TAF12 RNA polymerase II, TATA box binding protein (TBP)-associated factor, 20kDa
25822	DNAJB5	DnaJ (Hsp40) homolog, subfamily B, member 5
22820	COPG1	coatomer protein complex, subunit gamma 1
22880	MORC2	MORC family CW-type zinc finger 2
cellular component----endocytic vesicle membrane----GO:0030666
C=79;O=3;E=0.46;R=6.59;rawP=0.0106;adjP=0.0390
3135	HLA-G	major histocompatibility complex, class I, G
3134	HLA-F	major histocompatibility complex, class I, F
3133	HLA-E	major histocompatibility complex, class I, E
cellular component----intracellular organelle part----GO:0044446
C=5222;O=40;E=30.09;R=1.33;rawP=0.0099;adjP=0.0390
3178	HNRNPA1	heterogeneous nuclear ribonucleoprotein A1
10527	IPO7	importin 7
3134	HLA-F	major histocompatibility complex, class I, F
3133	HLA-E	major histocompatibility complex, class I, E
81620	CDT1	chromatin licensing and DNA replication factor 1
1063	CENPF	centromere protein F, 350/400kDa (mitosin)
682	BSG	basigin (Ok blood group)
9487	PIGL	phosphatidylinositol glycan anchor biosynthesis, class L
599	BCL2L2	BCL2-like 2
4074	M6PR	mannose-6-phosphate receptor (cation dependent)
55186	SLC25A36	solute carrier family 25 (pyrimidine nucleotide carrier ), member 36
2280	FKBP1A	FK506 binding protein 1A, 12kDa
662	BNIP1	BCL2/adenovirus E1B 19kDa interacting protein 1
23637	RABGAP1	RAB GTPase activating protein 1
51642	MRPL48	mitochondrial ribosomal protein L48
23474	ETHE1	ethylmalonic encephalopathy 1
81618	ITM2C	integral membrane protein 2C
51805	COQ3	coenzyme Q3 homolog, methyltransferase (S. cerevisiae)
89	ACTN3	actinin, alpha 3
9295	SRSF11	serine/arginine-rich splicing factor 11
60481	ELOVL5	ELOVL fatty acid elongase 5
468	ATF4	activating transcription factor 4 (tax-responsive enhancer element B67)
6160	RPL31	ribosomal protein L31
4779	NFE2L1	nuclear factor (erythroid-derived 2)-like 1
9696	CROCC	ciliary rootlet coiled-coil, rootletin
9025	RNF8	ring finger protein 8, E3 ubiquitin protein ligase
5411	PNN	pinin, desmosome associated protein
1022	CDK7	cyclin-dependent kinase 7
1374	CPT1A	carnitine palmitoyltransferase 1A (liver)
8675	STX16	syntaxin 16
26872	STEAP1	six transmembrane epithelial antigen of the prostate 1
4331	MNAT1	menage a trois homolog 1, cyclin H assembly factor (Xenopus laevis)
27095	TRAPPC3	trafficking protein particle complex 3
10127	ZNF263	zinc finger protein 263
1994	ELAVL1	ELAV (embryonic lethal, abnormal vision, Drosophila)-like 1 (Hu antigen R)
9045	RPL14	ribosomal protein L14
38	ACAT1	acetyl-CoA acetyltransferase 1
3135	HLA-G	major histocompatibility complex, class I, G
6883	TAF12	TAF12 RNA polymerase II, TATA box binding protein (TBP)-associated factor, 20kDa
22820	COPG1	coatomer protein complex, subunit gamma 1
cellular component----DNA-directed RNA polymerase II, holoenzyme----GO:0016591
C=76;O=3;E=0.44;R=6.85;rawP=0.0095;adjP=0.0390
4331	MNAT1	menage a trois homolog 1, cyclin H assembly factor (Xenopus laevis)
6883	TAF12	TAF12 RNA polymerase II, TATA box binding protein (TBP)-associated factor, 20kDa
1022	CDK7	cyclin-dependent kinase 7
cellular component----Golgi membrane----GO:0000139
C=429;O=7;E=2.47;R=2.83;rawP=0.0114;adjP=0.0402
682	BSG	basigin (Ok blood group)
3135	HLA-G	major histocompatibility complex, class I, G
27095	TRAPPC3	trafficking protein particle complex 3
8675	STX16	syntaxin 16
3134	HLA-F	major histocompatibility complex, class I, F
3133	HLA-E	major histocompatibility complex, class I, E
22820	COPG1	coatomer protein complex, subunit gamma 1
cellular component----RNA polymerase complex----GO:0030880
C=84;O=3;E=0.48;R=6.20;rawP=0.0125;adjP=0.0402
4331	MNAT1	menage a trois homolog 1, cyclin H assembly factor (Xenopus laevis)
6883	TAF12	TAF12 RNA polymerase II, TATA box binding protein (TBP)-associated factor, 20kDa
1022	CDK7	cyclin-dependent kinase 7
cellular component----nuclear DNA-directed RNA polymerase complex----GO:0055029
C=84;O=3;E=0.48;R=6.20;rawP=0.0125;adjP=0.0402
4331	MNAT1	menage a trois homolog 1, cyclin H assembly factor (Xenopus laevis)
6883	TAF12	TAF12 RNA polymerase II, TATA box binding protein (TBP)-associated factor, 20kDa
1022	CDK7	cyclin-dependent kinase 7
cellular component----DNA-directed RNA polymerase complex----GO:0000428
C=84;O=3;E=0.48;R=6.20;rawP=0.0125;adjP=0.0402
4331	MNAT1	menage a trois homolog 1, cyclin H assembly factor (Xenopus laevis)
6883	TAF12	TAF12 RNA polymerase II, TATA box binding protein (TBP)-associated factor, 20kDa
1022	CDK7	cyclin-dependent kinase 7
cellular component----mitochondrion----GO:0005739
C=1151;O=13;E=6.63;R=1.96;rawP=0.0131;adjP=0.0409
662	BNIP1	BCL2/adenovirus E1B 19kDa interacting protein 1
51651	PTRH2	peptidyl-tRNA hydrolase 2
38	ACAT1	acetyl-CoA acetyltransferase 1
682	BSG	basigin (Ok blood group)
2745	GLRX	glutaredoxin (thioltransferase)
5202	PFDN2	prefoldin subunit 2
1022	CDK7	cyclin-dependent kinase 7
51642	MRPL48	mitochondrial ribosomal protein L48
23474	ETHE1	ethylmalonic encephalopathy 1
51805	COQ3	coenzyme Q3 homolog, methyltransferase (S. cerevisiae)
1374	CPT1A	carnitine palmitoyltransferase 1A (liver)
599	BCL2L2	BCL2-like 2
55186	SLC25A36	solute carrier family 25 (pyrimidine nucleotide carrier ), member 36
Parameters: Hypergeometric test with Benjamini-Hochberg adjustment at significance level 0.05, with minimum 3 genes for a category.
Description: The results for each enriched GO category are listed in this table. For each GO category, the first row lists its sub-root (biological process, molecular function, or cellular component), category name, and corresponding GO ID. The second row lists number of reference genes in the category (C), number of genes in the gene set and also in the category (O), expected number in the categ…

## Sheet: Additional_file_9C
Additional file 9C. GO analysis of DEGs with lower expression in PBD-ZSD relative to control healthy donor-derived iPSCs.				Diacyclic graph representation of tabular results
biological process----formation of primary germ layer----GO:0001704
C=67;O=5;E=0.23;R=21.62;rawP=3.06e-06;adjP=0.0009
7473	WNT3	wingless-type MMTV integration site family, member 3
3170	FOXA2	forkhead box A2
64321	SOX17	SRY (sex determining region Y)-box 17
5573	PRKAR1A	protein kinase, cAMP-dependent, regulatory, type I, alpha
22943	DKK1	dickkopf 1 homolog (Xenopus laevis)
biological process----mesoderm formation----GO:0001707
C=48;O=4;E=0.17;R=24.14;rawP=2.10e-05;adjP=0.0030
7473	WNT3	wingless-type MMTV integration site family, member 3
64321	SOX17	SRY (sex determining region Y)-box 17
5573	PRKAR1A	protein kinase, cAMP-dependent, regulatory, type I, alpha
22943	DKK1	dickkopf 1 homolog (Xenopus laevis)
biological process----mesoderm morphogenesis----GO:0048332
C=52;O=4;E=0.18;R=22.29;rawP=2.89e-05;adjP=0.0030
7473	WNT3	wingless-type MMTV integration site family, member 3
64321	SOX17	SRY (sex determining region Y)-box 17
5573	PRKAR1A	protein kinase, cAMP-dependent, regulatory, type I, alpha
22943	DKK1	dickkopf 1 homolog (Xenopus laevis)
biological process----gastrulation----GO:0007369
C=113;O=5;E=0.39;R=12.82;rawP=3.97e-05;adjP=0.0031
7473	WNT3	wingless-type MMTV integration site family, member 3
3170	FOXA2	forkhead box A2
64321	SOX17	SRY (sex determining region Y)-box 17
5573	PRKAR1A	protein kinase, cAMP-dependent, regulatory, type I, alpha
22943	DKK1	dickkopf 1 homolog (Xenopus laevis)
biological process----regulation of gastrulation----GO:0010470
C=22;O=3;E=0.08;R=39.51;rawP=5.57e-05;adjP=0.0034
3170	FOXA2	forkhead box A2
64321	SOX17	SRY (sex determining region Y)-box 17
22943	DKK1	dickkopf 1 homolog (Xenopus laevis)
biological process----neural tube patterning----GO:0021532
C=28;O=3;E=0.10;R=31.04;rawP=0.0001;adjP=0.0051
7473	WNT3	wingless-type MMTV integration site family, member 3
3170	FOXA2	forkhead box A2
64321	SOX17	SRY (sex determining region Y)-box 17
biological process----mesoderm development----GO:0007498
C=88;O=4;E=0.30;R=13.17;rawP=0.0002;adjP=0.0088
7473	WNT3	wingless-type MMTV integration site family, member 3
64321	SOX17	SRY (sex determining region Y)-box 17
5573	PRKAR1A	protein kinase, cAMP-dependent, regulatory, type I, alpha
22943	DKK1	dickkopf 1 homolog (Xenopus laevis)
biological process----endoderm development----GO:0007492
C=44;O=3;E=0.15;R=19.75;rawP=0.0005;adjP=0.0192
3170	FOXA2	forkhead box A2
64321	SOX17	SRY (sex determining region Y)-box 17
22943	DKK1	dickkopf 1 homolog (Xenopus laevis)
biological process----cell fate specification----GO:0001708
C=60;O=3;E=0.21;R=14.49;rawP=0.0011;adjP=0.0376
3170	FOXA2	forkhead box A2
64321	SOX17	SRY (sex determining region Y)-box 17
22943	DKK1	dickkopf 1 homolog (Xenopus laevis)
biological process----regulation of embryonic development----GO:0045995
C=67;O=3;E=0.23;R=12.97;rawP=0.0016;adjP=0.0493
3170	FOXA2	forkhead box A2
64321	SOX17	SRY (sex determining region Y)-box 17
22943	DKK1	dickkopf 1 homolog (Xenopus laevis)
Parameters: Hypergeometric test with Benjamini-Hochberg adjustment at significance level 0.05, with minimum 3 genes for a category.
Description: The results for each enriched GO category are listed in this table. For each GO category, the first row lists its sub-root (biological process, molecular function, or cellular component), category name, and corresponding GO ID. The second row lists number of reference genes in the category (C), number of genes in the gene set and also in the category (O), expected number in the categ…

## Sheet: Additional_file_9D
Additional file 9D. KEGG analysis of DEGs between PBD-ZSD and control healthy donor-derived iPSCs.
Direction	Pathway	Gene Names	Statistics
ALL	Allograft rejection	HLA-G, HLA-E, HLA-F	C=34;O=3;E=0.33;R=9.22;rawP=0.0041;adjP=0.0221
	Fatty acid metabolism	ACAT1, CPT1A, ALDH3A2	C=40;O=3;E=0.38;R=7.84;rawP=0.0065;adjP=0.0221
	Type I diabetes mellitus	HLA-G, HLA-E, HLA-F	C=40;O=3;E=0.38;R=7.84;rawP=0.0065;adjP=0.0221
	SNARE interactions in vesicular transport	BNIP1, STX16, GOSR1	C=32;O=3;E=0.31;R=9.79;rawP=0.0035;adjP=0.0221
	Graft-versus-host disease	HLA-G, HLA-E, HLA-F	C=36;O=3;E=0.34;R=8.71;rawP=0.0049;adjP=0.0221
	Autoimmune thyroid disease	HLA-G, HLA-E, HLA-F	C=47;O=3;E=0.45;R=6.67;rawP=0.0102;adjP=0.0289
UP PBD-ZSD	Allograft rejection	HLA-G, HLA-E, HLA-F	C=34;O=3;E=0.19;R=15.49;rawP=0.0009;adjP=0.0055
	Graft-versus-host disease	HLA-G, HLA-E, HLA-F	C=36;O=3;E=0.21;R=14.63;rawP=0.0011;adjP=0.0055
	Type I diabetes mellitus	HLA-G, HLA-E, HLA-F	C=40;O=3;E=0.23;R=13.17;rawP=0.0015;adjP=0.0055
	Autoimmune thyroid disease	HLA-G, HLA-E, HLA-F	C=47;O=3;E=0.27;R=11.21;rawP=0.0024;adjP=0.0066
	Phagosome	HLA-G, HLA-E, HLA-F, M6PR	C=136;O=4;E=0.77;R=5.16;rawP=0.0075;adjP=0.0118
	Viral myocarditis	HLA-G, HLA-E, HLA-F	C=67;O=3;E=0.38;R=7.86;rawP=0.0065;adjP=0.0118
	Antigen processing and presentation	HLA-G, HLA-E, HLA-F	C=68;O=3;E=0.39;R=7.75;rawP=0.0068;adjP=0.0118
	Cell adhesion molecules (CAMs)	HLA-G, HLA-E, HLA-F	C=120;O=3;E=0.68;R=4.39;rawP=0.0310;adjP=0.0426
DOWN PBD-ZSD	Wnt signaling pathway	WNT3, SOX17, PPP2R1B, DKK1	C=132;O=4;E=0.51;R=7.82;rawP=0.0017;adjP=0.0034
	Oocyte meiosis	YWHAQ, CDC27, PPP2R1B	C=91;O=3;E=0.35;R=8.50;rawP=0.0052;adjP=0.0052
Parameters: Hypergeometric test with Benjamini-Hochberg adjustment at significance level 0.05, with minimum 3 genes for a category.
Description: This table lists the enriched KEGG pathways, the corresponding gene names, and the statistics for the enrichment of the pathway. The statistice column lists the number of reference genes in the category (C), number of genes in the gene set and also in the category (O), expected number in the category (E), Ratio of enrichment (R), p value from hypergeometric test (rawP), and p value a…

## Sheet: Additional_file_9E
Additional file 9E. IPA biofunction pathway analysis of DEGs in PBD-ZSD and healthy control donor-derived iPSCs.
Directionality	Ingenuity Biofunction Pathways Up-Regulated		P-Value	Molecules
DEGs higher expressed in PBD-ZSD donors (minimum 3 per category)	Cell Death and Survival	cell death	0.0192	ACAT1,ATF4,ATG12,BCL2L2,BNIP1,BSG,CACNA1A,CENPF,ELAVL1,ETHE1,FKBP1A,GLRX,HLA-E,HLA-G,HNRNPA1,ITM2C,M6PR,MNAT1,NFE2L1,PCMT1,PTRH2,RASGRP2,THY1
	Cancer	digestive organ tumor	0.00309	BSG,CACNA1A,CDK7,CENPF,COPG1,FKBP1A,GLRX,GSTT1,HLA-E,HLA-G,HNRNPA1,IPO7,MCAM,NDRG4,NFE2L1,SULT4A1,THY1
	Gastrointestinal Disease	digestive organ tumor	0.00309	BSG,CACNA1A,CDK7,CENPF,COPG1,FKBP1A,GLRX,GSTT1,HLA-E,HLA-G,HNRNPA1,IPO7,MCAM,NDRG4,NFE2L1,SULT4A1,THY1
	Infectious Disease	Viral Infection	0.0184	ATF4,ATG12,BCL2L2,BSG,CACNA1A,COPG1,CROCC,ETHE1,FKBP1A,HLA-E,MCAM,MNAT1,ROBO3,XPNPEP1
	Neurological Disease	neuromuscular disease	0.000118	ACAT1,ACTN3,CACNA1A,FKBP1A,HLA-F,HLA-G,HSBP1,M6PR,MCAM,PCMT1,RASGRP2,RPL31,THY1
	Skeletal and Muscular Disorders	neuromuscular disease	0.000118	ACAT1,ACTN3,CACNA1A,FKBP1A,HLA-F,HLA-G,HSBP1,M6PR,MCAM,PCMT1,RASGRP2,RPL31,THY1
	Neurological Disease	Movement Disorders	0.00315	ACAT1,ACTN3,CACNA1A,ETHE1,FKBP1A,HSBP1,M6PR,PCMT1,PTRH2,RASGRP2,RPL31,THY1
	Cancer	colorectal cancer	0.0433	CACNA1A,CDK7,CENPF,FKBP1A,GLRX,GSTT1,HLA-E,MCAM,NDRG4,SULT4A1
	Gastrointestinal Disease	colorectal cancer	0.0433	CACNA1A,CDK7,CENPF,FKBP1A,GLRX,GSTT1,HLA-E,MCAM,NDRG4,SULT4A1
	Skeletal and Muscular Disorders	arthritis	0.0309	CACNA1A,FKBP1A,GSTT1,HLA-E,HLA-G,HNRNPA1,MNAT1,RABGAP1,RPL31
	Connective Tissue Disorders	arthritis	0.0309	CACNA1A,FKBP1A,GSTT1,HLA-E,HLA-G,HNRNPA1,MNAT1,RABGAP1,RPL31
	Inflammatory Disease	arthritis	0.0309	CACNA1A,FKBP1A,GSTT1,HLA-E,HLA-G,HNRNPA1,MNAT1,RABGAP1,RPL31
	Cancer	liver tumor	0.00409	BSG,COPG1,GSTT1,HLA-E,HNRNPA1,IPO7,NFE2L1,THY1
	Gastrointestinal Disease	liver tumor	0.00409	BSG,COPG1,GSTT1,HLA-E,HNRNPA1,IPO7,NFE2L1,THY1
	Hepatic System Disease	liver tumor	0.00409	BSG,COPG1,GSTT1,HLA-E,HNRNPA1,IPO7,NFE2L1,THY1
	Neurological Disease	progressive motor neuropathy	0.00198	CPT1A,HLA-F,HLA-G,M6PR,MCAM,RPL31,THY1
	Cancer	renal-cell carcinoma	0.00409	ACAT1,BPGM,BSG,CROCC,FKBP1A,GSTT1,XPNPEP1
	Renal and Urological Disease	renal-cell carcinoma	0.00409	ACAT1,BPGM,BSG,CROCC,FKBP1A,GSTT1,XPNPEP1
	Cancer	liver cancer	0.0111	BSG,COPG1,GSTT1,HNRNPA1,IPO7,NFE2L1,THY1
	Gastrointestinal Disease	liver cancer	0.0111	BSG,COPG1,GSTT1,HNRNPA1,IPO7,NFE2L1,THY1
	Hepatic System Disease	liver cancer	0.0111	BSG,COPG1,GSTT1,HNRNPA1,IPO7,NFE2L1,THY1
	Neurological Disease	neurological signs	0.028	ACAT1,ACTN3,CACNA1A,HNRNPA1,HSBP1,PCMT1,RASGRP2
	Cancer	colon cancer	0.032	CACNA1A,CDK7,FKBP1A,GSTT1,MCAM,NDRG4,SULT4A1
	Gastrointestinal Disease	colon cancer	0.032	CACNA1A,CDK7,FKBP1A,GSTT1,MCAM,NDRG4,SULT4A1
	RNA Post-Transcriptional Modification	processing of RNA	0.000817	CDK7,HNRNPA1,PNN,RPL14,SFSWAP,SRSF11
	Infectious Disease	replication of virus	0.034	ATF4,ATG12,COPG1,FKBP1A,MNAT1,XPNPEP1
	Gene Expression	transactivation of RNA	0.0401	CDK7,HNRNPA1,MNAT1,NFE2L1,RNF8,TAF12
	Dermatological Diseases and Conditions	psoriasis	0.0446	ELOVL5,FKBP1A,HLA-G,MCAM,PCMT1,RAB38
	RNA Post-Transcriptional Modification	processing of mRNA	0.000231	CDK7,HNRNPA1,PNN,SFSWAP,SRSF11
	Lipid Metabolism	accumulation of lipid	0.00551	ACAT1,CPT1A,ELOVL5,M6PR,THY1
	Small Molecule Biochemistry	accumulation of lipid	0.00551	ACAT1,CPT1A,ELOVL5,M6PR,THY1
	Molecular Transport	accumulation of lipid	0.00551	ACAT1,CPT1A,ELOVL5,M6PR,THY1
	Cancer	urinary tract tumor	0.0362	ACAT1,BCL2L2,CROCC,GSTT1,XPNPEP1
	Renal and Urological Disease	urinary tract tumor	0.0362	ACAT1,BCL2L2,CROCC,GSTT1,XPNPEP1
	Cellular Assembly and Organization	organization of organelle	0.0364	BNIP1,CENPF,CROCC,FKBP1A,RAB38
	Cancer	skin cancer	0.0364	CROCC,FKBP1A,GSTT1,MCAM,NFE2L1
	Dermatological Diseases and Conditions	skin cancer	0.0364	CROCC,FKBP1A,GSTT1,MCAM,NFE2L1
	Metabolic Disease	abnormal metabolism	0.00297	ETHE1,HLA-E,M6PR,MARK3
	Neurological Disease	Multiple Sclerosis	0.00467	HLA-F,HLA-G,M6PR,MCAM
	Skeletal and Muscular Disorders	Multiple Sclerosis	0.00467	HLA-F,HLA-G,M6PR,MCAM
	Inflammatory Disease	Multiple Sclerosis	0.00467	HLA-F,HLA-G,M6PR,MCAM
	Cell Death and Survival	cytotoxicity	0.0138	FKBP1A,HLA-E,HLA-G,RASGRP2
	Gastrointestinal Disease	hepatic steatosis	0.0155	CPT1A,ELOVL5,MARK3,NFE2L1
	Hepatic System Disease	hepatic steatosis	0.0155	CPT1A,ELOVL5,MARK3,NFE2L1
	Tumor Morphology	invasion of malignant tumor	0.000868	BSG,HNRNPA1,MCAM
	Cancer	invasion of malignant tumor	0.000868	BSG,HNRNPA1,MCAM
	RNA Post-Transcriptional Modification	splicing of mRNA	0.00377	HNRNPA1,PNN,SFSWAP
	Skeletal and Muscular Disorders	spondylarthritis	0.00377	CACNA1A,GSTT1,RABGAP1
	Connective Tissue Disorders	spondylarthritis	0.00377	CACNA1A,GSTT1,RABGAP1
	Inflammatory Disease	spondylarthritis	0.00377	CACNA1A,GSTT1,RABGAP1
	Cellular Compromise	stress response of cells	0.00811	ATF4,HNRNPA1,NFE2L1
	Cellular Response to Therapeutics	sensitivity of cells	0.0169	ELAVL1,GLRX,NFE2L1
	Tissue Development	axonogenesis	0.0359	CACNA1A,ROBO3,THY1
	Nervous System Development and Function	axonogenesis	0.0359	CACNA1A,ROBO3,THY1
	Cell Morphology	axonogenesis	0.0359	CACNA1A,ROBO3,THY1
	Cellular Assembly and Organization	axonogenesis	0.0359	CACNA1A,ROBO3,THY1
	Cellular Development	axonogenesis	0.0359	CACNA1A,ROBO3,THY1
	Cellular Function and Maintenance	axonogenesis	0.0359	CACNA1A,ROBO3,THY1
DEGs lower expressed in PBD-ZSD donors (minimum 3 per category)	Cell Death and Survival	apoptosis	0.0342	CLN8,DKK1,DNMT3A,ERC1,FOXA2,NR4A1,PPID,PPP2R1B,PRKAR1A,PRKD3,SOX17,UBE4B,YWHAQ
	Cellular Development	differentiation of cells	0.0186	ANGPTL2,DKK1,DNMT3A,FOXA2,HAS2,NR4A1,PRKAR1A,PRKD3,SOX17,WNT3,YWHAQ
	Gene Expression	expression of RNA	0.0306	DKK1,DNMT3A,FOXA2,IREB2,NR4A1,PPID,PRKAR1A,SOX17,STRAP,WNT3,YWHAQ
	Cellular Development	proliferation of tumor cell lines	0.0067	DKK1,FOXA2,HAS2,MTUS1,NR4A1,PRKAR1A,PRKD3,SOX17,STRAP,YWHAQ
	Cellular Growth and Proliferation	proliferation of tumor cell lines	0.0067	DKK1,FOXA2,HAS2,MTUS1,NR4A1,PRKAR1A,PRKD3,SOX17,STRAP,YWHAQ
	Gene Expression	expression of DNA	0.0084	DKK1,DNMT3A,FOXA2,NR4A1,PPID,PRKAR1A,SOX17,STRAP,WNT3,YWHAQ
	Gene Expression	transcription of DNA	0.0175	DKK1,DNMT3A,FOXA2,NR4A1,PPID,PRKAR1A,SOX17,STRAP,YWHAQ
	Gene Expression	activation of DNA endogenous promoter	0.00656	DKK1,DNMT3A,FOXA2,NR4A1,PPID,PRKAR1A,SOX17,STRAP
	Tissue Morphology	abnormal morphology of embryonic tissue	0.000929	ARFRP1,DKK1,FOXA2,HAS2,PRKAR1A,SOX17,WNT3
	Cardiovascular System Development and Function	development of cardiovascular system	0.0222	ANGPTL2,DKK1,FOXA2,HAS2,NR4A1,PRKAR1A,SOX17
	Embryonic Development	formation of embryonic tissue	0.000118	DKK1,FOXA2,HAS2,PRKAR1A,SOX17,WNT3
	Organismal Development	formation of embryonic tissue	0.000118	DKK1,FOXA2,HAS2,PRKAR1A,SOX17,WNT3
	Tissue Development	formation of embryonic tissue	0.000118	DKK1,FOXA2,HAS2,PRKAR1A,SOX17,WNT3
	Embryonic Development	formation of endoderm	1.36e-09	DKK1,FOXA2,HAS2,SOX17,WNT3
	Organismal Development	formation of endoderm	1.36e-09	DKK1,FOXA2,HAS2,SOX17,WNT3
	Tissue Development	formation of endoderm	1.36e-09	DKK1,FOXA2,HAS2,SOX17,WNT3
	Carbohydrate Metabolism	synthesis of carbohydrate	0.00557	DKK1,FOXA2,GAPVD1,HAS2,NR4A1
	Cancer	cell transformation	0.00914	ANGPTL2,DKK1,HAS2,PPP2R1B,PRKAR1A
	Developmental Disorder	Growth Failure	0.0275	ARFRP1,DNMT3A,FOXA2,HAS2,PRKAR1A
	Embryonic Development	patterning of axis	2.74e-05	DKK1,FOXA2,SOX17,WNT3
	Tissue Development	patterning of axis	2.74e-05	DKK1,FOXA2,SOX17,WNT3
	Connective Tissue Development and Function	patterning of axis	2.74e-05	DKK1,FOXA2,SOX17,WNT3
	Skeletal and Muscular System Development and Function	patterning of axis	2.74e-05	DKK1,FOXA2,SOX17,WNT3
	Carbohydrate Metabolism	synthesis of polysaccharide	0.000689	DKK1,FOXA2,HAS2,NR4A1
	Embryonic Development	cardiogenesis	0.014	FOXA2,HAS2,PRKAR1A,SOX17
	Organismal Development	cardiogenesis	0.014	FOXA2,HAS2,PRKAR1A,SOX17
	Tissue Development	cardiogenesis	0.014	FOXA2,HAS2,PRKAR1A,SOX17
	Organ Development	cardiogenesis	0.014	FOXA2,HAS2,PRKAR1A,SOX17
	Cardiovascular System Development and Function	cardiogenesis	0.014	FOXA2,HAS2,PRKAR1A,SOX17
	Cellular Growth and Proliferation	colony formation of cells	0.0374	FOXA2,HAS2,LAPTM4B,PRKAR1A
	Nervous System Development and Function	morphology of brain	0.0381	DKK1,FOXA2,IREB2,UBE4B
	Organ Morphology	morphology of brain	0.0381	DKK1,FOXA2,IREB2,UBE4B
	Cell-To-Cell Signaling and Interaction	binding of cells	0.0432	DKK1,HAS2,NR4A1,UBAP2L
	Cardiovascular Disease	edema of pericardial cavity	0.000227	HAS2,PRKAR1A,UBE4B
	Organismal Injury and Abnormalities	edema of pericardial cavity	0.000227	HAS2,PRKAR1A,UBE4B
	Embryonic Development	development of endoderm	0.000349	DKK1,FOXA2,SOX17
	Organismal Development	development of endoderm	0.000349	DKK1,FOXA2,SOX17
	Tissue Development	development of endoderm	0.000349	DKK1,FOXA2,SOX17
	Embryonic Development	formation of mesoderm	0.000367	DKK1,PRKAR1A,WNT3
	Organismal Development	formation of mesoderm	0.000367	DKK1,PRKAR1A,WNT3
	Tissue Development	formation of mesoderm	0.000367	DKK1,PRKAR1A,WNT3
	Tissue Morphology	abnormal morphology of visceral yolk sac	0.000885	HAS2,PRKAR1A,WNT3
	Cancer	tumorigenesis of tumor cell lines	0.00493	DKK1,HAS2,PRKAR1A
	Cellular Development	tumorigenesis of tumor cell lines	0.00493	DKK1,HAS2,PRKAR1A
	Cellular Growth and Proliferation	tumorigenesis of tumor cell lines	0.00493	DKK1,HAS2,PRKAR1A
	Gene Expression	expression of gene	0.00601	DNMT3A,SOX17,WNT3
	Nervous System Development and Function	morphology of rhombencephalon	0.00677	FOXA2,IREB2,UBE4B
	Organ Morphology	morphology of rhombencephalon	0.00677	FOXA2,IREB2,UBE4B
	Cell Signaling	assembly of protein-protein complex	0.00723	DKK1,KPNA3,PPID
	Post-Translational Modification	assembly of protein-protein complex	0.00723	DKK1,KPNA3,PPID
	Protein Synthesis	assembly of protein-protein complex	0.00723	DKK1,KPNA3,PPID
	Cell Death and Survival	apoptosis of prostate cancer cell lines	0.00833	NR4A1,PRKAR1A,PRKD3
	Nervous System Development and Function	morphology of forebrain	0.0195	DKK1,FOXA2,IREB2
	Organ Morphology	morphology of forebrain	0.0195	DKK1,FOXA2,IREB2
	Cellular Development	proliferation of lung cancer cell lines	0.0228	DKK1,FOXA2,NR4A1
	Cellular Growth and Proliferation	proliferation of lung cancer cell lines	0.0228	DKK1,FOXA2,NR4A1
	Cellular Growth and Proliferation	colony formation of tumor cell lines	0.0258	FOXA2,HAS2,PRKAR1A
	Carbohydrate Metabolism	uptake of monosaccharide	0.0265	FOXA2,GAPVD1,PRKD3
	Organismal Development	abnormal morphology of blood vessel	0.0296	FOXA2,HAS2,UBE4B
	Tissue Morphology	abnormal morphology of blood vessel	0.0296	FOXA2,HAS2,UBE4B
	Cardiovascular System Development and Function	abnormal morphology of blood vessel	0.0296	FOXA2,HAS2,UBE4B
	Cancer	plasma cell dyscrasia	0.0315	CDC27,DKK1,PSMD1
	Hematological Disease	plasma cell dyscrasia	0.0315	CDC27,DKK1,PSMD1
	Immunological Disease	plasma cell dyscrasia	0.0315	CDC27,DKK1,PSMD1
All DEGs (minimum 5 per category)	Cell Death and Survival	cell death	0.00496	ACAT1,ATF4,ATG12,BCL2L2,BNIP1,BSG,CACNA1A,CENPF,CLN8,DKK1,DNMT3A,ELAVL1,ERC1,ETHE1,FKBP1A,FOXA2,GLRX,HLA-E,HLA-G,HNRNPA1,IREB2,ITM2C,M6PR,MNAT1,NFE2L1,NR4A1,PCMT1,PPID,PPP2R1B,PRKAR1A,PRKD3,PTRH2,RASGRP2,SOX17,THY1,UBE4B,YWHAQ
	Cellular Growth and Proliferation	proliferation of cells	0.0361	ACAT1,ATF4,BCL2L2,BSG,CACNA1A,CDC27,CDK7,CDT1,CENPF,CTSC,DKK1,ELAVL1,FKBP1A,FOXA2,GLRX,HAS2,HLA-E,HNRNPA0,HNRNPA1,IPO7,MCAM,MNAT1,MTUS1,NDRG4,NR4A1,PNN,PPP2R1B,PRKAR1A,PRKD3,RASGRP2,SOX17,STRAP,THY1,WNT3,YWHAQ
	Cell Death and Survival	apoptosis	0.00592	ATF4,BCL2L2,BNIP1,BSG,CACNA1A,CENPF,CLN8,DKK1,DNMT3A,ELAVL1,ERC1,ETHE1,FKBP1A,FOXA2,GLRX,HLA-G,HNRNPA1,ITM2C,MNAT1,NFE2L1,NR4A1,PCMT1,PPID,PPP2R1B,PRKAR1A,PRKD3,PTRH2,SOX17,THY1,UBE4B,YWHAQ
	Cancer	digestive organ tumor	0.000882	ANGPTL2,BSG,CACNA1A,CDC27,CDK7,CENPF,COPG1,CTSC,DKK1,FKBP1A,FOXA2,GLRX,GSTT1,HLA-E,HLA-G,HNRNPA1,IPO7,MCAM,MTUS1,NDRG4,NFE2L1,PPP2R1B,PRKAR1A,SNRNP25,SULT4A1,THY1
	Gastrointestinal Disease	digestive organ tumor	0.000882	ANGPTL2,BSG,CACNA1A,CDC27,CDK7,CENPF,COPG1,CTSC,DKK1,FKBP1A,FOXA2,GLRX,GSTT1,HLA-E,HLA-G,HNRNPA1,IPO7,MCAM,MTUS1,NDRG4,NFE2L1,PPP2R1B,PRKAR1A,SNRNP25,SULT4A1,THY1
	Cell Death and Survival	necrosis	0.0444	ACAT1,ATF4,ATG12,BCL2L2,BSG,CACNA1A,DKK1,ELAVL1,ETHE1,FKBP1A,FOXA2,GLRX,HLA-G,HNRNPA1,M6PR,MNAT1,NFE2L1,NR4A1,PPID,PPP2R1B,PRKAR1A,PRKD3,PTRH2,SOX17,UBE4B,YWHAQ
	Infectious Disease	Viral Infection	0.0238	ATF4,ATG12,BCL2L2,BSG,CACNA1A,COPG1,CROCC,DNMT3A,ERC1,ETHE1,FKBP1A,GAPVD1,HLA-E,MCAM,MNAT1,PMS2P1,ROBO3,SIKE1,TMED2,XPNPEP1
	Gene Expression	transcription of RNA	0.0474	ATF4,CDK7,CENPF,DKK1,DNAJB5,DNMT3A,FKBP1A,FOXA2,HNRNPA1,HSBP1,MNAT1,NFE2L1,NR4A1,PPID,PRKAR1A,SOX17,STRAP,TAF12,YWHAQ,ZNF263
	Cellular Growth and Proliferation	proliferation of tumor cell lines	0.00955	ACAT1,BSG,CDT1,DKK1,ELAVL1,FOXA2,HAS2,HNRNPA1,IPO7,MCAM,MNAT1,MTUS1,NDRG4,NR4A1,PRKAR1A,PRKD3,SOX17,STRAP,YWHAQ
	Cellular Development	proliferation of tumor cell lines	0.00955	ACAT1,BSG,CDT1,DKK1,ELAVL1,FOXA2,HAS2,HNRNPA1,IPO7,MCAM,MNAT1,MTUS1,NDRG4,NR4A1,PRKAR1A,PRKD3,SOX17,STRAP,YWHAQ
	Gene Expression	expression of DNA	0.026	ATF4,CDK7,CENPF,DKK1,DNAJB5,DNMT3A,FOXA2,HSBP1,MNAT1,NFE2L1,NR4A1,PPID,PRKAR1A,SOX17,STRAP,WNT3,YWHAQ,ZNF263
	Cell Death and Survival	cell death of tumor cell lines	0.0237	ATF4,ATG12,BCL2L2,DKK1,ELAVL1,ETHE1,FKBP1A,FOXA2,GLRX,HNRNPA1,NFE2L1,NR4A1,PPID,PPP2R1B,PRKAR1A,PRKD3,PTRH2
	Gene Expression	transcription of DNA	0.0315	ATF4,CDK7,CENPF,DKK1,DNAJB5,DNMT3A,FOXA2,HSBP1,MNAT1,NFE2L1,NR4A1,PPID,PRKAR1A,SOX17,STRAP,YWHAQ,ZNF263
	Cancer	gastrointestinal tract cancer	0.0345	ANGPTL2,CACNA1A,CDC27,CDK7,CENPF,DKK1,FKBP1A,FOXA2,GLRX,GSTT1,HLA-E,HLA-G,MCAM,NDRG4,PPP2R1B,SNRNP25,SULT4A1
	Gastrointestinal Disease	gastrointestinal tract cancer	0.0345	ANGPTL2,CACNA1A,CDC27,CDK7,CENPF,DKK1,FKBP1A,FOXA2,GLRX,GSTT1,HLA-E,HLA-G,MCAM,NDRG4,PPP2R1B,SNRNP25,SULT4A1
	Neurological Disease	Movement Disorders	0.00611	ACAT1,ACTN3,CACNA1A,ETHE1,FKBP1A,HSBP1,IREB2,LAPTM4B,M6PR,NR4A1,PCMT1,PTRH2,RASGRP2,RPL31,THY1,UBE4B
	Neurological Disease	neuromuscular disease	0.00185	ACAT1,ACTN3,CACNA1A,FKBP1A,HLA-F,HLA-G,HSBP1,LAPTM4B,M6PR,MCAM,NR4A1,PCMT1,RASGRP2,RPL31,THY1
	Skeletal and Muscular Disorders	neuromuscular disease	0.00185	ACAT1,ACTN3,CACNA1A,FKBP1A,HLA-F,HLA-G,HSBP1,LAPTM4B,M6PR,MCAM,NR4A1,PCMT1,RASGRP2,RPL31,THY1
	Cancer	colorectal cancer	0.0316	ANGPTL2,CACNA1A,CDC27,CDK7,CENPF,DKK1,FKBP1A,GLRX,GSTT1,HLA-E,MCAM,NDRG4,PPP2R1B,SNRNP25,SULT4A1
	Gastrointestinal Disease	colorectal cancer	0.0316	ANGPTL2,CACNA1A,CDC27,CDK7,CENPF,DKK1,FKBP1A,GLRX,GSTT1,HLA-E,MCAM,NDRG4,PPP2R1B,SNRNP25,SULT4A1
	Gene Expression	activation of DNA endogenous promoter	0.0148	ATF4,CDK7,DKK1,DNAJB5,DNMT3A,FOXA2,HSBP1,MNAT1,NFE2L1,NR4A1,PPID,PRKAR1A,SOX17,STRAP
	Cell Death and Survival	apoptosis of tumor cell lines	0.0385	ATF4,BCL2L2,DKK1,ELAVL1,ETHE1,FOXA2,GLRX,HNRNPA1,NFE2L1,NR4A1,PPID,PRKAR1A,PRKD3,PTRH2
	Cancer	liver tumor	0.00334	BSG,COPG1,DKK1,FOXA2,GSTT1,HLA-E,HNRNPA1,IPO7,NFE2L1,PRKAR1A,THY1
	Gastrointestinal Disease	liver tumor	0.00334	BSG,COPG1,DKK1,FOXA2,GSTT1,HLA-E,HNRNPA1,IPO7,NFE2L1,PRKAR1A,THY1
	Hepatic System Disease	liver tumor	0.00334	BSG,COPG1,DKK1,FOXA2,GSTT1,HLA-E,HNRNPA1,IPO7,NFE2L1,PRKAR1A,THY1
	Developmental Disorder	Growth Failure	0.00471	ARFRP1,ATF4,CDT1,DNMT3A,ELAVL1,ETHE1,FOXA2,HAS2,NFE2L1,PCMT1,PRKAR1A
	Cancer	liver cancer	0.00692	BSG,COPG1,DKK1,FOXA2,GSTT1,HNRNPA1,IPO7,NFE2L1,PRKAR1A,THY1
	Gastrointestinal Disease	liver cancer	0.00692	BSG,COPG1,DKK1,FOXA2,GSTT1,HNRNPA1,IPO7,NFE2L1,PRKAR1A,THY1
	Hepatic System Disease	liver cancer	0.00692	BSG,COPG1,DKK1,FOXA2,GSTT1,HNRNPA1,IPO7,NFE2L1,PRKAR1A,THY1
	Tissue Morphology	abnormal morphology of embryonic tissue	0.00811	ARFRP1,DKK1,FOXA2,HAS2,MNAT1,NFE2L1,PRKAR1A,PTRH2,SOX17,WNT3
	Carbohydrate Metabolism	metabolism of carbohydrate	0.012	BSG,CACNA1A,COQ3,CPT1A,DKK1,FOXA2,GAPVD1,HAS2,NR4A1,PIGL
	Cancer	colon cancer	0.0274	CACNA1A,CDC27,CDK7,FKBP1A,GSTT1,MCAM,NDRG4,PPP2R1B,SNRNP25,SULT4A1
	Gastrointestinal Disease	colon cancer	0.0274	CACNA1A,CDC27,CDK7,FKBP1A,GSTT1,MCAM,NDRG4,PPP2R1B,SNRNP25,SULT4A1
	Cancer	infection of tumor cell lines	0.0151	ATG12,BCL2L2,COPG1,CROCC,ERC1,ETHE1,GAPVD1,PMS2P1,TMED2
	Infectious Disease	infection of tumor cell lines	0.0151	ATG12,BCL2L2,COPG1,CROCC,ERC1,ETHE1,GAPVD1,PMS2P1,TMED2
	Dermatological Diseases and Conditions	psoriasis	0.0261	ALDH3A2,ELOVL5,FKBP1A,GAPVD1,HLA-G,MCAM,PCMT1,RAB38,YWHAQ
	Cellular Assembly and Organization	organization of organelle	0.0105	BNIP1,CENPF,CLN8,CROCC,FKBP1A,HAS2,RAB38,TMED2
	Cancer	renal-cell carcinoma	0.0184	ACAT1,BPGM,BSG,CDC27,CROCC,FKBP1A,GSTT1,XPNPEP1
	Renal and Urological Disease	renal-cell carcinoma	0.0184	ACAT1,BPGM,BSG,CDC27,CROCC,FKBP1A,GSTT1,XPNPEP1
	Embryonic Development	development of genital organ	0.0297	ATF4,BCL2L2,BSG,DNMT3A,ELAVL1,FOXA2,NR4A1,SOX17
	Organismal Development	development of genital organ	0.0297	ATF4,BCL2L2,BSG,DNMT3A,ELAVL1,FOXA2,NR4A1,SOX17
	Tissue Development	development of genital organ	0.0297	ATF4,BCL2L2,BSG,DNMT3A,ELAVL1,FOXA2,NR4A1,SOX17
	Organ Development	development of genital organ	0.0297	ATF4,BCL2L2,BSG,DNMT3A,ELAVL1,FOXA2,NR4A1,SOX17
	Reproductive System Development and Function	development of genital organ	0.0297	ATF4,BCL2L2,BSG,DNMT3A,ELAVL1,FOXA2,NR4A1,SOX17
	RNA Post-Transcriptional Modification	processing of RNA	0.00226	CDK7,HNRNPA0,HNRNPA1,PNN,RPL14,SFSWAP,SRSF11
	Embryonic Development	formation of embryonic tissue	0.00414	DKK1,FKBP1A,FOXA2,HAS2,PRKAR1A,SOX17,WNT3
	Organismal Development	formation of embryonic tissue	0.00414	DKK1,FKBP1A,FOXA2,HAS2,PRKAR1A,SOX17,WNT3
	Tissue Development	formation of embryonic tissue	0.00414	DKK1,FKBP1A,FOXA2,HAS2,PRKAR1A,SOX17,WNT3
	Cancer	hepatocellular carcinoma	0.0251	BSG,COPG1,DKK1,FOXA2,HNRNPA1,IPO7,PRKAR1A
	Gastrointestinal Disease	hepatocellular carcinoma	0.0251	BSG,COPG1,DKK1,FOXA2,HNRNPA1,IPO7,PRKAR1A
	Hepatic System Disease	hepatocellular carcinoma	0.0251	BSG,COPG1,DKK1,FOXA2,HNRNPA1,IPO7,PRKAR1A
	Reproductive System Disease	endometriosis	0.0261	ATF4,BSG,DKK1,DNMT3A,GSTT1,NR4A1,THY1
	Neurological Disease	progressive motor neuropathy	0.0272	CPT1A,HLA-F,HLA-G,M6PR,MCAM,RPL31,THY1
	Carbohydrate Metabolism	synthesis of carbohydrate	0.0293	BSG,DKK1,FOXA2,GAPVD1,HAS2,NR4A1,PIGL
	Cancer	infection of cervical cancer cell lines	0.0486	ATG12,BCL2L2,COPG1,ETHE1,GAPVD1,PMS2P1,TMED2
	Infectious Disease	infection of cervical cancer cell lines	0.0486	ATG12,BCL2L2,COPG1,ETHE1,GAPVD1,PMS2P1,TMED2
	Reproductive System Disease	infection of cervical cancer cell lines	0.0486	ATG12,BCL2L2,COPG1,ETHE1,GAPVD1,PMS2P1,TMED2
	RNA Post-Transcriptional Modification	processing of mRNA	0.000299	CDK7,HNRNPA0,HNRNPA1,PNN,SFSWAP,SRSF11
	Embryonic Development	spermatogenesis	0.0276	ATF4,BCL2L2,BSG,DNMT3A,ELAVL1,SOX17
	Organismal Development	spermatogenesis	0.0276	ATF4,BCL2L2,BSG,DNMT3A,ELAVL1,SOX17
	Tissue Development	spermatogenesis	0.0276	ATF4,BCL2L2,BSG,DNMT3A,ELAVL1,SOX17
	Organ Development	spermatogenesis	0.0276	ATF4,BCL2L2,BSG,DNMT3A,ELAVL1,SOX17
	Cellular Development	spermatogenesis	0.0276	ATF4,BCL2L2,BSG,DNMT3A,ELAVL1,SOX17
	Reproductive System Development and Function	spermatogenesis	0.0276	ATF4,BCL2L2,BSG,DNMT3A,ELAVL1,SOX17
	Cancer	pancreatic tumor	0.0283	CACNA1A,DKK1,FKBP1A,FOXA2,HLA-G,MTUS1
	Gastrointestinal Disease	pancreatic tumor	0.0283	CACNA1A,DKK1,FKBP1A,FOXA2,HLA-G,MTUS1
	Endocrine System Disorders	pancreatic tumor	0.0283	CACNA1A,DKK1,FKBP1A,FOXA2,HLA-G,MTUS1
	Embryonic Development	cardiogenesis	0.0342	FKBP1A,FOXA2,HAS2,MNAT1,PRKAR1A,SOX17
	Organismal Development	cardiogenesis	0.0342	FKBP1A,FOXA2,HAS2,MNAT1,PRKAR1A,SOX17
	Tissue Development	cardiogenesis	0.0342	FKBP1A,FOXA2,HAS2,MNAT1,PRKAR1A,SOX17
	Cardiovascular System Development and Function	cardiogenesis	0.0342	FKBP1A,FOXA2,HAS2,MNAT1,PRKAR1A,SOX17
	Organ Development	cardiogenesis	0.0342	FKBP1A,FOXA2,HAS2,MNAT1,PRKAR1A,SOX17
	Embryonic Development	formation of endoderm	1.72e-07	DKK1,FOXA2,HAS2,SOX17,WNT3
	Organismal Development	formation of endoderm	1.72e-07	DKK1,FOXA2,HAS2,SOX17,WNT3
	Tissue Development	formation of endoderm	1.72e-07	DKK1,FOXA2,HAS2,SOX17,WNT3
	Cellular Compromise	stress response of cells	0.000572	ALDH3A2,ATF4,HNRNPA1,NFE2L1,UBE4B
	Metabolic Disease	abnormal metabolism	0.00294	CTSC,ETHE1,HLA-E,M6PR,MARK3
	Carbohydrate Metabolism	synthesis of polysaccharide	0.0039	BSG,DKK1,FOXA2,HAS2,NR4A1
	Endocrine System Development and Function	glucose tolerance	0.0206	ANGPTL2,ATF4,ELOVL5,FOXA2,MARK3
	Gastrointestinal Disease	hepatic steatosis	0.0206	CPT1A,ELOVL5,MARK3,NFE2L1,NR4A1
	Hepatic System Disease	hepatic steatosis	0.0206	CPT1A,ELOVL5,MARK3,NFE2L1,NR4A1
	Carbohydrate Metabolism	uptake of monosaccharide	0.0258	CPT1A,FOXA2,GAPVD1,MARK3,PRKD3
	Molecular Transport	transport of protein	0.0382	CENPF,GAPVD1,GOSR1,IPO7,M6PR
	Protein Trafficking	transport of protein	0.0382	CENPF,GAPVD1,GOSR1,IPO7,M6PR
	Small Molecule Biochemistry	accumulation of lipid	0.0386	ACAT1,CPT1A,ELOVL5,M6PR,THY1
	Lipid Metabolism	accumulation of lipid	0.0386	ACAT1,CPT1A,ELOVL5,M6PR,THY1
	Molecular Transport	accumulation of lipid	0.0386	ACAT1,CPT1A,ELOVL5,M6PR,THY1
