# Supplementary material for: Induced pluripotent stem cell models of Zellweger spectrum disorder show impaired peroxisome assembly and cell type-specific lipid abnormalities
Source: Stem Cell Res Ther. 2015 Aug 29;6:158. doi: 10.1186/s13287-015-0149-3 (PMC4553005; doi:10.1186/s13287-015-0149-3)
Supplement: Additional file 12: — Activities of hepatocyte-like cell cultures. Data relevant to the levels of albumin and urea produced in PBD-ZSD patient and healthy control hepatocyte-like cell cultures is provided. (XLSX 9 kb) [file 13287_2015_149_MOESM12_ESM.xlsx]

## Sheet: Additional_file_12
Additional file 12. Activities of hepatocyte-like cell cultures.
Cell Culture	Albumin	SEM	Urea	SEM
	ng/ml/10^6 cell/day		mg/dL/10^6cells/day
Control1 iPS2	6337	741.1	55.7	0.28
PBD_PEX1ms1 iPS3	1224	85	20.7	0.4
PBD_PEX1fs1 iPS2	7108	469.1	62.5	1.21
HepG2	151	7.1	0.44	0.02
Cell culture supernatants were collected for the analysis of secreted albumin and urea synthesis (Methods). Data was normalized to the cell number. Experiments were performed in triplicate. SEM = standard error of the mean.
